# Supplementary material for: A topological map of the genetic components of grapevine—Admixture meets SOMmelier machine learning
Source: PLoS Comput Biol. 2026 Feb 20;22(2):e1013882. doi: 10.1371/journal.pcbi.1013882 (PMC12948125; doi:10.1371/journal.pcbi.1013882)
Supplement: S2 Table — (XLSX) [file pcbi.1013882.s007.xlsx]

## Sheet: sheet1
S2 Table. Includes information about the highly correlated SNPs (SCC>= 0.7) for each ancestral component of Admixture K=6.

## Sheet: K6_C1 (red)
snp	variant_type	gene	distance	exon_variant_type	metasnp	spearman_correlation_coefficient	chr	pos	allele1	allele2
chr17_1491	intergenic	NA	NA	NA	1201	0.739756	chr17	1491	T	G
chr05_2733	intronic	Vitvi05g00001	0	NA	2458	0.923112	chr05	2733	G	T
chr17_3947	ncRNA_exonic	Vitvi17g01310	0	NA	1201	0.739756	chr17	3947	G	T
chr04_14941	upstream	Vitvi04g00002	158	NA	2470	0.735295	chr04	14941	G	A
chr12_15730	exonic	Vitvi12g00001	0	synonymous	1154	0.753917	chr12	15730	C	T
chr08_21509	intergenic	Vitvi08g00002	1412	NA	1356	0.731195	chr08	21509	C	T
chr09_35881	intronic	Vitvi09g00001	0	NA	2315	0.838253	chr09	35881	C	T
chr12_36955	intronic	Vitvi12g00001	0	NA	1154	0.753917	chr12	36955	G	A
chr17_38382	exonic	Vitvi17g01311	0	synonymous	2229	0.71072	chr17	38382	C	A
chr01_53639	intergenic	NA	NA	NA	2457	0.926655	chr01	53639	C	T
chr09_65118	intergenic	Vitvi09g00003	5285	NA	2315	0.838253	chr09	65118	C	T
chr09_74040	intronic	Vitvi09g00004	0	NA	2306	0.915087	chr09	74040	C	T
chr02_81624	intergenic	NA	NA	NA	2456	0.929952	chr02	81624	G	A
chr18_83684	intronic	Vitvi18g00002	0	NA	1316	0.708543	chr18	83684	C	T
chr11_84626	intronic	Vitvi11g00005	0	NA	2310	0.899562	chr11	84626	T	C
chr17_93788	intronic	Vitvi17g00004	0	NA	2165	0.870192	chr17	93788	T	C
chr17_95207	intronic	Vitvi17g00004	0	NA	2165	0.870192	chr17	95207	T	C
chr08_98738	exonic	Vitvi08g00005	0	synonymous	2260	0.897906	chr08	98738	C	T
chr17_101956	upstream	Vitvi17g00005	62	NA	2229	0.71072	chr17	101956	A	G
chr13_114161	intronic	Vitvi13g00008	0	NA	2261	0.894686	chr13	114161	G	T
chr17_127870	intergenic	Vitvi17g00010	3475	NA	2228	0.704179	chr17	127870	C	T
chr12_146456	upstream	Vitvi12g00006	446	NA	1456	0.72307	chr12	146456	A	G
chr14_152994	UTR5	Vitvi14g02436	0	NA	2456	0.929952	chr14	152994	G	T
chr12_156643	downstream	Vitvi12g00008	843	NA	1867	0.829816	chr12	156643	A	G
chr08_163788	intronic	Vitvi08g00008	0	NA	2201	0.896643	chr08	163788	A	C
chr01_164167	intergenic	NA	NA	NA	2457	0.926655	chr01	164167	C	T
chr18_165255	UTR5	Vitvi18g00008	0	NA	1867	0.829816	chr18	165255	A	C
chr07_179071	intergenic	Vitvi07g02083	9463	NA	2152	0.874755	chr07	179071	A	G
chr17_185099	intronic	Vitvi17g00018	0	NA	1201	0.739756	chr17	185099	C	T
chr17_204609	intronic	Vitvi17g00021	0	NA	1970	0.836285	chr17	204609	A	G
chr12_209398	intronic	Vitvi12g00009	0	NA	1866	0.826989	chr12	209398	G	A
chr10_229144	upstream	Vitvi10g01608	424	NA	1919	0.833673	chr10	229144	T	C
chr07_231893	intronic	Vitvi07g02084	0	NA	1451	0.771061	chr07	231893	G	A
chr14_234981	intronic	Vitvi14g00017	0	NA	2456	0.929952	chr14	234981	G	A
chr02_235343	intergenic	NA	NA	NA	2466	0.795206	chr02	235343	C	T
chr16_247768	exonic	Vitvi16g00025	0	synonymous	2253	0.903444	chr16	247768	C	T
chr07_248197	intronic	Vitvi07g00018	0	NA	2101	0.859882	chr07	248197	G	A
chr07_251260	intronic	Vitvi07g00018	0	NA	2101	0.859882	chr07	251260	C	T
chr18_251400	intronic	Vitvi18g02470	0	NA	2210	0.898851	chr18	251400	G	A
chr03_257067	intergenic	NA	NA	NA	1959	0.853848	chr03	257067	A	G
chr17_258133	intronic	Vitvi17g00026	0	NA	2307	0.911654	chr17	258133	G	A
chr13_275408	exonic	Vitvi13g00025	0	nonsynonymous	2210	0.898851	chr13	275408	C	T
chr14_276198	upstream;downstream	Vitvi14g00023	397	NA	2456	0.929952	chr14	276198	T	C
chr03_277845	intergenic	NA	NA	NA	1959	0.853848	chr03	277845	C	T
chr02_298867	intergenic	NA	NA	NA	2462	0.881932	chr02	298867	C	T
chr01_301596	intergenic	NA	NA	NA	2253	0.903444	chr01	301596	A	G
chr08_304065	upstream	Vitvi08g01971	860	NA	1454	0.752179	chr08	304065	C	T
chr06_311434	intronic	Vitvi06g01573	0	NA	1917	0.847365	chr06	311434	T	C
chr03_311463	intergenic	NA	NA	NA	1366	0.716711	chr03	311463	T	G
chr06_327200	exonic	Vitvi06g00029	0	synonymous	2453	0.90072	chr06	327200	C	T
chr14_329145	intronic	Vitvi14g00029	0	NA	1151	0.714872	chr14	329145	A	G
chr17_329290	exonic	Vitvi17g00032	0	synonymous	1201	0.739756	chr17	329290	G	A
chr12_330905	intronic	Vitvi12g00014	0	NA	2212	0.893659	chr12	330905	C	A
chr05_332349	intronic	Vitvi05g00035	0	NA	2213	0.883279	chr05	332349	C	T
chr13_341202	intronic	Vitvi13g00031	0	NA	1451	0.771061	chr13	341202	T	C
chr08_342325	exonic	Vitvi08g00020	0	nonsynonymous	1454	0.752179	chr08	342325	A	G
chr16_348557	exonic	Vitvi16g00033	0	synonymous	1560	0.708603	chr16	348557	T	G
chr17_359671	intronic	Vitvi17g00036	0	NA	2228	0.704179	chr17	359671	C	T
chr01_373564	intergenic	NA	NA	NA	2457	0.926655	chr01	373564	G	A
chr17_375209	intronic	Vitvi17g00038	0	NA	1201	0.739756	chr17	375209	T	G
chr19_379823	intronic	Vitvi19g00035	0	NA	2466	0.795206	chr19	379823	C	T
chr01_380881	intergenic	NA	NA	NA	2458	0.923112	chr01	380881	A	G
chr07_389694	exonic	Vitvi07g00034	0	synonymous	2166	0.863281	chr07	389694	A	G
chr12_390471	intronic	Vitvi12g00017	0	NA	1866	0.826989	chr12	390471	T	C
chr11_391566	intronic	Vitvi11g00020	0	NA	2261	0.894686	chr11	391566	A	G
chr15_403466	intronic	Vitvi15g00011	0	NA	2371	0.750031	chr15	403466	C	T
chr02_416951	intergenic	NA	NA	NA	2465	0.813611	chr02	416951	T	G
chr03_424268	intergenic	NA	NA	NA	1959	0.853848	chr03	424268	C	A
chr10_426579	intronic	Vitvi10g01613	0	NA	1918	0.841225	chr10	426579	A	G
chr11_427464	upstream;downstream	Vitvi11g00026	10	NA	2053	0.838196	chr11	427464	C	T
chr12_449838	exonic	Vitvi12g00020	0	nonsynonymous	1917	0.847365	chr12	449838	G	A
chr18_451119	intronic	Vitvi18g00041	0	NA	1304	0.775537	chr18	451119	C	T
chr11_459506	upstream	Vitvi11g00028	858	NA	2260	0.897906	chr11	459506	T	G
chr17_471950	intronic	Vitvi17g00051	0	NA	2166	0.863281	chr17	471950	G	A
chr09_476129	upstream	Vitvi09g01496	474	NA	1558	0.719495	chr09	476129	G	A
chr12_481956	upstream	Vitvi12g00022	119	NA	2275	0.72219	chr12	481956	A	G
chr02_482839	intergenic	NA	NA	NA	2464	0.834342	chr02	482839	T	C
chr06_491578	intronic	Vitvi06g00041	0	NA	1917	0.847365	chr06	491578	G	A
chr17_507677	exonic	Vitvi17g00054	0	nonsynonymous	2178	0.744371	chr17	507677	C	A
chr12_509577	exonic	Vitvi12g00025	0	nonsynonymous	1866	0.826989	chr12	509577	T	C
chr09_511843	exonic	Vitvi09g00055	0	synonymous	2314	0.848561	chr09	511843	C	T
chr07_556163	intronic	Vitvi07g00044	0	NA	2052	0.834962	chr07	556163	G	A
chr03_566927	intergenic	NA	NA	NA	2009	0.87723	chr03	566927	A	G
chr09_569282	intronic	Vitvi09g00060	0	NA	2355	0.927298	chr09	569282	C	T
chr02_576347	intergenic	NA	NA	NA	2463	0.856577	chr02	576347	G	T
chr04_583500	intronic	Vitvi04g00051	0	NA	2470	0.735295	chr04	583500	A	G
chr11_595334	UTR5	Vitvi11g00041	0	NA	2310	0.899562	chr11	595334	T	G
chr03_624754	intergenic	NA	NA	NA	2007	0.850872	chr03	624754	T	C
chr07_629555	intronic	Vitvi07g00052	0	NA	2151	0.880035	chr07	629555	C	T
chr12_635589	intronic	Vitvi12g00034	0	NA	1754	0.73787	chr12	635589	G	A
chr03_636319	intergenic	NA	NA	NA	1959	0.853848	chr03	636319	T	C
chr05_640266	exonic	Vitvi05g01754	0	nonsynonymous	2064	0.903488	chr05	640266	A	C
chr02_649113	intergenic	NA	NA	NA	2463	0.856577	chr02	649113	A	G
chr18_657173	exonic	Vitvi18g00064	0	nonsynonymous	1867	0.829816	chr18	657173	C	T
chr01_658493	intergenic	NA	NA	NA	2456	0.929952	chr01	658493	A	G
chr05_663090	intergenic	Vitvi05g01757	1912	NA	1301	0.742707	chr05	663090	A	G
chr09_667059	intergenic	Vitvi09g00067	2470	NA	2006	0.839047	chr09	667059	C	T
chr02_668991	intergenic	NA	NA	NA	2463	0.856577	chr02	668991	T	C
chr04_680574	exonic	Vitvi04g00063	0	synonymous	2011	0.889662	chr04	680574	A	G
chr17_686389	intergenic	Vitvi17g00070	1876	NA	2166	0.863281	chr17	686389	C	A
chr09_689091	intergenic	Vitvi09g01501	1299	NA	2365	0.825543	chr09	689091	A	G
chr04_694382	exonic	Vitvi04g00065	0	synonymous	2471	0.703712	chr04	694382	A	G
chr07_717589	exonic	Vitvi07g00059	0	synonymous	1520	0.7068	chr07	717589	C	T
chr03_720644	intergenic	NA	NA	NA	1908	0.79846	chr03	720644	C	T
chr03_724399	intergenic	NA	NA	NA	2008	0.865622	chr03	724399	C	T
chr01_728704	intergenic	NA	NA	NA	2456	0.929952	chr01	728704	A	G
chr04_729806	exonic	Vitvi04g00069	0	nonsynonymous	2471	0.703712	chr04	729806	A	G
chr05_734972	intergenic	Vitvi05g00076	1585	NA	2358	0.914502	chr05	734972	G	T
chr07_736983	intergenic	Vitvi07g00061	3663	NA	2267	0.844973	chr07	736983	G	A
chr12_739916	exonic	Vitvi12g00041	0	synonymous	2258	0.900775	chr12	739916	C	T
chr18_750761	intronic	Vitvi18g00079	0	NA	1352	0.748773	chr18	750761	C	T
chr12_751059	exonic	Vitvi12g02191	0	synonymous	1608	0.728255	chr12	751059	A	G
chr03_757149	intergenic	NA	NA	NA	2008	0.865622	chr03	757149	A	G
chr07_762271	intronic	Vitvi07g00063	0	NA	1451	0.771061	chr07	762271	C	T
chr13_764393	intergenic	Vitvi13g00074	3101	NA	2212	0.893659	chr13	764393	A	C
chr11_766725	exonic	Vitvi11g00065	0	synonymous	2262	0.886457	chr11	766725	T	C
chr05_768476	upstream	Vitvi05g00079	773	NA	2161	0.901633	chr05	768476	A	G
chr18_782229	intronic	Vitvi18g00084	0	NA	1867	0.829816	chr18	782229	C	T
chr14_790066	exonic	Vitvi14g00082	0	synonymous	1870	0.791811	chr14	790066	G	A
chr01_799033	intergenic	NA	NA	NA	2460	0.914911	chr01	799033	A	C
chr07_801847	intronic	Vitvi07g00067	0	NA	2101	0.859882	chr07	801847	C	T
chr11_803190	exonic	Vitvi11g00068	0	synonymous	2258	0.900775	chr11	803190	G	A
chr06_806348	exonic	Vitvi06g00069	0	nonsynonymous	1008	0.77431	chr06	806348	C	T
chr10_810967	intronic	Vitvi10g00076	0	NA	1608	0.728255	chr10	810967	A	G
chr18_816244	downstream	Vitvi18g00086	639	NA	1303	0.767733	chr18	816244	A	G
chr06_819567	exonic	Vitvi06g00071	0	nonsynonymous	1008	0.77431	chr06	819567	A	G
chr06_822387	intronic	Vitvi06g00071	0	NA	959	0.735428	chr06	822387	A	C
chr07_827293	intronic	Vitvi07g02098	0	NA	2101	0.859882	chr07	827293	G	A
chr13_864538	upstream	Vitvi13g00090	354	NA	1451	0.771061	chr13	864538	G	A
chr16_866206	intronic	Vitvi16g00070	0	NA	1914	0.864712	chr16	866206	T	C
chr17_867432	intronic	Vitvi17g00083	0	NA	1954	0.809179	chr17	867432	T	C
chr11_868728	exonic	Vitvi11g00075	0	synonymous	2258	0.900775	chr11	868728	G	A
chr05_890170	intronic	Vitvi05g00092	0	NA	2459	0.919602	chr05	890170	A	C
chr19_892666	intronic	Vitvi19g00060	0	NA	2466	0.795206	chr19	892666	G	A
chr07_905032	intergenic	Vitvi07g00077	2223	NA	2101	0.859882	chr07	905032	A	G
chr09_911327	exonic	Vitvi09g01487	0	synonymous	1307	0.711732	chr09	911327	C	A
chr16_919008	exonic	Vitvi16g00072	0	unknown	2204	0.87407	chr16	919008	T	C
chr17_937707	intronic	Vitvi17g00088	0	NA	2166	0.863281	chr17	937707	C	A
chr18_949408	exonic	Vitvi18g00099	0	synonymous	1867	0.829816	chr18	949408	C	T
chr16_953105	intronic	Vitvi16g00072	0	NA	2204	0.87407	chr16	953105	A	G
chr11_963022	exonic	Vitvi11g00088	0	synonymous	2258	0.900775	chr11	963022	G	A
chr10_966761	intronic	Vitvi10g00092	0	NA	2019	0.854865	chr10	966761	C	T
chr07_968053	exonic	Vitvi07g00081	0	synonymous	2051	0.830587	chr07	968053	T	C
chr07_973136	downstream	Vitvi07g00082	805	NA	2166	0.863281	chr07	973136	G	A
chr18_978743	exonic	Vitvi18g00102	0	nonsynonymous	1867	0.829816	chr18	978743	C	T
chr19_980889	exonic	Vitvi19g00069	0	nonsynonymous	2112	0.907615	chr19	980889	G	A
chr06_984358	UTR3	Vitvi06g00087	0	NA	2420	0.749233	chr06	984358	G	A
chr05_986902	exonic	Vitvi05g00106	0	nonsynonymous	2164	0.882707	chr05	986902	C	T
chr08_993489	intronic	Vitvi08g00058	0	NA	2357	0.920374	chr08	993489	T	C
chr06_996945	exonic	Vitvi06g00091	0	synonymous	1916	0.854927	chr06	996945	G	A
chr02_1006656	intergenic	NA	NA	NA	2463	0.856577	chr02	1006656	A	C
chr18_1009930	exonic	Vitvi18g02493	0	synonymous	2353	0.915801	chr18	1009930	C	T
chr16_1023853	intronic	Vitvi16g01510	0	NA	2456	0.929952	chr16	1023853	A	G
chr13_1024672	intergenic	Vitvi13g00109	1997	NA	2155	0.845945	chr13	1024672	A	G
chr08_1027067	intronic	Vitvi08g00059	0	NA	1151	0.714872	chr08	1027067	C	T
chr11_1037383	exonic	Vitvi11g00096	0	nonsynonymous	2259	0.899907	chr11	1037383	T	G
chr02_1045707	intergenic	NA	NA	NA	2463	0.856577	chr02	1045707	C	T
chr07_1050873	intergenic	Vitvi07g02108	1671	NA	2101	0.859882	chr07	1050873	A	G
chr07_1054040	exonic	Vitvi07g00085	0	nonsynonymous	2101	0.859882	chr07	1054040	G	A
chr19_1056419	intronic	Vitvi19g00075	0	NA	957	0.737734	chr19	1056419	T	G
chr19_1088147	exonic	Vitvi19g00079	0	nonsynonymous	2465	0.813611	chr19	1088147	C	T
chr18_1102180	exonic	Vitvi18g00111	0	synonymous	2319	0.81152	chr18	1102180	G	A
chr13_1110278	intronic	Vitvi13g00118	0	NA	1451	0.771061	chr13	1110278	T	G
chr09_1141507	downstream	Vitvi09g01516	818	NA	1307	0.711732	chr09	1141507	G	T
chr18_1146767	intronic	Vitvi18g00115	0	NA	1353	0.764407	chr18	1146767	T	G
chr09_1152245	intronic	Vitvi09g00108	0	NA	1307	0.711732	chr09	1152245	T	G
chr13_1152496	upstream	Vitvi13g00122	105	NA	2209	0.898814	chr13	1152496	A	G
chr18_1160042	intronic	Vitvi18g00116	0	NA	2354	0.924588	chr18	1160042	G	A
chr02_1160225	intergenic	NA	NA	NA	2463	0.856577	chr02	1160225	C	T
chr01_1163551	intergenic	NA	NA	NA	2457	0.926655	chr01	1163551	A	G
chr06_1163800	exonic	Vitvi06g00100	0	synonymous	1454	0.752179	chr06	1163800	C	T
chr01_1164056	intergenic	NA	NA	NA	2457	0.926655	chr01	1164056	G	T
chr01_1173370	intergenic	NA	NA	NA	1918	0.841225	chr01	1173370	T	G
chr16_1182689	intronic	Vitvi16g00084	0	NA	2254	0.898847	chr16	1182689	C	T
chr16_1183080	intronic	Vitvi16g00084	0	NA	2305	0.916901	chr16	1183080	A	G
chr14_1191980	intronic	Vitvi14g00122	0	NA	2107	0.8651	chr14	1191980	T	G
chr09_1202944	exonic	Vitvi09g00115	0	nonsynonymous	1307	0.711732	chr09	1202944	G	A
chr09_1219325	intronic	Vitvi09g00116	0	NA	1307	0.711732	chr09	1219325	A	G
chr10_1220197	intronic	Vitvi10g00116	0	NA	1917	0.847365	chr10	1220197	T	C
chr06_1222287	exonic	Vitvi06g00108	0	synonymous	1918	0.841225	chr06	1222287	T	C
chr17_1223168	UTR3	Vitvi17g00123	0	NA	1302	0.750987	chr17	1223168	G	T
chr02_1236750	intergenic	NA	NA	NA	2463	0.856577	chr02	1236750	G	T
chr09_1240010	exonic	Vitvi09g00121	0	nonsynonymous	2260	0.897906	chr09	1240010	T	C
chr06_1253753	exonic	Vitvi06g00110	0	synonymous	1868	0.829746	chr06	1253753	G	A
chr09_1263841	UTR3	Vitvi09g00122	0	NA	1257	0.730232	chr09	1263841	T	C
chr07_1270126	UTR3	Vitvi07g00091	0	NA	2101	0.859882	chr07	1270126	G	A
chr13_1284772	downstream	Vitvi13g01902	103	NA	2457	0.926655	chr13	1284772	A	G
chr02_1298717	intergenic	NA	NA	NA	2462	0.881932	chr02	1298717	G	A
chr04_1299324	exonic	Vitvi04g00141	0	nonsynonymous	1962	0.872555	chr04	1299324	T	C
chr09_1301105	intergenic	Vitvi09g00126	3297	NA	1307	0.711732	chr09	1301105	C	T
chr16_1304819	exonic	Vitvi16g00096	0	synonymous	2166	0.863281	chr16	1304819	G	A
chr19_1306780	intronic	Vitvi19g00093	0	NA	2457	0.926655	chr19	1306780	A	G
chr03_1307969	intronic	Vitvi03g00103	0	NA	2023	0.815605	chr03	1307969	A	C
chr03_1320707	intronic	Vitvi03g00103	0	NA	1908	0.79846	chr03	1320707	C	T
chr16_1331589	intergenic	Vitvi16g00097	2334	NA	2202	0.891907	chr16	1331589	A	G
chr07_1337473	exonic	Vitvi07g00101	0	synonymous	2051	0.830587	chr07	1337473	T	C
chr11_1343142	exonic	Vitvi11g00127	0	synonymous	2258	0.900775	chr11	1343142	G	T
chr06_1345201	intronic	Vitvi06g00113	0	NA	1918	0.841225	chr06	1345201	C	T
chr13_1347066	exonic	Vitvi13g00149	0	synonymous	2209	0.898814	chr13	1347066	T	C
chr05_1347249	downstream	Vitvi05g01782	656	NA	2163	0.894391	chr05	1347249	T	G
chr08_1353124	exonic	Vitvi08g00076	0	synonymous	1307	0.711732	chr08	1353124	A	G
chr10_1358275	exonic	Vitvi10g00127	0	synonymous	2018	0.858972	chr10	1358275	C	T
chr03_1358572	exonic	Vitvi03g00107	0	synonymous	2023	0.815605	chr03	1358572	G	T
chr11_1370629	intergenic	Vitvi11g00129	1126	NA	2258	0.900775	chr11	1370629	G	A
chr02_1392149	intergenic	NA	NA	NA	2462	0.881932	chr02	1392149	T	C
chr12_1393780	intergenic	Vitvi12g00076	3477	NA	2262	0.886457	chr12	1393780	A	C
chr11_1409298	downstream	Vitvi11g00135	135	NA	2310	0.899562	chr11	1409298	C	T
chr09_1412186	intronic	Vitvi09g00135	0	NA	1256	0.758092	chr09	1412186	C	T
chr02_1419310	intergenic	NA	NA	NA	2463	0.856577	chr02	1419310	A	G
chr19_1431036	intergenic	Vitvi19g00108	1580	NA	2466	0.795206	chr19	1431036	G	A
chr04_1440831	exonic	Vitvi04g00155	0	nonsynonymous	1402	0.755985	chr04	1440831	G	A
chr11_1446724	UTR5	Vitvi11g00138	0	NA	2259	0.899907	chr11	1446724	G	A
chr01_1449213	intergenic	NA	NA	NA	1351	0.741627	chr01	1449213	T	C
chr02_1452174	intergenic	NA	NA	NA	2462	0.881932	chr02	1452174	A	G
chr01_1458632	intergenic	NA	NA	NA	2460	0.914911	chr01	1458632	G	A
chr17_1475092	intronic	Vitvi17g00150	0	NA	1301	0.742707	chr17	1475092	A	G
chr11_1475368	exonic	Vitvi11g00142	0	nonsynonymous	2311	0.893614	chr11	1475368	G	A
chr19_1477863	exonic	Vitvi19g00113	0	synonymous	1601	0.755831	chr19	1477863	C	T
chr01_1482338	intergenic	NA	NA	NA	2457	0.926655	chr01	1482338	G	T
chr12_1484385	intronic	Vitvi12g02204	0	NA	2209	0.898814	chr12	1484385	T	C
chr06_1490970	intronic	Vitvi06g00121	0	NA	1008	0.77431	chr06	1490970	T	G
chr18_1529974	exonic	Vitvi18g00157	0	synonymous	1057	0.778905	chr18	1529974	G	A
chr05_1530859	downstream	Vitvi05g00159	808	NA	1157	0.769833	chr05	1530859	C	A
chr07_1542638	exonic	Vitvi07g00124	0	synonymous	2216	0.855233	chr07	1542638	C	T
chr12_1545041	intronic	Vitvi12g00088	0	NA	1558	0.719495	chr12	1545041	A	G
chr17_1545847	intronic	Vitvi17g00155	0	NA	2175	0.807499	chr17	1545847	C	T
chr11_1548729	intronic	Vitvi11g00151	0	NA	2308	0.908331	chr11	1548729	C	T
chr14_1562032	downstream	Vitvi14g00153	50	NA	1866	0.826989	chr14	1562032	G	T
chr01_1563978	intergenic	NA	NA	NA	2314	0.848561	chr01	1563978	C	A
chr07_1574229	intronic	Vitvi07g00126	0	NA	2101	0.859882	chr07	1574229	T	C
chr03_1575451	downstream	Vitvi03g00135	499	NA	2006	0.839047	chr03	1575451	G	A
chr05_1579320	intergenic	Vitvi05g00164	6302	NA	2459	0.919602	chr05	1579320	C	T
chr01_1583561	intergenic	NA	NA	NA	2313	0.863104	chr01	1583561	G	A
chr11_1589316	intronic	Vitvi11g00155	0	NA	2262	0.886457	chr11	1589316	G	A
chr18_1615520	UTR5	Vitvi18g00168	0	NA	1559	0.717663	chr18	1615520	T	C
chr07_1616819	intergenic	Vitvi07g00127	4668	NA	2216	0.855233	chr07	1616819	G	A
chr01_1620902	intergenic	NA	NA	NA	2460	0.914911	chr01	1620902	T	C
chr06_1622041	downstream	Vitvi06g00133	97	NA	1452	0.761682	chr06	1622041	G	A
chr02_1638502	intergenic	NA	NA	NA	2462	0.881932	chr02	1638502	A	G
chr19_1651250	intronic	Vitvi19g00130	0	NA	2455	0.929147	chr19	1651250	G	A
chr11_1651451	exonic	Vitvi11g00164	0	synonymous	2309	0.90354	chr11	1651451	A	G
chr07_1665417	downstream	Vitvi07g00131	374	NA	2216	0.855233	chr07	1665417	A	G
chr19_1671883	intergenic	Vitvi19g00131	6300	NA	2465	0.813611	chr19	1671883	A	G
chr07_1684698	intronic	Vitvi07g00132	0	NA	1520	0.7068	chr07	1684698	G	A
chr11_1699474	exonic	Vitvi11g00167	0	synonymous	2309	0.90354	chr11	1699474	C	T
chr16_1707323	intronic	Vitvi16g00109	0	NA	1251	0.748627	chr16	1707323	T	C
chr12_1715344	intronic	Vitvi12g00099	0	NA	2470	0.735295	chr12	1715344	G	A
chr11_1719115	intronic	Vitvi11g00168	0	NA	2259	0.899907	chr11	1719115	C	T
chr07_1721406	exonic	Vitvi07g00134	0	synonymous	2151	0.880035	chr07	1721406	C	T
chr15_1729845	intronic	Vitvi15g00080	0	NA	2369	0.787537	chr15	1729845	G	A
chr16_1745726	exonic	Vitvi16g00112	0	nonsynonymous	2165	0.870192	chr16	1745726	C	A
chr07_1754119	exonic	Vitvi07g00137	0	synonymous	2101	0.859882	chr07	1754119	G	A
chr11_1758956	UTR5	Vitvi11g01322	0	NA	2311	0.893614	chr11	1758956	T	C
chr03_1761193	exonic	Vitvi03g00155	0	synonymous	2008	0.865622	chr03	1761193	G	T
chr17_1763734	intronic	Vitvi17g00169	0	NA	1854	0.760429	chr17	1763734	G	A
chr12_1765312	UTR5	Vitvi12g00102	0	NA	1916	0.854927	chr12	1765312	A	G
chr08_1772034	exonic	Vitvi08g00103	0	synonymous	1151	0.714872	chr08	1772034	A	G
chr16_1772272	intronic	Vitvi16g00115	0	NA	1451	0.771061	chr16	1772272	A	G
chr03_1772769	upstream	Vitvi03g00157	167	NA	2008	0.865622	chr03	1772769	T	C
chr06_1774386	exonic	Vitvi06g00149	0	nonsynonymous	1008	0.77431	chr06	1774386	C	A
chr02_1783120	intergenic	NA	NA	NA	2462	0.881932	chr02	1783120	C	T
chr10_1787722	intergenic	Vitvi10g01662	1645	NA	2019	0.854865	chr10	1787722	G	T
chr11_1788083	intergenic	Vitvi11g01374	3596	NA	2360	0.904338	chr11	1788083	C	A
chr03_1789456	exonic	Vitvi03g00159	0	nonsynonymous	2160	0.900125	chr03	1789456	T	G
chr07_1790440	intergenic	Vitvi07g00140	3425	NA	2166	0.863281	chr07	1790440	G	A
chr19_1799646	intergenic	Vitvi19g01843	5007	NA	2268	0.842845	chr19	1799646	T	C
chr16_1803402	intergenic	Vitvi16g00118	2814	NA	2165	0.870192	chr16	1803402	T	C
chr11_1807017	exonic	Vitvi11g00178	0	synonymous	2309	0.90354	chr11	1807017	G	A
chr13_1810448	exonic	Vitvi13g00197	0	synonymous	2209	0.898814	chr13	1810448	A	G
chr02_1825356	intergenic	NA	NA	NA	2462	0.881932	chr02	1825356	T	C
chr01_1836149	intergenic	NA	NA	NA	1203	0.756403	chr01	1836149	A	G
chr19_1859983	exonic	Vitvi19g00144	0	synonymous	2252	0.905878	chr19	1859983	T	G
chr08_1864757	exonic	Vitvi08g00107	0	synonymous	1201	0.739756	chr08	1864757	G	A
chr04_1868113	intronic	Vitvi04g00193	0	NA	1351	0.741627	chr04	1868113	T	C
chr01_1870587	intergenic	NA	NA	NA	2459	0.919602	chr01	1870587	T	C
chr13_1872625	intronic	Vitvi13g00203	0	NA	2161	0.901633	chr13	1872625	G	A
chr18_1885034	UTR3	Vitvi18g00197	0	NA	1559	0.717663	chr18	1885034	G	A
chr11_1887956	UTR3	Vitvi11g01376	0	NA	2360	0.904338	chr11	1887956	A	C
chr07_1916699	intronic	Vitvi07g00158	0	NA	2151	0.880035	chr07	1916699	G	A
chr02_1919974	intergenic	NA	NA	NA	1208	0.7162	chr02	1919974	G	A
chr11_1921957	upstream	Vitvi11g00196	74	NA	1307	0.711732	chr11	1921957	C	T
chr11_1928891	intronic	Vitvi11g00196	0	NA	2309	0.90354	chr11	1928891	T	C
chr03_1934488	intronic	Vitvi03g00173	0	NA	1958	0.840367	chr03	1934488	G	A
chr19_1943319	exonic	Vitvi19g01849	0	nonsynonymous	2018	0.858972	chr19	1943319	G	T
chr19_1945305	downstream	Vitvi19g00147	378	NA	2068	0.865661	chr19	1945305	C	T
chr17_1974460	exonic	Vitvi17g00188	0	synonymous	2116	0.872799	chr17	1974460	A	G
chr11_1991860	intronic	Vitvi11g00203	0	NA	2361	0.896472	chr11	1991860	T	C
chr07_2000449	intronic	Vitvi07g00166	0	NA	2151	0.880035	chr07	2000449	T	G
chr08_2004327	exonic	Vitvi08g00113	0	synonymous	1151	0.714872	chr08	2004327	T	C
chr02_2005416	intergenic	NA	NA	NA	1404	0.762179	chr02	2005416	T	C
chr19_2008085	intronic	Vitvi19g00151	0	NA	1151	0.714872	chr19	2008085	T	C
chr09_2010378	exonic	Vitvi09g00182	0	synonymous	2118	0.868258	chr09	2010378	C	T
chr04_2012062	downstream	Vitvi04g00211	17	NA	2113	0.905126	chr04	2012062	C	A
chr02_2012796	intergenic	NA	NA	NA	2463	0.856577	chr02	2012796	C	T
chr12_2020210	intronic	Vitvi12g00117	0	NA	1201	0.739756	chr12	2020210	C	T
chr03_2024611	upstream;downstream	Vitvi03g01411	530	NA	1907	0.783068	chr03	2024611	A	C
chr07_2035081	intronic	Vitvi07g00169	0	NA	2151	0.880035	chr07	2035081	G	A
chr17_2035124	exonic	Vitvi17g00192	0	synonymous	2116	0.872799	chr17	2035124	T	G
chr08_2036374	exonic	Vitvi08g00115	0	synonymous	2113	0.905126	chr08	2036374	T	C
chr19_2036584	intronic	Vitvi19g00155	0	NA	2253	0.903444	chr19	2036584	T	G
chr02_2044348	intergenic	NA	NA	NA	2463	0.856577	chr02	2044348	G	A
chr18_2049874	downstream	Vitvi18g02521	414	NA	1610	0.720441	chr18	2049874	T	C
chr11_2059019	intronic	Vitvi11g01379	0	NA	2309	0.90354	chr11	2059019	A	G
chr03_2069314	exonic	Vitvi03g00187	0	synonymous	1907	0.783068	chr03	2069314	T	C
chr03_2079453	intronic	Vitvi03g00187	0	NA	1907	0.783068	chr03	2079453	G	A
chr12_2085828	intronic	Vitvi12g00122	0	NA	2259	0.899907	chr12	2085828	G	T
chr06_2094009	intronic	Vitvi06g00177	0	NA	2164	0.882707	chr06	2094009	T	G
chr03_2105620	exonic	Vitvi03g00190	0	synonymous	1907	0.783068	chr03	2105620	G	A
chr16_2125174	intronic	Vitvi16g00139	0	NA	2263	0.871887	chr16	2125174	C	A
chr19_2129005	exonic	Vitvi19g00165	0	synonymous	2108	0.883656	chr19	2129005	C	T
chr16_2130171	intronic	Vitvi16g00140	0	NA	1301	0.742707	chr16	2130171	T	C
chr03_2159367	intronic	Vitvi03g01419	0	NA	2105	0.833267	chr03	2159367	G	A
chr02_2162832	intergenic	NA	NA	NA	2463	0.856577	chr02	2162832	C	T
chr13_2165657	intergenic	Vitvi13g00225	1615	NA	2158	0.889441	chr13	2165657	A	G
chr05_2177261	intergenic	Vitvi05g01828	2799	NA	2054	0.83447	chr05	2177261	G	A
chr18_2186070	intronic	Vitvi18g00213	0	NA	1351	0.741627	chr18	2186070	A	G
chr08_2200970	UTR3	Vitvi08g00126	0	NA	1151	0.714872	chr08	2200970	G	A
chr09_2205659	upstream	Vitvi09g00204	64	NA	2315	0.838253	chr09	2205659	G	A
chr08_2206593	exonic	Vitvi08g00126	0	synonymous	1356	0.731195	chr08	2206593	G	A
chr03_2214392	exonic	Vitvi03g00195	0	nonsynonymous	1957	0.828002	chr03	2214392	C	A
chr16_2214767	exonic	Vitvi16g01537	0	nonsynonymous	2166	0.863281	chr16	2214767	A	G
chr05_2217503	intronic	Vitvi05g00210	0	NA	2458	0.923112	chr05	2217503	A	G
chr05_2217995	exonic	Vitvi05g00210	0	synonymous	2458	0.923112	chr05	2217995	A	G
chr04_2234711	intronic	Vitvi04g00234	0	NA	2471	0.703712	chr04	2234711	G	T
chr02_2236916	intergenic	NA	NA	NA	2462	0.881932	chr02	2236916	G	A
chr02_2238136	intergenic	NA	NA	NA	2463	0.856577	chr02	2238136	G	T
chr13_2238351	exonic	Vitvi13g00233	0	nonsynonymous	2210	0.898851	chr13	2238351	A	G
chr03_2240244	intronic	Vitvi03g00197	0	NA	1958	0.840367	chr03	2240244	T	C
chr10_2243182	upstream	Vitvi10g00218	890	NA	2018	0.858972	chr10	2243182	G	A
chr10_2245603	intergenic	Vitvi10g00218	3311	NA	2018	0.858972	chr10	2245603	G	A
chr11_2269259	intronic	Vitvi11g00233	0	NA	2364	0.840705	chr11	2269259	A	G
chr13_2269337	UTR5	Vitvi13g00236	0	NA	2275	0.72219	chr13	2269337	G	A
chr11_2269675	intronic	Vitvi11g00233	0	NA	2364	0.840705	chr11	2269675	C	T
chr05_2277379	intronic	Vitvi05g00210	0	NA	2458	0.923112	chr05	2277379	A	G
chr19_2278570	intergenic	Vitvi19g01855	6518	NA	2354	0.924588	chr19	2278570	T	C
chr12_2281524	downstream	Vitvi12g02229	607	NA	2371	0.750031	chr12	2281524	C	A
chr16_2289280	intronic	Vitvi16g00153	0	NA	2165	0.870192	chr16	2289280	T	C
chr10_2290840	intronic	Vitvi10g00222	0	NA	2067	0.871102	chr10	2290840	G	A
chr17_2298680	upstream	Vitvi17g00211	583	NA	1904	0.781194	chr17	2298680	T	C
chr05_2300500	intronic	Vitvi05g00210	0	NA	2458	0.923112	chr05	2300500	T	C
chr07_2305741	exonic	Vitvi07g00199	0	synonymous	2152	0.874755	chr07	2305741	T	C
chr12_2305829	exonic	Vitvi12g00141	0	synonymous	2359	0.909543	chr12	2305829	C	T
chr10_2306647	exonic	Vitvi10g00224	0	synonymous	2059	0.889776	chr10	2306647	A	G
chr02_2309279	intergenic	NA	NA	NA	2463	0.856577	chr02	2309279	G	A
chr12_2316239	exonic	Vitvi12g02230	0	nonsynonymous	2213	0.883279	chr12	2316239	G	A
chr03_2319611	exonic	Vitvi03g00199	0	synonymous	1907	0.783068	chr03	2319611	C	T
chr17_2328171	exonic	Vitvi17g01368	0	synonymous	1520	0.7068	chr17	2328171	T	C
chr16_2331357	exonic	Vitvi16g00155	0	nonsynonymous	2165	0.870192	chr16	2331357	G	A
chr11_2331700	UTR3	Vitvi11g00242	0	NA	2364	0.840705	chr11	2331700	T	C
chr02_2337970	intergenic	NA	NA	NA	2462	0.881932	chr02	2337970	T	C
chr07_2345917	UTR3	Vitvi07g00204	0	NA	2151	0.880035	chr07	2345917	T	C
chr11_2357393	intronic	Vitvi11g01388	0	NA	2413	0.85809	chr11	2357393	G	A
chr13_2367069	intronic	Vitvi13g00245	0	NA	2259	0.899907	chr13	2367069	T	G
chr17_2368610	intergenic	Vitvi17g00216	3997	NA	1608	0.728255	chr17	2368610	G	T
chr02_2387160	intergenic	NA	NA	NA	2462	0.881932	chr02	2387160	A	C
chr02_2392040	intergenic	NA	NA	NA	2462	0.881932	chr02	2392040	G	A
chr03_2394412	intergenic	Vitvi03g00203	9806	NA	2105	0.833267	chr03	2394412	T	G
chr16_2398048	intronic	Vitvi16g00159	0	NA	1401	0.755704	chr16	2398048	G	A
chr16_2398293	intronic	Vitvi16g00159	0	NA	2165	0.870192	chr16	2398293	T	C
chr04_2403122	exonic	Vitvi04g00257	0	unknown	2073	0.850002	chr04	2403122	C	T
chr07_2414094	exonic	Vitvi07g00214	0	nonsynonymous	2151	0.880035	chr07	2414094	G	A
chr03_2416033	intronic	Vitvi03g00205	0	NA	1869	0.821306	chr03	2416033	G	T
chr06_2418240	intergenic	Vitvi06g01627	4046	NA	1918	0.841225	chr06	2418240	G	A
chr16_2419628	intronic	Vitvi16g01540	0	NA	1868	0.829746	chr16	2419628	C	T
chr06_2424622	upstream	Vitvi06g01628	485	NA	1918	0.841225	chr06	2424622	T	C
chr11_2434237	upstream	Vitvi11g00256	315	NA	2414	0.836674	chr11	2434237	C	A
chr12_2437900	intergenic	Vitvi12g00156	10213	NA	2369	0.787537	chr12	2437900	T	C
chr17_2444767	intronic	Vitvi17g00221	0	NA	1804	0.74709	chr17	2444767	G	A
chr07_2447238	intergenic	Vitvi07g00217	1138	NA	2152	0.874755	chr07	2447238	C	T
chr02_2447715	intergenic	NA	NA	NA	2463	0.856577	chr02	2447715	A	G
chr18_2449984	downstream	Vitvi18g00237	427	NA	1056	0.762741	chr18	2449984	A	G
chr06_2460525	exonic	Vitvi06g00205	0	synonymous	2470	0.735295	chr06	2460525	G	T
chr19_2463271	upstream	Vitvi19g01859	922	NA	2017	0.868448	chr19	2463271	A	G
chr09_2473103	intronic	Vitvi09g00230	0	NA	1401	0.755704	chr09	2473103	G	A
chr02_2476964	intergenic	NA	NA	NA	2462	0.881932	chr02	2476964	C	T
chr08_2483808	exonic	Vitvi08g00135	0	synonymous	1151	0.714872	chr08	2483808	G	A
chr05_2487497	upstream	Vitvi05g00235	13	NA	2101	0.859882	chr05	2487497	C	T
chr13_2489106	exonic	Vitvi13g00252	0	synonymous	2261	0.894686	chr13	2489106	G	A
chr03_2500597	upstream	Vitvi03g00210	389	NA	2056	0.842165	chr03	2500597	A	G
chr10_2507035	exonic	Vitvi10g01703	0	synonymous	1401	0.755704	chr10	2507035	A	G
chr01_2511205	intergenic	NA	NA	NA	2458	0.923112	chr01	2511205	C	T
chr11_2535684	exonic	Vitvi11g00269	0	synonymous	2261	0.894686	chr11	2535684	T	C
chr16_2545201	intronic	Vitvi16g00165	0	NA	2165	0.870192	chr16	2545201	C	T
chr02_2545678	intergenic	NA	NA	NA	2462	0.881932	chr02	2545678	A	G
chr07_2558676	intronic	Vitvi07g00228	0	NA	2151	0.880035	chr07	2558676	A	G
chr11_2568420	exonic	Vitvi11g00271	0	synonymous	1257	0.730232	chr11	2568420	T	C
chr03_2570558	exonic	Vitvi03g00215	0	synonymous	2105	0.833267	chr03	2570558	G	A
chr16_2571238	intergenic	Vitvi16g00165	8704	NA	2253	0.903444	chr16	2571238	C	T
chr07_2578488	exonic	Vitvi07g00231	0	synonymous	2152	0.874755	chr07	2578488	A	G
chr03_2582243	exonic	Vitvi03g00217	0	synonymous	2007	0.850872	chr03	2582243	G	A
chr07_2587172	intergenic	Vitvi07g02156	5643	NA	2151	0.880035	chr07	2587172	A	C
chr07_2592003	exonic	Vitvi07g00232	0	synonymous	2151	0.880035	chr07	2592003	T	C
chr16_2599165	exonic	Vitvi16g00168	0	synonymous	2252	0.905878	chr16	2599165	A	G
chr11_2603871	intronic	Vitvi11g00274	0	NA	2311	0.893614	chr11	2603871	A	G
chr03_2607749	exonic	Vitvi03g00223	0	synonymous	2105	0.833267	chr03	2607749	G	A
chr07_2623687	intronic	Vitvi07g02157	0	NA	2151	0.880035	chr07	2623687	C	A
chr02_2624201	intergenic	NA	NA	NA	2463	0.856577	chr02	2624201	C	T
chr01_2624505	intergenic	NA	NA	NA	2012	0.897155	chr01	2624505	T	G
chr03_2634543	intronic	Vitvi03g00228	0	NA	1956	0.822931	chr03	2634543	C	T
chr11_2639353	intergenic	Vitvi11g00275	19106	NA	2311	0.893614	chr11	2639353	A	G
chr02_2641178	intergenic	NA	NA	NA	2463	0.856577	chr02	2641178	A	G
chr04_2643533	ncRNA_intronic	Vitvi04g00280	0	NA	2163	0.894391	chr04	2643533	C	T
chr13_2653452	downstream	Vitvi13g00268	496	NA	2411	0.900082	chr13	2653452	C	A
chr10_2654559	exonic	Vitvi10g00255	0	synonymous	2018	0.858972	chr10	2654559	T	G
chr11_2660531	intronic	Vitvi11g00279	0	NA	959	0.735428	chr11	2660531	A	G
chr03_2661131	exonic	Vitvi03g00230	0	synonymous	2227	0.705899	chr03	2661131	C	T
chr11_2666422	exonic	Vitvi11g00280	0	nonsynonymous	2262	0.886457	chr11	2666422	T	C
chr05_2668951	intronic	Vitvi05g00255	0	NA	2459	0.919602	chr05	2668951	A	G
chr12_2672201	upstream	Vitvi12g00168	424	NA	2369	0.787537	chr12	2672201	A	G
chr01_2685592	intergenic	NA	NA	NA	2306	0.915087	chr01	2685592	G	A
chr03_2687664	intronic	Vitvi03g00233	0	NA	2155	0.845945	chr03	2687664	C	A
chr01_2693043	intergenic	NA	NA	NA	1251	0.748627	chr01	2693043	G	A
chr08_2724242	downstream	Vitvi08g00151	322	NA	2259	0.899907	chr08	2724242	G	T
chr03_2725982	intronic	Vitvi03g00233	0	NA	2155	0.845945	chr03	2725982	C	T
chr11_2741080	intronic	Vitvi11g00286	0	NA	2313	0.863104	chr11	2741080	C	T
chr08_2749165	intronic	Vitvi08g00152	0	NA	1406	0.724076	chr08	2749165	G	A
chr13_2753686	intergenic	Vitvi13g00275	2796	NA	2458	0.923112	chr13	2753686	T	C
chr05_2758798	intronic	Vitvi05g00265	0	NA	2458	0.923112	chr05	2758798	C	A
chr10_2759148	exonic	Vitvi10g01713	0	nonsynonymous	1968	0.850837	chr10	2759148	T	C
chr02_2761051	intergenic	NA	NA	NA	2464	0.834342	chr02	2761051	G	A
chr03_2765691	downstream	Vitvi03g00239	715	NA	2175	0.807499	chr03	2765691	T	C
chr19_2767852	intergenic	Vitvi19g00224	5683	NA	2466	0.795206	chr19	2767852	T	G
chr03_2771077	intronic	Vitvi03g00239	0	NA	2105	0.833267	chr03	2771077	A	C
chr04_2778470	exonic	Vitvi04g00295	0	synonymous	2005	0.833098	chr04	2778470	C	T
chr13_2795530	UTR3	Vitvi13g00279	0	NA	2459	0.919602	chr13	2795530	T	C
chr03_2823198	exonic	Vitvi03g00242	0	synonymous	2105	0.833267	chr03	2823198	C	A
chr04_2823836	downstream	Vitvi04g01840	737	NA	2265	0.849658	chr04	2823836	G	A
chr16_2824020	downstream	Vitvi16g00185	293	NA	2202	0.891907	chr16	2824020	T	G
chr11_2841764	intronic	Vitvi11g01398	0	NA	1655	0.714138	chr11	2841764	T	C
chr13_2850903	exonic	Vitvi13g01970	0	nonsynonymous	2458	0.923112	chr13	2850903	C	A
chr02_2852945	intergenic	NA	NA	NA	2463	0.856577	chr02	2852945	C	T
chr14_2890608	intronic	Vitvi14g02541	0	NA	2463	0.856577	chr14	2890608	C	T
chr03_2897518	exonic	Vitvi03g00250	0	nonsynonymous	2155	0.845945	chr03	2897518	C	T
chr15_2904233	exonic	Vitvi15g00148	0	nonsynonymous	2370	0.771862	chr15	2904233	C	A
chr09_2912792	upstream	Vitvi09g01561	399	NA	2065	0.892301	chr09	2912792	A	G
chr14_2918680	exonic	Vitvi14g00240	0	synonymous	2172	0.85645	chr14	2918680	C	T
chr02_2918744	intergenic	NA	NA	NA	2463	0.856577	chr02	2918744	A	C
chr15_2920964	intronic	Vitvi15g00148	0	NA	2370	0.771862	chr15	2920964	T	C
chr08_2921006	intronic	Vitvi08g00159	0	NA	1405	0.747928	chr08	2921006	T	C
chr06_2933282	exonic	Vitvi06g01646	0	synonymous	1519	0.735427	chr06	2933282	C	T
chr07_2935659	intronic	Vitvi07g00267	0	NA	2216	0.855233	chr07	2935659	G	A
chr16_2959527	intronic	Vitvi16g00189	0	NA	2253	0.903444	chr16	2959527	T	C
chr16_2962096	UTR3	Vitvi16g00189	0	NA	2253	0.903444	chr16	2962096	T	G
chr12_2964138	intronic	Vitvi12g00184	0	NA	2210	0.898851	chr12	2964138	A	G
chr13_2980409	UTR3	Vitvi13g00294	0	NA	2458	0.923112	chr13	2980409	C	T
chr16_2987187	exonic	Vitvi16g01556	0	nonsynonymous	2253	0.903444	chr16	2987187	C	T
chr18_2987719	intronic	Vitvi18g00277	0	NA	2220	0.853997	chr18	2987719	A	G
chr18_2989358	intronic	Vitvi18g00277	0	NA	2220	0.853997	chr18	2989358	G	A
chr15_2990296	downstream	Vitvi15g00155	145	NA	2371	0.750031	chr15	2990296	C	T
chr01_2992477	intergenic	NA	NA	NA	2457	0.926655	chr01	2992477	G	A
chr19_3002947	intronic	Vitvi19g01880	0	NA	2354	0.924588	chr19	3002947	C	T
chr05_3004152	downstream	Vitvi05g00291	33	NA	2364	0.840705	chr05	3004152	C	T
chr02_3008811	intergenic	NA	NA	NA	2462	0.881932	chr02	3008811	G	A
chr07_3009987	exonic	Vitvi07g00272	0	synonymous	1451	0.771061	chr07	3009987	C	T
chr08_3014082	intronic	Vitvi08g00160	0	NA	1151	0.714872	chr08	3014082	T	C
chr18_3015104	intronic	Vitvi18g00277	0	NA	1107	0.779783	chr18	3015104	T	C
chr08_3058964	exonic	Vitvi08g00163	0	nonsynonymous	1151	0.714872	chr08	3058964	G	A
chr08_3067478	intronic	Vitvi08g00163	0	NA	1151	0.714872	chr08	3067478	C	T
chr08_3071450	exonic	Vitvi08g00163	0	synonymous	2307	0.911654	chr08	3071450	T	C
chr06_3072507	intergenic	Vitvi06g01648	8227	NA	1518	0.738024	chr06	3072507	G	T
chr19_3079572	intronic	Vitvi19g00243	0	NA	2219	0.858638	chr19	3079572	A	G
chr18_3084732	intronic	Vitvi18g00282	0	NA	2221	0.846186	chr18	3084732	C	T
chr02_3087064	intergenic	NA	NA	NA	2462	0.881932	chr02	3087064	G	A
chr09_3091443	intronic	Vitvi09g00282	0	NA	2067	0.871102	chr09	3091443	A	C
chr03_3109307	intronic	Vitvi03g00278	0	NA	1956	0.822931	chr03	3109307	T	C
chr10_3113394	downstream	Vitvi10g00306	602	NA	2417	0.783462	chr10	3113394	T	C
chr06_3115876	intronic	Vitvi06g01652	0	NA	1501	0.772356	chr06	3115876	T	G
chr01_3120443	intergenic	NA	NA	NA	2015	0.893907	chr01	3120443	T	C
chr11_3125575	intronic	Vitvi11g00327	0	NA	2360	0.904338	chr11	3125575	C	A
chr16_3136511	exonic	Vitvi16g00199	0	nonsynonymous	2254	0.898847	chr16	3136511	G	A
chr01_3147694	intergenic	NA	NA	NA	2458	0.923112	chr01	3147694	C	T
chr17_3155412	intronic	Vitvi17g00271	0	NA	2222	0.836001	chr17	3155412	T	G
chr03_3162239	intronic	Vitvi03g00285	0	NA	2155	0.845945	chr03	3162239	T	C
chr16_3170243	intronic	Vitvi16g01562	0	NA	2215	0.859391	chr16	3170243	C	T
chr03_3170380	intronic	Vitvi03g00286	0	NA	2155	0.845945	chr03	3170380	T	C
chrUn_3174780	intergenic	NA	NA	NA	2451	0.863439	chrUn	3174780	A	G
chr05_3179851	intronic	Vitvi05g00316	0	NA	2458	0.923112	chr05	3179851	A	C
chr01_3188815	intergenic	NA	NA	NA	2461	0.902758	chr01	3188815	A	C
chr03_3191016	intronic	Vitvi03g00288	0	NA	2105	0.833267	chr03	3191016	A	G
chr17_3194171	downstream	Vitvi17g00273	868	NA	1353	0.764407	chr17	3194171	T	G
chr18_3215751	intergenic	Vitvi18g00294	1412	NA	1558	0.719495	chr18	3215751	T	G
chr05_3218317	UTR3	Vitvi05g00323	0	NA	2459	0.919602	chr05	3218317	G	A
chr06_3223205	intronic	Vitvi06g00255	0	NA	1203	0.756403	chr06	3223205	A	G
chr01_3224471	intergenic	NA	NA	NA	2457	0.926655	chr01	3224471	G	A
chr13_3239522	exonic	Vitvi13g00310	0	nonsynonymous	2160	0.900125	chr13	3239522	T	G
chr14_3263881	intergenic	Vitvi14g00269	6288	NA	2457	0.926655	chr14	3263881	A	C
chr06_3265833	UTR3	Vitvi06g00258	0	NA	1519	0.735427	chr06	3265833	G	A
chr11_3286618	upstream	Vitvi11g01407	78	NA	2360	0.904338	chr11	3286618	G	A
chrUn_3293070	intergenic	NA	NA	NA	2451	0.863439	chrUn	3293070	C	T
chr01_3293743	intergenic	NA	NA	NA	2363	0.859999	chr01	3293743	C	T
chr08_3300826	intergenic	Vitvi08g00172	4330	NA	1151	0.714872	chr08	3300826	A	G
chr18_3312313	upstream	Vitvi18g02538	373	NA	2303	0.915271	chr18	3312313	T	C
chr06_3315332	intronic	Vitvi06g00263	0	NA	1557	0.724983	chr06	3315332	G	A
chr19_3322399	upstream	Vitvi19g00259	30	NA	2160	0.900125	chr19	3322399	A	G
chr02_3322425	intergenic	NA	NA	NA	2462	0.881932	chr02	3322425	A	C
chr01_3328583	intergenic	NA	NA	NA	1812	0.782117	chr01	3328583	C	A
chr19_3355356	UTR5	Vitvi19g01896	0	NA	1501	0.772356	chr19	3355356	C	T
chr10_3365452	intergenic	Vitvi10g00323	1835	NA	2014	0.902598	chr10	3365452	C	T
chr18_3381571	exonic	Vitvi18g00310	0	synonymous	1301	0.742707	chr18	3381571	T	C
chr12_3382238	intronic	Vitvi12g00229	0	NA	2261	0.894686	chr12	3382238	C	T
chr10_3392540	downstream	Vitvi10g00324	463	NA	1520	0.7068	chr10	3392540	G	A
chrUn_3400234	intergenic	NA	NA	NA	2451	0.863439	chrUn	3400234	T	C
chr03_3400592	exonic	Vitvi03g01484	0	synonymous	2155	0.845945	chr03	3400592	A	G
chr17_3405003	exonic	Vitvi17g00294	0	synonymous	960	0.732525	chr17	3405003	T	C
chr19_3406573	exonic	Vitvi19g00269	0	synonymous	2322	0.764538	chr19	3406573	C	T
chr09_3415761	exonic	Vitvi09g00310	0	synonymous	1507	0.711986	chr09	3415761	A	C
chr02_3416940	intergenic	NA	NA	NA	2462	0.881932	chr02	3416940	G	T
chr08_3417267	intronic	Vitvi08g00177	0	NA	2163	0.894391	chr08	3417267	A	C
chr11_3417279	exonic	Vitvi11g00357	0	nonsynonymous	2360	0.904338	chr11	3417279	A	G
chr07_3422045	downstream	Vitvi07g00311	13	NA	2268	0.842845	chr07	3422045	A	G
chr05_3425645	intronic	Vitvi05g00337	0	NA	2458	0.923112	chr05	3425645	T	C
chr03_3425695	upstream	Vitvi03g01488	110	NA	2155	0.845945	chr03	3425695	C	A
chr03_3428350	intergenic	Vitvi03g01488	2765	NA	1967	0.859517	chr03	3428350	A	G
chr08_3435016	ncRNA_exonic	Vitvi08g02013	0	NA	2162	0.900919	chr08	3435016	C	A
chr13_3436383	upstream	Vitvi13g00331	632	NA	2258	0.900775	chr13	3436383	T	C
chr19_3443143	downstream	Vitvi19g00273	111	NA	2417	0.783462	chr19	3443143	T	C
chr11_3453486	intergenic	Vitvi11g00359	1056	NA	2364	0.840705	chr11	3453486	C	T
chr11_3453730	intergenic	Vitvi11g00359	1300	NA	2311	0.893614	chr11	3453730	T	C
chr07_3458222	intronic	Vitvi07g00315	0	NA	2068	0.865661	chr07	3458222	T	C
chr09_3468198	intronic	Vitvi09g00314	0	NA	2067	0.871102	chr09	3468198	C	T
chr03_3469758	exonic	Vitvi03g00312	0	nonsynonymous	2056	0.842165	chr03	3469758	G	A
chr18_3476655	intronic	Vitvi18g00318	0	NA	2253	0.903444	chr18	3476655	G	A
chr03_3479237	exonic	Vitvi03g00313	0	nonsynonymous	2056	0.842165	chr03	3479237	A	C
chr11_3488659	intronic	Vitvi11g00363	0	NA	2310	0.899562	chr11	3488659	T	C
chrUn_3497733	intergenic	NA	NA	NA	2451	0.863439	chrUn	3497733	T	C
chr03_3500588	intergenic	Vitvi03g00315	8851	NA	1868	0.829746	chr03	3500588	G	A
chr02_3513939	intergenic	NA	NA	NA	2462	0.881932	chr02	3513939	G	T
chr06_3516920	upstream	Vitvi06g00276	427	NA	1855	0.75548	chr06	3516920	T	C
chr11_3521933	exonic	Vitvi11g00366	0	synonymous	2259	0.899907	chr11	3521933	C	T
chr03_3523404	downstream	Vitvi03g01494	730	NA	2105	0.833267	chr03	3523404	T	C
chr08_3524827	intergenic	Vitvi08g00185	8388	NA	1151	0.714872	chr08	3524827	C	A
chr08_3527962	exonic	Vitvi08g00186	0	synonymous	1355	0.756917	chr08	3527962	A	C
chr07_3528709	UTR3	Vitvi07g02202	0	NA	2201	0.896643	chr07	3528709	T	C
chr19_3530268	downstream	Vitvi19g00276	484	NA	1251	0.748627	chr19	3530268	G	A
chr13_3532922	intergenic	Vitvi13g01996	7040	NA	1151	0.714872	chr13	3532922	T	C
chr04_3542413	intronic	Vitvi04g00361	0	NA	2212	0.893659	chr04	3542413	A	C
chr03_3553205	exonic	Vitvi03g00321	0	nonsynonymous	2155	0.845945	chr03	3553205	G	T
chr19_3558435	UTR5	Vitvi19g00280	0	NA	2460	0.914911	chr19	3558435	C	T
chr07_3562354	intronic	Vitvi07g02203	0	NA	2151	0.880035	chr07	3562354	G	T
chr05_3565571	exonic	Vitvi05g00351	0	synonymous	2214	0.869934	chr05	3565571	T	C
chr03_3567413	intergenic	Vitvi03g00321	12404	NA	2156	0.854805	chr03	3567413	T	C
chr07_3568431	intronic	Vitvi07g00322	0	NA	2151	0.880035	chr07	3568431	T	C
chr03_3570648	UTR5	Vitvi03g00322	0	NA	2156	0.854805	chr03	3570648	C	A
chr04_3579466	intronic	Vitvi04g00362	0	NA	1105	0.756535	chr04	3579466	A	C
chr01_3581101	intergenic	NA	NA	NA	1451	0.771061	chr01	3581101	A	G
chr01_3591346	intergenic	NA	NA	NA	1451	0.771061	chr01	3591346	G	A
chr05_3599838	intronic	Vitvi05g00355	0	NA	2459	0.919602	chr05	3599838	G	A
chr06_3601272	UTR5	Vitvi06g00283	0	NA	1060	0.750654	chr06	3601272	G	A
chr10_3610863	upstream;downstream	Vitvi10g00349	202	NA	2014	0.902598	chr10	3610863	A	G
chr11_3624915	intronic	Vitvi11g00376	0	NA	2360	0.904338	chr11	3624915	C	T
chr01_3631408	intergenic	NA	NA	NA	2461	0.902758	chr01	3631408	T	C
chr09_3643495	intronic	Vitvi09g00322	0	NA	1507	0.711986	chr09	3643495	T	C
chr01_3652739	intergenic	NA	NA	NA	2113	0.905126	chr01	3652739	C	T
chr07_3664572	exonic	Vitvi07g00336	0	synonymous	1451	0.771061	chr07	3664572	G	A
chr11_3671480	intronic	Vitvi11g00381	0	NA	2360	0.904338	chr11	3671480	T	G
chr01_3687262	intergenic	NA	NA	NA	2458	0.923112	chr01	3687262	T	C
chr19_3688372	upstream	Vitvi19g00295	927	NA	2461	0.902758	chr19	3688372	G	A
chr01_3691115	intergenic	NA	NA	NA	2209	0.898814	chr01	3691115	A	G
chr05_3707334	intergenic	Vitvi05g00362	2112	NA	2459	0.919602	chr05	3707334	G	A
chrUn_3710794	intergenic	NA	NA	NA	2470	0.735295	chrUn	3710794	C	T
chr03_3716030	upstream	Vitvi03g00340	830	NA	2155	0.845945	chr03	3716030	A	G
chr09_3722209	upstream	Vitvi09g00330	106	NA	1457	0.700444	chr09	3722209	C	T
chr09_3726514	downstream	Vitvi09g00332	815	NA	1457	0.700444	chr09	3726514	G	A
chr11_3727727	intronic	Vitvi11g00387	0	NA	2360	0.904338	chr11	3727727	T	C
chr03_3736246	intronic	Vitvi03g00343	0	NA	2155	0.845945	chr03	3736246	T	C
chr09_3736561	intronic	Vitvi09g00333	0	NA	2253	0.903444	chr09	3736561	G	A
chr02_3760485	intergenic	NA	NA	NA	2463	0.856577	chr02	3760485	T	C
chr17_3766545	intronic	Vitvi17g00321	0	NA	1803	0.739685	chr17	3766545	G	A
chr18_3778464	ncRNA_intronic	Vitvi18g02552	0	NA	1609	0.730758	chr18	3778464	C	T
chr06_3800546	intronic	Vitvi06g00302	0	NA	957	0.737734	chr06	3800546	A	C
chr07_3807114	intronic	Vitvi07g00355	0	NA	2020	0.85173	chr07	3807114	T	C
chr13_3812325	intergenic	Vitvi13g00367	1563	NA	2311	0.893614	chr13	3812325	A	C
chr13_3816670	UTR5	Vitvi13g00368	0	NA	2457	0.926655	chr13	3816670	T	G
chr08_3847595	exonic	Vitvi08g00198	0	synonymous	1151	0.714872	chr08	3847595	T	G
chr03_3850392	upstream	Vitvi03g01503	771	NA	2155	0.845945	chr03	3850392	C	T
chr09_3871126	exonic	Vitvi09g01598	0	nonsynonymous	2253	0.903444	chr09	3871126	G	A
chr03_3873263	UTR3	Vitvi03g00355	0	NA	2155	0.845945	chr03	3873263	G	A
chr07_3875214	upstream	Vitvi07g00362	981	NA	1054	0.708647	chr07	3875214	A	G
chr08_3904590	exonic	Vitvi08g02021	0	synonymous	2212	0.893659	chr08	3904590	T	C
chr17_3909222	intergenic	Vitvi17g00334	2125	NA	2166	0.863281	chr17	3909222	A	G
chr09_3915365	ncRNA_exonic	Vitvi09g01599	0	NA	1867	0.829816	chr09	3915365	A	G
chr18_3915458	exonic	Vitvi18g00351	0	synonymous	1056	0.762741	chr18	3915458	G	A
chr03_3921551	intronic	Vitvi03g00358	0	NA	2055	0.832691	chr03	3921551	C	T
chr18_3948386	exonic	Vitvi18g00355	0	synonymous	960	0.732525	chr18	3948386	G	A
chr08_3952904	intronic	Vitvi08g00200	0	NA	2212	0.893659	chr08	3952904	C	T
chr12_3962667	intronic	Vitvi12g00270	0	NA	2251	0.906824	chr12	3962667	T	G
chr14_3968491	intronic	Vitvi14g00301	0	NA	1817	0.805599	chr14	3968491	C	T
chr03_3976586	exonic	Vitvi03g00361	0	synonymous	2105	0.833267	chr03	3976586	T	G
chr09_3980770	intergenic	Vitvi09g00364	1608	NA	1451	0.771061	chr09	3980770	G	A
chr18_3981362	intronic	Vitvi18g00359	0	NA	1106	0.774273	chr18	3981362	C	A
chr13_3985512	downstream	Vitvi13g00383	610	NA	2361	0.896472	chr13	3985512	T	G
chr09_3986178	intergenic	Vitvi09g00364	7016	NA	1451	0.771061	chr09	3986178	C	T
chr06_3987097	intronic	Vitvi06g00319	0	NA	1705	0.711688	chr06	3987097	C	T
chr05_3991490	exonic	Vitvi05g01871	0	synonymous	2258	0.900775	chr05	3991490	A	G
chr18_3997023	exonic	Vitvi18g00360	0	synonymous	2222	0.836001	chr18	3997023	T	C
chr13_4002102	upstream	Vitvi13g00385	899	NA	2113	0.905126	chr13	4002102	C	T
chr09_4002966	exonic	Vitvi09g00365	0	nonsynonymous	1457	0.700444	chr09	4002966	A	G
chr10_4004775	exonic	Vitvi10g00384	0	synonymous	1965	0.883922	chr10	4004775	T	C
chr09_4011917	intronic	Vitvi09g00366	0	NA	1919	0.833673	chr09	4011917	T	C
chr18_4014170	upstream	Vitvi18g00361	670	NA	1157	0.769833	chr18	4014170	G	A
chr09_4017509	downstream	Vitvi09g00367	380	NA	1507	0.711986	chr09	4017509	G	T
chr11_4027595	intronic	Vitvi11g00418	0	NA	2310	0.899562	chr11	4027595	T	C
chr11_4038420	exonic	Vitvi11g00419	0	synonymous	2310	0.899562	chr11	4038420	T	C
chr13_4052439	intronic	Vitvi13g00391	0	NA	2210	0.898851	chr13	4052439	C	T
chr06_4064603	intronic	Vitvi06g00330	0	NA	2465	0.813611	chr06	4064603	A	C
chr09_4068163	exonic	Vitvi09g00373	0	synonymous	1457	0.700444	chr09	4068163	C	T
chr09_4068963	exonic	Vitvi09g00373	0	synonymous	1457	0.700444	chr09	4068963	C	T
chr02_4069075	intergenic	NA	NA	NA	2462	0.881932	chr02	4069075	G	A
chr06_4099263	intronic	Vitvi06g00330	0	NA	2466	0.795206	chr06	4099263	A	G
chr18_4115449	intergenic	Vitvi18g00368	1551	NA	1253	0.766835	chr18	4115449	A	G
chr03_4124196	exonic	Vitvi03g00373	0	synonymous	1719	0.781217	chr03	4124196	T	G
chr17_4124209	intronic	Vitvi17g00348	0	NA	1403	0.763561	chr17	4124209	T	C
chr12_4131822	exonic	Vitvi12g00281	0	synonymous	1159	0.703149	chr12	4131822	C	T
chr18_4140486	exonic	Vitvi18g00371	0	synonymous	1057	0.778905	chr18	4140486	G	A
chr19_4147367	intronic	Vitvi19g00317	0	NA	1201	0.739756	chr19	4147367	T	C
chr12_4151390	intronic	Vitvi12g00283	0	NA	2405	0.930242	chr12	4151390	C	A
chr09_4156479	ncRNA_intronic	Vitvi09g01608	0	NA	1457	0.700444	chr09	4156479	T	G
chr03_4159960	exonic	Vitvi03g00377	0	synonymous	2105	0.833267	chr03	4159960	T	C
chr05_4163154	intronic	Vitvi05g00404	0	NA	2459	0.919602	chr05	4163154	G	A
chr03_4172970	intronic	Vitvi03g01516	0	NA	2105	0.833267	chr03	4172970	T	G
chr17_4179453	intronic	Vitvi17g00351	0	NA	2166	0.863281	chr17	4179453	A	C
chr10_4194397	exonic	Vitvi10g00411	0	unknown	2314	0.848561	chr10	4194397	G	A
chr14_4194585	exonic	Vitvi14g00315	0	synonymous	2003	0.816785	chr14	4194585	T	C
chr10_4204660	intronic	Vitvi10g00412	0	NA	2314	0.848561	chr10	4204660	T	C
chr06_4210191	downstream	Vitvi06g00339	537	NA	1657	0.714706	chr06	4210191	G	T
chr03_4213834	intronic	Vitvi03g00385	0	NA	2155	0.845945	chr03	4213834	C	A
chr18_4216342	intergenic	Vitvi18g00378	3292	NA	1609	0.730758	chr18	4216342	A	C
chr07_4223650	UTR3	Vitvi07g00401	0	NA	2201	0.896643	chr07	4223650	A	C
chr11_4237910	intergenic	Vitvi11g01427	3235	NA	2311	0.893614	chr11	4237910	G	A
chr03_4238176	intronic	Vitvi03g00389	0	NA	2155	0.845945	chr03	4238176	T	C
chr02_4238305	intergenic	NA	NA	NA	1105	0.756535	chr02	4238305	T	G
chr12_4247611	intergenic	Vitvi12g02303	4318	NA	2457	0.926655	chr12	4247611	A	G
chr18_4249572	intergenic	Vitvi18g00382	7927	NA	1609	0.730758	chr18	4249572	A	G
chr06_4258638	exonic	Vitvi06g01665	0	synonymous	1256	0.758092	chr06	4258638	C	T
chr18_4279998	exonic	Vitvi18g00388	0	synonymous	2353	0.915801	chr18	4279998	A	G
chr02_4291297	intergenic	NA	NA	NA	2463	0.856577	chr02	4291297	G	A
chr05_4305132	exonic	Vitvi05g00420	0	synonymous	2458	0.923112	chr05	4305132	G	A
chr18_4313893	intronic	Vitvi18g00393	0	NA	1304	0.775537	chr18	4313893	T	C
chr02_4316981	intergenic	NA	NA	NA	2462	0.881932	chr02	4316981	T	C
chr03_4319504	upstream	Vitvi03g00398	379	NA	2155	0.845945	chr03	4319504	A	C
chr07_4324786	intronic	Vitvi07g00410	0	NA	2171	0.863441	chr07	4324786	T	C
chr07_4331996	intronic	Vitvi07g00410	0	NA	1401	0.755704	chr07	4331996	C	A
chr09_4334077	intergenic	Vitvi09g00399	10930	NA	1507	0.711986	chr09	4334077	C	T
chr12_4345740	exonic	Vitvi12g02307	0	nonsynonymous	1306	0.744845	chr12	4345740	T	C
chr06_4348319	exonic	Vitvi06g00351	0	synonymous	2017	0.868448	chr06	4348319	G	A
chr08_4349216	intergenic	Vitvi08g00221	8145	NA	1356	0.731195	chr08	4349216	C	A
chr10_4352199	exonic	Vitvi10g00426	0	synonymous	2062	0.909144	chr10	4352199	G	A
chr07_4360464	UTR5	Vitvi07g00412	0	NA	2071	0.861884	chr07	4360464	G	A
chr11_4373399	downstream	Vitvi11g00448	6	NA	2268	0.842845	chr11	4373399	C	A
chr07_4395143	exonic	Vitvi07g00417	0	synonymous	2130	0.715775	chr07	4395143	T	G
chr02_4399930	intergenic	NA	NA	NA	2462	0.881932	chr02	4399930	A	C
chr12_4404208	intronic	Vitvi12g00299	0	NA	1256	0.758092	chr12	4404208	A	C
chr13_4406630	intronic	Vitvi13g00498	0	NA	2458	0.923112	chr13	4406630	A	C
chr05_4407960	downstream	Vitvi05g00425	423	NA	2460	0.914911	chr05	4407960	T	C
chr02_4416270	intergenic	NA	NA	NA	2463	0.856577	chr02	4416270	A	G
chr11_4423658	UTR3	Vitvi11g00452	0	NA	2310	0.899562	chr11	4423658	T	C
chr12_4425553	UTR5	Vitvi12g00301	0	NA	2015	0.893907	chr12	4425553	G	T
chr06_4433397	exonic	Vitvi06g00356	0	synonymous	2466	0.795206	chr06	4433397	G	A
chr10_4446977	upstream	Vitvi10g00432	43	NA	2264	0.858357	chr10	4446977	A	G
chr01_4450776	intergenic	NA	NA	NA	2308	0.908331	chr01	4450776	A	G
chr09_4457964	exonic	Vitvi09g00405	0	synonymous	2175	0.807499	chr09	4457964	G	T
chr07_4460625	UTR5	Vitvi07g00424	0	NA	2118	0.868258	chr07	4460625	C	A
chr10_4470469	intergenic	Vitvi10g00433	17559	NA	1570	0.73196	chr10	4470469	A	C
chr10_4470847	intergenic	Vitvi10g00433	17937	NA	2116	0.872799	chr10	4470847	G	T
chr04_4473532	exonic	Vitvi04g00439	0	nonsynonymous	2112	0.907615	chr04	4473532	A	G
chr13_4474254	exonic	Vitvi13g00505	0	nonsynonymous	2210	0.898851	chr13	4474254	T	G
chr17_4483893	ncRNA_exonic	Vitvi17g01418	0	NA	2166	0.863281	chr17	4483893	T	C
chr10_4485945	exonic	Vitvi10g00436	0	synonymous	2362	0.880538	chr10	4485945	G	A
chr19_4492027	intergenic	Vitvi19g00333	1767	NA	1501	0.772356	chr19	4492027	G	A
chr18_4494883	UTR3	Vitvi18g00414	0	NA	1156	0.776802	chr18	4494883	T	G
chr18_4500969	intronic	Vitvi18g00414	0	NA	2463	0.856577	chr18	4500969	C	T
chr01_4507532	intergenic	NA	NA	NA	2253	0.903444	chr01	4507532	T	C
chr18_4515420	intergenic	Vitvi18g02575	1761	NA	2220	0.853997	chr18	4515420	T	C
chr04_4515891	exonic	Vitvi04g00442	0	synonymous	2005	0.833098	chr04	4515891	G	A
chr05_4522180	intronic	Vitvi05g00438	0	NA	2459	0.919602	chr05	4522180	G	A
chr19_4526763	intronic	Vitvi19g00339	0	NA	1451	0.771061	chr19	4526763	T	C
chr14_4538275	intronic	Vitvi14g02597	0	NA	1867	0.829816	chr14	4538275	T	C
chr02_4547834	intergenic	NA	NA	NA	2461	0.902758	chr02	4547834	A	C
chr07_4571597	intergenic	Vitvi07g00432	9701	NA	2151	0.880035	chr07	4571597	C	A
chr16_4578847	upstream	Vitvi16g01624	805	NA	2216	0.855233	chr16	4578847	T	C
chr19_4593726	intronic	Vitvi19g01948	0	NA	2467	0.781943	chr19	4593726	A	C
chr07_4600021	intronic	Vitvi07g00435	0	NA	2178	0.744371	chr07	4600021	G	A
chr13_4609221	intergenic	Vitvi13g00516	23821	NA	2356	0.925439	chr13	4609221	G	A
chr04_4638641	downstream	Vitvi04g01895	741	NA	2471	0.703712	chr04	4638641	T	C
chr01_4651426	intergenic	NA	NA	NA	2211	0.897703	chr01	4651426	G	T
chr08_4666825	intronic	Vitvi08g00239	0	NA	2212	0.893659	chr08	4666825	G	A
chr07_4672614	intronic	Vitvi07g00448	0	NA	2466	0.795206	chr07	4672614	C	T
chr12_4677868	intronic	Vitvi12g00317	0	NA	1559	0.717663	chr12	4677868	G	A
chr18_4678440	downstream	Vitvi18g00434	191	NA	1204	0.767982	chr18	4678440	A	G
chr06_4685645	intronic	Vitvi06g00376	0	NA	2466	0.795206	chr06	4685645	G	A
chr11_4690291	exonic	Vitvi11g00468	0	synonymous	2361	0.896472	chr11	4690291	G	A
chr18_4702061	intronic	Vitvi18g00436	0	NA	2270	0.829257	chr18	4702061	A	G
chr13_4702756	intergenic	Vitvi13g02040	16036	NA	2209	0.898814	chr13	4702756	A	G
chr16_4716502	exonic	Vitvi16g00272	0	nonsynonymous	1157	0.769833	chr16	4716502	G	A
chr05_4725944	exonic	Vitvi05g00453	0	synonymous	2314	0.848561	chr05	4725944	G	A
chr18_4747503	intergenic	Vitvi18g00442	2782	NA	2253	0.903444	chr18	4747503	T	C
chr07_4748253	intergenic	Vitvi07g02241	1918	NA	1970	0.836285	chr07	4748253	A	G
chr05_4758001	intronic	Vitvi05g00458	0	NA	2165	0.870192	chr05	4758001	T	C
chr01_4758051	intergenic	NA	NA	NA	2312	0.88114	chr01	4758051	T	G
chr09_4758438	intronic	Vitvi09g00429	0	NA	2111	0.9057	chr09	4758438	T	C
chr11_4763607	intronic	Vitvi11g00476	0	NA	2359	0.909543	chr11	4763607	G	A
chr01_4765587	intergenic	NA	NA	NA	1501	0.772356	chr01	4765587	C	T
chr10_4768103	intronic	Vitvi10g00467	0	NA	2115	0.882499	chr10	4768103	G	A
chr13_4768465	UTR5	Vitvi13g00528	0	NA	2458	0.923112	chr13	4768465	A	G
chr11_4774036	intronic	Vitvi11g00476	0	NA	2262	0.886457	chr11	4774036	G	A
chr16_4785435	intronic	Vitvi16g00276	0	NA	2215	0.859391	chr16	4785435	T	G
chrUn_4790069	intergenic	NA	NA	NA	2461	0.902758	chrUn	4790069	G	A
chr06_4794688	upstream	Vitvi06g01671	499	NA	2118	0.868258	chr06	4794688	T	C
chr12_4797687	intronic	Vitvi12g00328	0	NA	1916	0.854927	chr12	4797687	T	G
chr18_4814314	intronic	Vitvi18g02587	0	NA	1253	0.766835	chr18	4814314	A	G
chr10_4819891	exonic	Vitvi10g00474	0	nonsynonymous	2460	0.914911	chr10	4819891	G	A
chr02_4825970	intergenic	NA	NA	NA	2463	0.856577	chr02	4825970	C	T
chr07_4848731	downstream	Vitvi07g00466	276	NA	2201	0.896643	chr07	4848731	C	T
chr09_4851922	intronic	Vitvi09g00436	0	NA	2110	0.900576	chr09	4851922	A	G
chr14_4856971	intronic	Vitvi14g00345	0	NA	1817	0.805599	chr14	4856971	T	C
chr05_4865007	exonic	Vitvi05g00467	0	synonymous	2257	0.899642	chr05	4865007	G	A
chr07_4880308	upstream	Vitvi07g02244	87	NA	2169	0.869313	chr07	4880308	G	A
chr17_4881197	intronic	Vitvi17g00409	0	NA	1569	0.759422	chr17	4881197	T	C
chr11_4885719	intronic	Vitvi11g00483	0	NA	2262	0.886457	chr11	4885719	G	T
chr18_4886909	intronic	Vitvi18g00452	0	NA	1304	0.775537	chr18	4886909	T	C
chr16_4886988	intronic	Vitvi16g00284	0	NA	2215	0.859391	chr16	4886988	T	G
chr01_4899311	intergenic	NA	NA	NA	2051	0.830587	chr01	4899311	T	C
chr18_4914679	intronic	Vitvi18g00454	0	NA	2253	0.903444	chr18	4914679	A	C
chr03_4924495	intronic	Vitvi03g00452	0	NA	2205	0.869247	chr03	4924495	C	T
chr07_4951145	exonic	Vitvi07g00482	0	synonymous	2201	0.896643	chr07	4951145	A	G
chr03_4955760	exonic	Vitvi03g00455	0	synonymous	2155	0.845945	chr03	4955760	A	G
chr19_4957496	intergenic	Vitvi19g00364	1296	NA	2168	0.866654	chr19	4957496	G	A
chr09_4957537	exonic	Vitvi09g00444	0	synonymous	2110	0.900576	chr09	4957537	A	G
chr16_4963692	exonic	Vitvi16g00284	0	nonsynonymous	2215	0.859391	chr16	4963692	C	T
chr04_4963992	intergenic	Vitvi04g00485	9326	NA	2471	0.703712	chr04	4963992	A	G
chr19_4965880	intronic	Vitvi19g00366	0	NA	2108	0.883656	chr19	4965880	C	T
chr09_4965883	intronic	Vitvi09g01630	0	NA	2109	0.895338	chr09	4965883	T	C
chr03_4973790	intronic	Vitvi03g00457	0	NA	2155	0.845945	chr03	4973790	A	G
chr13_4997411	intergenic	Vitvi13g00545	11029	NA	2459	0.919602	chr13	4997411	A	G
chr11_5000534	intergenic	Vitvi11g00489	16113	NA	2311	0.893614	chr11	5000534	G	T
chr02_5006422	intergenic	NA	NA	NA	1520	0.7068	chr02	5006422	C	T
chr18_5007474	intergenic	Vitvi18g00462	5604	NA	1253	0.766835	chr18	5007474	A	G
chr04_5010354	intergenic	Vitvi04g00489	4147	NA	1560	0.708603	chr04	5010354	C	T
chr07_5013404	intronic	Vitvi07g00491	0	NA	2201	0.896643	chr07	5013404	G	A
chr17_5020378	exonic	Vitvi17g00425	0	synonymous	1754	0.73787	chr17	5020378	C	T
chr14_5022621	intronic	Vitvi14g00352	0	NA	1867	0.829816	chr14	5022621	T	C
chr03_5023752	intronic	Vitvi03g01550	0	NA	2155	0.845945	chr03	5023752	C	T
chr13_5027233	intergenic	Vitvi13g00547	4067	NA	2207	0.886347	chr13	5027233	A	G
chr07_5044801	intronic	Vitvi07g00494	0	NA	2201	0.896643	chr07	5044801	T	C
chr06_5045983	intronic	Vitvi06g01681	0	NA	2465	0.813611	chr06	5045983	C	T
chr11_5054889	exonic	Vitvi11g00495	0	synonymous	1953	0.785755	chr11	5054889	G	T
chr05_5087380	exonic	Vitvi05g00485	0	synonymous	2113	0.905126	chr05	5087380	C	T
chr11_5088655	intronic	Vitvi11g00496	0	NA	1255	0.774561	chr11	5088655	A	G
chr17_5091561	intronic	Vitvi17g00430	0	NA	1520	0.7068	chr17	5091561	C	T
chr09_5094604	downstream	Vitvi09g00457	498	NA	2061	0.903911	chr09	5094604	C	T
chr02_5108491	intergenic	NA	NA	NA	2463	0.856577	chr02	5108491	C	T
chr04_5108722	exonic	Vitvi04g00500	0	nonsynonymous	2471	0.703712	chr04	5108722	C	T
chr03_5113013	upstream	Vitvi03g00473	576	NA	2257	0.899642	chr03	5113013	A	G
chr11_5122694	downstream	Vitvi11g00499	503	NA	2311	0.893614	chr11	5122694	C	T
chr07_5127386	exonic	Vitvi07g00506	0	synonymous	2151	0.880035	chr07	5127386	A	G
chr02_5136778	intergenic	NA	NA	NA	2463	0.856577	chr02	5136778	T	C
chr10_5148365	intronic	Vitvi10g00499	0	NA	2414	0.836674	chr10	5148365	T	C
chr12_5161305	intronic	Vitvi12g00350	0	NA	2369	0.787537	chr12	5161305	A	G
chr07_5192463	exonic	Vitvi07g02250	0	nonsynonymous	1551	0.762096	chr07	5192463	G	A
chr15_5201924	intronic	Vitvi15g00241	0	NA	2371	0.750031	chr15	5201924	G	T
chr13_5209378	UTR3	Vitvi13g00562	0	NA	2459	0.919602	chr13	5209378	A	G
chr13_5226304	intronic	Vitvi13g00563	0	NA	2210	0.898851	chr13	5226304	C	T
chr09_5230816	intergenic	Vitvi09g00470	7309	NA	1507	0.711986	chr09	5230816	C	T
chr18_5257045	exonic	Vitvi18g00486	0	synonymous	1302	0.750987	chr18	5257045	G	A
chr16_5285377	intronic	Vitvi16g00299	0	NA	2115	0.882499	chr16	5285377	G	A
chr04_5291186	downstream	Vitvi04g00512	629	NA	2471	0.703712	chr04	5291186	G	A
chr03_5299189	intronic	Vitvi03g00491	0	NA	2155	0.845945	chr03	5299189	A	C
chr17_5306720	intergenic	Vitvi17g00441	10587	NA	1914	0.864712	chr17	5306720	G	A
chr19_5314295	intronic	Vitvi19g00395	0	NA	2461	0.902758	chr19	5314295	A	G
chr03_5322288	intronic	Vitvi03g00492	0	NA	2155	0.845945	chr03	5322288	T	G
chr03_5336000	exonic	Vitvi03g00492	0	synonymous	2155	0.845945	chr03	5336000	G	A
chr09_5339373	intronic	Vitvi09g00479	0	NA	2059	0.889776	chr09	5339373	C	T
chr19_5342450	exonic	Vitvi19g01977	0	synonymous	2158	0.889441	chr19	5342450	A	G
chr12_5379161	intronic	Vitvi12g00358	0	NA	2458	0.923112	chr12	5379161	G	T
chr18_5380656	intronic	Vitvi18g00496	0	NA	2354	0.924588	chr18	5380656	A	C
chr12_5381022	intronic	Vitvi12g00358	0	NA	2458	0.923112	chr12	5381022	C	T
chr13_5388432	intergenic	Vitvi13g00573	5815	NA	2258	0.900775	chr13	5388432	T	C
chr01_5399768	intergenic	NA	NA	NA	2001	0.785725	chr01	5399768	T	C
chr12_5410831	downstream	Vitvi12g00360	62	NA	2457	0.926655	chr12	5410831	C	A
chr17_5413943	intronic	Vitvi17g00451	0	NA	1010	0.761179	chr17	5413943	C	T
chr18_5413973	intronic	Vitvi18g00496	0	NA	2354	0.924588	chr18	5413973	A	C
chr05_5428687	intronic	Vitvi05g00526	0	NA	2162	0.900919	chr05	5428687	A	G
chr01_5433796	intergenic	NA	NA	NA	2051	0.830587	chr01	5433796	T	C
chr07_5437977	intronic	Vitvi07g00544	0	NA	2461	0.902758	chr07	5437977	T	C
chr09_5446605	intronic	Vitvi09g00488	0	NA	2060	0.896979	chr09	5446605	A	G
chr18_5448107	UTR5;UTR3	Vitvi18g00498	0	NA	2354	0.924588	chr18	5448107	C	T
chr17_5448638	intronic	Vitvi17g00453	0	NA	1905	0.789919	chr17	5448638	A	G
chr09_5454142	exonic	Vitvi09g00489	0	synonymous	2060	0.896979	chr09	5454142	C	T
chr12_5455758	intronic	Vitvi12g00365	0	NA	2369	0.787537	chr12	5455758	A	G
chr05_5464069	UTR3	Vitvi05g00533	0	NA	2113	0.905126	chr05	5464069	G	A
chr11_5464268	exonic	Vitvi11g00521	0	synonymous	1917	0.847365	chr11	5464268	A	G
chr02_5473096	intergenic	NA	NA	NA	1603	0.703958	chr02	5473096	A	G
chr19_5491595	intronic	Vitvi19g01985	0	NA	2304	0.917352	chr19	5491595	T	C
chr08_5501065	intergenic	Vitvi08g00273	12433	NA	1355	0.756917	chr08	5501065	G	A
chr11_5501851	exonic	Vitvi11g01454	0	synonymous	1917	0.847365	chr11	5501851	G	A
chr04_5502978	intronic	Vitvi04g00522	0	NA	2471	0.703712	chr04	5502978	A	G
chr18_5505015	upstream	Vitvi18g00504	523	NA	2303	0.915271	chr18	5505015	G	A
chr18_5516156	intronic	Vitvi18g00504	0	NA	2252	0.905878	chr18	5516156	C	T
chr19_5526575	intergenic	Vitvi19g00415	19671	NA	1054	0.708647	chr19	5526575	C	T
chr02_5533019	intergenic	NA	NA	NA	2463	0.856577	chr02	5533019	G	T
chr05_5536336	intergenic	Vitvi05g00540	8630	NA	1055	0.736124	chr05	5536336	T	C
chr07_5537038	intronic	Vitvi07g00545	0	NA	1751	0.722377	chr07	5537038	T	C
chr01_5540305	intergenic	NA	NA	NA	2051	0.830587	chr01	5540305	G	A
chr18_5579873	intronic	Vitvi18g00507	0	NA	2304	0.917352	chr18	5579873	T	C
chr03_5585253	exonic	Vitvi03g00515	0	synonymous	2255	0.896235	chr03	5585253	C	T
chr19_5585535	intronic	Vitvi19g00418	0	NA	1202	0.745131	chr19	5585535	G	A
chr12_5597636	exonic	Vitvi12g00384	0	synonymous	2319	0.81152	chr12	5597636	A	G
chr19_5598362	intronic	Vitvi19g00418	0	NA	1913	0.858028	chr19	5598362	T	C
chr05_5600234	upstream	Vitvi05g00546	554	NA	2265	0.849658	chr05	5600234	A	C
chr18_5605860	exonic	Vitvi18g00508	0	synonymous	2253	0.903444	chr18	5605860	T	C
chr03_5617081	upstream	Vitvi03g00516	289	NA	2155	0.845945	chr03	5617081	C	T
chr01_5617181	intergenic	NA	NA	NA	1852	0.704883	chr01	5617181	A	G
chrUn_5620239	intergenic	NA	NA	NA	2453	0.90072	chrUn	5620239	A	G
chr10_5620529	intronic	Vitvi10g00536	0	NA	1910	0.831736	chr10	5620529	C	T
chr18_5621032	UTR3	Vitvi18g02603	0	NA	2354	0.924588	chr18	5621032	A	G
chr18_5621272	intronic	Vitvi18g02603	0	NA	2252	0.905878	chr18	5621272	C	T
chr08_5622807	UTR5	Vitvi08g00282	0	NA	1404	0.762179	chr08	5622807	C	T
chr05_5638179	intergenic	Vitvi05g00548	11117	NA	2459	0.919602	chr05	5638179	G	A
chr04_5638633	intronic	Vitvi04g00528	0	NA	2471	0.703712	chr04	5638633	T	G
chr19_5640966	downstream	Vitvi19g00420	239	NA	2465	0.813611	chr19	5640966	T	C
chr13_5647111	ncRNA_intronic	Vitvi13g00599	0	NA	2258	0.900775	chr13	5647111	A	C
chrUn_5663851	intergenic	NA	NA	NA	2451	0.863439	chrUn	5663851	C	T
chr08_5671216	intronic	Vitvi08g00282	0	NA	1151	0.714872	chr08	5671216	G	A
chr18_5716739	intronic	Vitvi18g02609	0	NA	2466	0.795206	chr18	5716739	A	G
chr09_5737798	exonic	Vitvi09g00510	0	synonymous	2060	0.896979	chr09	5737798	A	G
chr09_5739019	exonic	Vitvi09g00510	0	synonymous	2061	0.903911	chr09	5739019	A	G
chr09_5755442	intronic	Vitvi09g00513	0	NA	1507	0.711986	chr09	5755442	T	C
chr11_5773889	downstream	Vitvi11g00541	952	NA	2213	0.883279	chr11	5773889	T	C
chr18_5779010	intronic	Vitvi18g02611	0	NA	2252	0.905878	chr18	5779010	A	G
chr09_5787609	exonic	Vitvi09g00516	0	synonymous	1302	0.750987	chr09	5787609	A	C
chr14_5794393	exonic	Vitvi14g00383	0	synonymous	2267	0.844973	chr14	5794393	T	G
chr14_5798774	downstream	Vitvi14g00384	858	NA	1366	0.716711	chr14	5798774	C	T
chr16_5804125	intergenic	Vitvi16g01657	2529	NA	2113	0.905126	chr16	5804125	G	A
chr13_5809005	intronic	Vitvi13g00612	0	NA	2210	0.898851	chr13	5809005	A	G
chr18_5813090	intronic	Vitvi18g00520	0	NA	2354	0.924588	chr18	5813090	G	A
chr11_5820416	upstream	Vitvi11g00543	105	NA	2313	0.863104	chr11	5820416	C	T
chr01_5829143	intergenic	NA	NA	NA	2459	0.919602	chr01	5829143	G	A
chr09_5835459	intronic	Vitvi09g00519	0	NA	2059	0.889776	chr09	5835459	A	C
chr15_5840919	UTR3	Vitvi15g00263	0	NA	2371	0.750031	chr15	5840919	T	C
chr08_5840963	intergenic	Vitvi08g00295	21282	NA	1201	0.739756	chr08	5840963	G	A
chr13_5845746	exonic	Vitvi13g02058	0	synonymous	2210	0.898851	chr13	5845746	G	A
chr18_5848964	intronic	Vitvi18g00524	0	NA	1107	0.779783	chr18	5848964	A	C
chr19_5852633	intronic	Vitvi19g00431	0	NA	1201	0.739756	chr19	5852633	T	C
chr03_5854207	downstream	Vitvi03g00534	790	NA	2255	0.896235	chr03	5854207	A	G
chr19_5869232	intronic	Vitvi19g00432	0	NA	2306	0.915087	chr19	5869232	T	C
chr11_5886159	UTR3	Vitvi11g00547	0	NA	2311	0.893614	chr11	5886159	T	C
chr04_5888044	UTR3	Vitvi04g00546	0	NA	2471	0.703712	chr04	5888044	A	G
chr10_5889197	intergenic	Vitvi10g00550	84328	NA	1307	0.711732	chr10	5889197	T	C
chr13_5906665	UTR3	Vitvi13g00617	0	NA	2458	0.923112	chr13	5906665	T	C
chr03_5907991	intergenic	Vitvi03g00538	15672	NA	1457	0.700444	chr03	5907991	G	A
chr10_5941509	intronic	Vitvi10g00555	0	NA	2118	0.868258	chr10	5941509	G	A
chr03_5942463	intronic	Vitvi03g00540	0	NA	2255	0.896235	chr03	5942463	T	C
chr05_5952091	intergenic	Vitvi05g00581	1569	NA	2458	0.923112	chr05	5952091	T	G
chr12_5966977	intronic	Vitvi12g00404	0	NA	2456	0.929952	chr12	5966977	G	A
chr14_5967892	exonic	Vitvi14g00391	0	nonsynonymous	1868	0.829746	chr14	5967892	A	G
chr11_5989485	exonic	Vitvi11g00556	0	synonymous	2311	0.893614	chr11	5989485	T	C
chr11_5990509	downstream	Vitvi11g00556	575	NA	2311	0.893614	chr11	5990509	G	T
chr05_6006492	exonic	Vitvi05g00585	0	nonsynonymous	2212	0.893659	chr05	6006492	T	G
chr08_6006695	exonic	Vitvi08g00301	0	nonsynonymous	1151	0.714872	chr08	6006695	G	A
chr05_6007994	intergenic	Vitvi05g00585	1060	NA	2216	0.855233	chr05	6007994	A	C
chr18_6013175	intronic	Vitvi18g00535	0	NA	1401	0.755704	chr18	6013175	A	G
chr05_6015151	intergenic	Vitvi05g00585	8217	NA	2162	0.900919	chr05	6015151	C	A
chr03_6020386	exonic	Vitvi03g00547	0	nonsynonymous	2154	0.852174	chr03	6020386	G	T
chr18_6024163	intronic	Vitvi18g00535	0	NA	1401	0.755704	chr18	6024163	G	A
chr06_6032665	exonic	Vitvi06g00503	0	nonsynonymous	2416	0.797122	chr06	6032665	T	G
chr12_6088465	intronic	Vitvi12g00420	0	NA	2301	0.906867	chr12	6088465	T	G
chr03_6101000	downstream	Vitvi03g00556	772	NA	2155	0.845945	chr03	6101000	G	A
chr11_6104061	intronic	Vitvi11g00567	0	NA	2261	0.894686	chr11	6104061	A	G
chr04_6106210	intronic	Vitvi04g00559	0	NA	2471	0.703712	chr04	6106210	A	G
chr03_6117585	intronic	Vitvi03g01581	0	NA	2205	0.869247	chr03	6117585	A	G
chr04_6119158	exonic	Vitvi04g00559	0	nonsynonymous	2471	0.703712	chr04	6119158	A	G
chr11_6130132	intronic	Vitvi11g00567	0	NA	2261	0.894686	chr11	6130132	C	T
chr06_6141654	exonic	Vitvi06g00517	0	synonymous	2366	0.811508	chr06	6141654	T	C
chr14_6146180	intronic	Vitvi14g00402	0	NA	2059	0.889776	chr14	6146180	A	G
chr14_6166057	intronic	Vitvi14g00402	0	NA	1867	0.829816	chr14	6166057	A	G
chr06_6170580	intronic	Vitvi06g00522	0	NA	2417	0.783462	chr06	6170580	G	A
chr19_6172433	upstream	Vitvi19g00460	67	NA	2158	0.889441	chr19	6172433	A	G
chr14_6174085	intronic	Vitvi14g00402	0	NA	1867	0.829816	chr14	6174085	C	T
chr11_6187358	exonic	Vitvi11g00570	0	synonymous	2311	0.893614	chr11	6187358	T	C
chr12_6190459	intronic	Vitvi12g00432	0	NA	2462	0.881932	chr12	6190459	G	A
chr14_6200029	intronic	Vitvi14g00402	0	NA	1867	0.829816	chr14	6200029	T	G
chr12_6209397	intronic	Vitvi12g00433	0	NA	2319	0.81152	chr12	6209397	C	T
chr18_6213083	intronic	Vitvi18g00542	0	NA	2362	0.880538	chr18	6213083	A	G
chr02_6213615	intergenic	NA	NA	NA	2461	0.902758	chr02	6213615	C	A
chr03_6216902	downstream	Vitvi03g00565	655	NA	2155	0.845945	chr03	6216902	C	T
chr03_6232647	intergenic	Vitvi03g00565	5725	NA	2205	0.869247	chr03	6232647	C	T
chr11_6258963	intronic	Vitvi11g00574	0	NA	2311	0.893614	chr11	6258963	C	T
chr09_6263865	intergenic	Vitvi09g00554	2034	NA	2111	0.9057	chr09	6263865	A	G
chr07_6270246	UTR5	Vitvi07g00576	0	NA	2267	0.844973	chr07	6270246	G	A
chr12_6270717	UTR5	Vitvi12g00441	0	NA	2014	0.902598	chr12	6270717	C	T
chr04_6288148	intergenic	Vitvi04g01923	1664	NA	2471	0.703712	chr04	6288148	A	C
chr01_6298545	intergenic	NA	NA	NA	1751	0.722377	chr01	6298545	A	G
chr14_6301987	exonic	Vitvi14g00409	0	synonymous	1351	0.741627	chr14	6301987	C	T
chr09_6320338	intergenic	Vitvi09g00558	2040	NA	2310	0.899562	chr09	6320338	T	C
chr18_6354010	intronic	Vitvi18g00553	0	NA	2364	0.840705	chr18	6354010	A	C
chr09_6356247	exonic	Vitvi09g00560	0	nonsynonymous	2060	0.896979	chr09	6356247	C	T
chr14_6362707	downstream	Vitvi14g00409	479	NA	1351	0.741627	chr14	6362707	A	C
chr04_6368856	intergenic	Vitvi04g00579	13795	NA	2471	0.703712	chr04	6368856	A	C
chr04_6391189	intronic	Vitvi04g00581	0	NA	2471	0.703712	chr04	6391189	T	C
chr12_6391797	intergenic	Vitvi12g00449	5780	NA	2319	0.81152	chr12	6391797	T	C
chr11_6396095	upstream	Vitvi11g00585	351	NA	2270	0.829257	chr11	6396095	T	C
chr04_6409234	UTR3	Vitvi04g00582	0	NA	2111	0.9057	chr04	6409234	C	T
chr05_6411691	downstream	Vitvi05g00621	15	NA	2461	0.902758	chr05	6411691	C	T
chr09_6411750	exonic	Vitvi09g00565	0	synonymous	2110	0.900576	chr09	6411750	A	G
chr09_6413073	downstream	Vitvi09g00565	452	NA	2110	0.900576	chr09	6413073	T	C
chr19_6415396	intronic	Vitvi19g00486	0	NA	2110	0.900576	chr19	6415396	C	T
chr19_6433420	intronic	Vitvi19g00487	0	NA	2110	0.900576	chr19	6433420	G	A
chr19_6459800	intronic	Vitvi19g00489	0	NA	2110	0.900576	chr19	6459800	A	G
chr13_6464215	intronic	Vitvi13g00654	0	NA	2308	0.908331	chr13	6464215	T	C
chr09_6472866	intronic	Vitvi09g00575	0	NA	2111	0.9057	chr09	6472866	C	A
chr03_6478859	downstream	Vitvi03g00577	164	NA	1862	0.821521	chr03	6478859	C	T
chr09_6481794	intronic	Vitvi09g00576	0	NA	2060	0.896979	chr09	6481794	G	A
chr03_6498521	intronic	Vitvi03g00577	0	NA	1862	0.821521	chr03	6498521	T	C
chr14_6505467	intronic	Vitvi14g00419	0	NA	1351	0.741627	chr14	6505467	C	A
chr12_6511071	exonic	Vitvi12g00456	0	nonsynonymous	2320	0.799675	chr12	6511071	T	C
chr18_6512199	ncRNA_exonic	Vitvi18g00569	0	NA	2416	0.797122	chr18	6512199	T	G
chr07_6523452	upstream	Vitvi07g00594	6	NA	2020	0.85173	chr07	6523452	T	G
chr19_6536852	intronic	Vitvi19g00493	0	NA	1301	0.742707	chr19	6536852	A	G
chr06_6542043	intronic	Vitvi06g00563	0	NA	2363	0.859999	chr06	6542043	A	G
chr12_6545188	exonic	Vitvi12g00462	0	nonsynonymous	2319	0.81152	chr12	6545188	A	G
chr12_6548996	intronic	Vitvi12g00463	0	NA	2369	0.787537	chr12	6548996	A	G
chr03_6551533	downstream	Vitvi03g00583	273	NA	2155	0.845945	chr03	6551533	T	C
chr03_6567365	intronic	Vitvi03g00584	0	NA	2105	0.833267	chr03	6567365	C	T
chr03_6573568	intronic	Vitvi03g01600	0	NA	2105	0.833267	chr03	6573568	C	T
chr12_6576123	intronic	Vitvi12g00465	0	NA	2319	0.81152	chr12	6576123	C	T
chr03_6590909	intronic	Vitvi03g01600	0	NA	2105	0.833267	chr03	6590909	C	T
chr11_6603147	intronic	Vitvi11g00601	0	NA	2311	0.893614	chr11	6603147	T	C
chr09_6610790	UTR3	Vitvi09g00590	0	NA	2260	0.897906	chr09	6610790	A	C
chr02_6613609	intergenic	NA	NA	NA	1604	0.70733	chr02	6613609	T	C
chr03_6633827	exonic	Vitvi03g00586	0	synonymous	1862	0.821521	chr03	6633827	T	C
chr18_6655818	exonic	Vitvi18g00580	0	synonymous	1109	0.744741	chr18	6655818	A	G
chr01_6673914	intergenic	NA	NA	NA	2101	0.859882	chr01	6673914	C	T
chr03_6684744	intronic	Vitvi03g00589	0	NA	1913	0.858028	chr03	6684744	G	T
chr05_6697808	intronic	Vitvi05g00649	0	NA	2161	0.901633	chr05	6697808	C	T
chr09_6705501	exonic	Vitvi09g00598	0	nonsynonymous	2060	0.896979	chr09	6705501	A	G
chr09_6711348	downstream	Vitvi09g00599	150	NA	2061	0.903911	chr09	6711348	T	G
chr07_6730276	exonic	Vitvi07g00609	0	synonymous	2118	0.868258	chr07	6730276	T	C
chr11_6738999	exonic	Vitvi11g00609	0	synonymous	2464	0.834342	chr11	6738999	A	G
chr17_6739344	upstream	Vitvi17g00582	287	NA	1913	0.858028	chr17	6739344	T	C
chr10_6740834	intronic	Vitvi10g00629	0	NA	1921	0.777733	chr10	6740834	G	A
chr14_6746866	exonic	Vitvi14g00432	0	synonymous	2227	0.705899	chr14	6746866	G	A
chr03_6764550	intergenic	Vitvi03g00596	2871	NA	2156	0.854805	chr03	6764550	A	C
chr17_6768361	intronic	Vitvi17g00587	0	NA	1307	0.711732	chr17	6768361	G	A
chr18_6779379	intronic	Vitvi18g00594	0	NA	2263	0.871887	chr18	6779379	A	C
chr03_6787047	exonic	Vitvi03g00598	0	synonymous	2105	0.833267	chr03	6787047	C	T
chr01_6787182	intergenic	NA	NA	NA	1951	0.731888	chr01	6787182	C	T
chr12_6789167	intronic	Vitvi12g00483	0	NA	2319	0.81152	chr12	6789167	A	G
chr06_6789650	intronic	Vitvi06g00580	0	NA	1468	0.715125	chr06	6789650	G	A
chr13_6792254	exonic	Vitvi13g00677	0	synonymous	1151	0.714872	chr13	6792254	T	C
chr11_6806478	intronic	Vitvi11g00615	0	NA	2313	0.863104	chr11	6806478	G	A
chr04_6817926	intronic	Vitvi04g00613	0	NA	2471	0.703712	chr04	6817926	G	T
chr12_6821753	exonic	Vitvi12g00489	0	nonsynonymous	2458	0.923112	chr12	6821753	G	A
chr02_6822848	intergenic	NA	NA	NA	1553	0.713963	chr02	6822848	C	T
chr15_6830103	downstream	Vitvi15g00310	622	NA	2301	0.906867	chr15	6830103	G	A
chr15_6835557	intronic	Vitvi15g00311	0	NA	2301	0.906867	chr15	6835557	T	C
chr01_6864170	intergenic	NA	NA	NA	1504	0.73536	chr01	6864170	T	C
chr05_6870540	intronic	Vitvi05g00664	0	NA	2162	0.900919	chr05	6870540	G	T
chr11_6871240	intronic	Vitvi11g00615	0	NA	2313	0.863104	chr11	6871240	T	C
chr18_6877739	intergenic	Vitvi18g00602	1469	NA	2403	0.908834	chr18	6877739	T	G
chr12_6888376	exonic	Vitvi12g00501	0	synonymous	2369	0.787537	chr12	6888376	A	G
chr03_6907296	intronic	Vitvi03g00609	0	NA	1914	0.864712	chr03	6907296	A	G
chr12_6916313	exonic	Vitvi12g00504	0	nonsynonymous	2319	0.81152	chr12	6916313	G	A
chr12_6917790	downstream	Vitvi12g00504	476	NA	2319	0.81152	chr12	6917790	G	A
chr04_6920786	intronic	Vitvi04g00620	0	NA	2471	0.703712	chr04	6920786	A	C
chrUn_6931578	intergenic	NA	NA	NA	2453	0.90072	chrUn	6931578	T	C
chr15_6932776	intronic	Vitvi15g01350	0	NA	2371	0.750031	chr15	6932776	G	A
chr11_6944611	intronic	Vitvi11g00618	0	NA	2313	0.863104	chr11	6944611	C	T
chr19_6957312	exonic	Vitvi19g00536	0	synonymous	2167	0.863781	chr19	6957312	G	A
chr02_6960153	intergenic	NA	NA	NA	1603	0.703958	chr02	6960153	C	T
chr15_6961397	intronic	Vitvi15g01350	0	NA	2301	0.906867	chr15	6961397	G	T
chr06_6963055	intergenic	Vitvi06g01740	1044	NA	2414	0.836674	chr06	6963055	A	G
chr13_6969942	intronic	Vitvi13g00687	0	NA	1151	0.714872	chr13	6969942	A	G
chr01_6982438	intergenic	NA	NA	NA	2251	0.906824	chr01	6982438	G	A
chr09_6982568	exonic	Vitvi09g00624	0	synonymous	2110	0.900576	chr09	6982568	G	A
chr07_6983123	intronic	Vitvi07g00626	0	NA	2301	0.906867	chr07	6983123	C	T
chr01_6994761	intergenic	NA	NA	NA	2251	0.906824	chr01	6994761	G	A
chr06_7010874	exonic	Vitvi06g00606	0	synonymous	2362	0.880538	chr06	7010874	C	A
chr09_7011772	intronic	Vitvi09g01669	0	NA	2110	0.900576	chr09	7011772	T	C
chr11_7013625	intronic	Vitvi11g00618	0	NA	2313	0.863104	chr11	7013625	C	T
chr07_7013710	UTR5	Vitvi07g00628	0	NA	2251	0.906824	chr07	7013710	C	T
chr09_7013919	downstream	Vitvi09g01669	843	NA	2060	0.896979	chr09	7013919	A	G
chr05_7033866	exonic	Vitvi05g00676	0	synonymous	2167	0.863781	chr05	7033866	C	T
chr07_7040054	intronic	Vitvi07g00630	0	NA	2301	0.906867	chr07	7040054	G	T
chr11_7045474	exonic	Vitvi11g00620	0	synonymous	2312	0.88114	chr11	7045474	A	C
chr09_7063034	intergenic	Vitvi09g00627	8137	NA	2110	0.900576	chr09	7063034	A	G
chr03_7077998	downstream	Vitvi03g01606	934	NA	2105	0.833267	chr03	7077998	G	A
chr09_7078642	exonic	Vitvi09g00630	0	synonymous	2060	0.896979	chr09	7078642	C	A
chr04_7082164	intronic	Vitvi04g00632	0	NA	2471	0.703712	chr04	7082164	T	C
chr04_7097309	intronic	Vitvi04g00632	0	NA	2471	0.703712	chr04	7097309	C	T
chr17_7098008	upstream	Vitvi17g00621	931	NA	1518	0.738024	chr17	7098008	T	C
chr13_7112880	UTR3	Vitvi13g02070	0	NA	1151	0.714872	chr13	7112880	T	C
chr02_7118797	intergenic	NA	NA	NA	1603	0.703958	chr02	7118797	G	A
chr03_7129347	intergenic	Vitvi03g00630	3013	NA	2105	0.833267	chr03	7129347	T	C
chr17_7132059	intronic	Vitvi17g00624	0	NA	1913	0.858028	chr17	7132059	C	T
chr12_7135537	intronic	Vitvi12g00524	0	NA	2320	0.799675	chr12	7135537	G	T
chr14_7136442	intronic	Vitvi14g00457	0	NA	1301	0.742707	chr14	7136442	G	T
chr09_7142274	exonic	Vitvi09g00634	0	nonsynonymous	2060	0.896979	chr09	7142274	G	A
chr07_7142323	exonic	Vitvi07g00636	0	nonsynonymous	2320	0.799675	chr07	7142323	A	C
chr10_7153483	exonic	Vitvi10g00652	0	synonymous	1401	0.755704	chr10	7153483	G	A
chr03_7169249	intronic	Vitvi03g00634	0	NA	2265	0.849658	chr03	7169249	A	G
chr09_7177468	intronic	Vitvi09g00635	0	NA	2060	0.896979	chr09	7177468	A	C
chr17_7200482	downstream	Vitvi17g00636	213	NA	1913	0.858028	chr17	7200482	A	C
chr02_7212710	intergenic	NA	NA	NA	1653	0.711446	chr02	7212710	T	C
chr13_7221673	intronic	Vitvi13g00703	0	NA	1151	0.714872	chr13	7221673	T	C
chr17_7222404	intergenic	Vitvi17g00637	11105	NA	1352	0.748773	chr17	7222404	C	T
chr17_7225457	intronic	Vitvi17g00638	0	NA	1352	0.748773	chr17	7225457	T	C
chr03_7236898	intergenic	Vitvi03g00639	6414	NA	2105	0.833267	chr03	7236898	C	T
chr08_7239762	intergenic	Vitvi08g00633	13462	NA	2355	0.927298	chr08	7239762	C	T
chr17_7241543	intronic	Vitvi17g00641	0	NA	1403	0.763561	chr17	7241543	A	G
chr01_7251013	intergenic	NA	NA	NA	2052	0.834962	chr01	7251013	T	C
chr19_7251176	exonic	Vitvi19g00569	0	nonsynonymous	2110	0.900576	chr19	7251176	A	G
chr10_7252029	exonic	Vitvi10g00661	0	synonymous	1403	0.763561	chr10	7252029	C	T
chr19_7267294	upstream	Vitvi19g00570	267	NA	2110	0.900576	chr19	7267294	T	C
chr02_7273345	intergenic	NA	NA	NA	1603	0.703958	chr02	7273345	A	G
chr12_7285408	intronic	Vitvi12g00541	0	NA	2369	0.787537	chr12	7285408	A	G
chr19_7288290	intronic	Vitvi19g00572	0	NA	2456	0.929952	chr19	7288290	A	C
chr03_7295874	exonic	Vitvi03g00646	0	synonymous	2155	0.845945	chr03	7295874	T	C
chr17_7311208	exonic	Vitvi17g00646	0	nonsynonymous	1353	0.764407	chr17	7311208	G	T
chr10_7315360	intronic	Vitvi10g00665	0	NA	1455	0.740384	chr10	7315360	C	T
chr03_7321251	upstream	Vitvi03g00648	182	NA	2155	0.845945	chr03	7321251	A	G
chr03_7321451	UTR5	Vitvi03g00648	0	NA	2155	0.845945	chr03	7321451	A	C
chr01_7323014	intergenic	NA	NA	NA	1555	0.724505	chr01	7323014	C	T
chr19_7326716	intronic	Vitvi19g00575	0	NA	1202	0.745131	chr19	7326716	T	G
chr18_7328491	exonic	Vitvi18g00641	0	nonsynonymous	1057	0.778905	chr18	7328491	G	A
chr07_7331233	exonic	Vitvi07g00650	0	nonsynonymous	1451	0.771061	chr07	7331233	C	T
chr02_7335645	intergenic	NA	NA	NA	1653	0.711446	chr02	7335645	G	A
chr01_7342660	intergenic	NA	NA	NA	2052	0.834962	chr01	7342660	T	C
chr06_7344698	exonic	Vitvi06g00644	0	synonymous	1808	0.707805	chr06	7344698	G	A
chr03_7344716	intronic	Vitvi03g00651	0	NA	2105	0.833267	chr03	7344716	A	G
chr12_7346344	downstream	Vitvi12g00551	51	NA	1667	0.703001	chr12	7346344	G	A
chr03_7356750	UTR3	Vitvi03g00651	0	NA	2105	0.833267	chr03	7356750	C	A
chr01_7362404	intergenic	NA	NA	NA	1401	0.755704	chr01	7362404	G	A
chr19_7362774	intronic	Vitvi19g00577	0	NA	2108	0.883656	chr19	7362774	C	A
chr17_7371072	intronic	Vitvi17g01479	0	NA	1303	0.767733	chr17	7371072	C	T
chr06_7381497	intronic	Vitvi06g00649	0	NA	1759	0.732434	chr06	7381497	A	G
chr12_7392671	intergenic	Vitvi12g00560	1808	NA	2456	0.929952	chr12	7392671	C	T
chr19_7393825	intronic	Vitvi19g00580	0	NA	1252	0.754762	chr19	7393825	A	G
chr01_7405073	intergenic	NA	NA	NA	2052	0.834962	chr01	7405073	G	A
chr11_7409737	intronic	Vitvi11g00651	0	NA	2313	0.863104	chr11	7409737	A	G
chr11_7412227	exonic	Vitvi11g00651	0	nonsynonymous	2312	0.88114	chr11	7412227	T	G
chr18_7429837	intronic	Vitvi18g00644	0	NA	2353	0.915801	chr18	7429837	A	G
chr01_7432598	intergenic	NA	NA	NA	2052	0.834962	chr01	7432598	C	T
chr06_7436774	intergenic	Vitvi06g00656	1234	NA	2361	0.896472	chr06	7436774	A	G
chr09_7439368	exonic	Vitvi09g01677	0	synonymous	2151	0.880035	chr09	7439368	C	T
chr01_7443490	intergenic	NA	NA	NA	2052	0.834962	chr01	7443490	T	C
chr18_7446110	intronic	Vitvi18g00645	0	NA	1057	0.778905	chr18	7446110	A	C
chr19_7455954	upstream	Vitvi19g00585	242	NA	2363	0.859999	chr19	7455954	A	C
chr12_7469834	exonic	Vitvi12g00566	0	synonymous	2368	0.794861	chr12	7469834	C	T
chr03_7472539	intronic	Vitvi03g00665	0	NA	2055	0.832691	chr03	7472539	C	T
chr17_7477637	UTR3	Vitvi17g00661	0	NA	1912	0.845699	chr17	7477637	C	A
chr18_7479454	exonic	Vitvi18g02644	0	synonymous	2111	0.9057	chr18	7479454	G	A
chr08_7485298	intronic	Vitvi08g00645	0	NA	1405	0.747928	chr08	7485298	T	G
chr14_7492865	intronic	Vitvi14g00482	0	NA	1351	0.741627	chr14	7492865	T	C
chr06_7496284	upstream	Vitvi06g00660	579	NA	2313	0.863104	chr06	7496284	A	G
chr01_7497555	intergenic	NA	NA	NA	2051	0.830587	chr01	7497555	A	C
chr05_7499330	downstream	Vitvi05g00711	979	NA	2162	0.900919	chr05	7499330	G	T
chr13_7511948	intronic	Vitvi13g00712	0	NA	1151	0.714872	chr13	7511948	G	A
chr04_7521038	exonic	Vitvi04g00658	0	nonsynonymous	1005	0.713342	chr04	7521038	C	T
chr03_7521147	ncRNA_intronic	Vitvi03g01611	0	NA	2155	0.845945	chr03	7521147	A	G
chr10_7539531	intronic	Vitvi10g00681	0	NA	1406	0.724076	chr10	7539531	C	T
chr08_7543494	intronic	Vitvi08g00650	0	NA	1151	0.714872	chr08	7543494	T	C
chr14_7543759	intergenic	Vitvi14g00483	6045	NA	1817	0.805599	chr14	7543759	G	T
chr08_7544805	intronic	Vitvi08g00650	0	NA	1151	0.714872	chr08	7544805	G	T
chr17_7562160	upstream	Vitvi17g00666	718	NA	1911	0.836012	chr17	7562160	A	G
chr03_7564141	UTR3	Vitvi03g00668	0	NA	2005	0.833098	chr03	7564141	A	G
chr18_7579387	intronic	Vitvi18g00660	0	NA	2354	0.924588	chr18	7579387	G	T
chr10_7595655	intergenic	Vitvi10g00684	7800	NA	1455	0.740384	chr10	7595655	C	T
chr18_7611360	upstream	Vitvi18g00668	186	NA	2112	0.907615	chr18	7611360	T	C
chr18_7633052	intronic	Vitvi18g00669	0	NA	2354	0.924588	chr18	7633052	G	T
chr08_7635448	intronic	Vitvi08g02055	0	NA	1405	0.747928	chr08	7635448	C	T
chr14_7635909	downstream	Vitvi14g00491	450	NA	1867	0.829816	chr14	7635909	A	G
chr04_7636564	intronic	Vitvi04g00661	0	NA	2471	0.703712	chr04	7636564	G	A
chr18_7646843	intronic	Vitvi18g00670	0	NA	2303	0.915271	chr18	7646843	A	G
chr16_7652257	intronic	Vitvi16g00427	0	NA	2255	0.896235	chr16	7652257	G	A
chr16_7654811	intronic	Vitvi16g00427	0	NA	1305	0.767196	chr16	7654811	A	G
chr08_7694980	exonic	Vitvi08g00662	0	synonymous	1366	0.716711	chr08	7694980	C	T
chr07_7695486	exonic	Vitvi07g00675	0	nonsynonymous	1007	0.766719	chr07	7695486	C	T
chr19_7697009	exonic	Vitvi19g00610	0	synonymous	2458	0.923112	chr19	7697009	A	C
chr01_7699614	intergenic	NA	NA	NA	1751	0.722377	chr01	7699614	G	A
chr01_7700150	intergenic	NA	NA	NA	1751	0.722377	chr01	7700150	A	G
chr04_7707960	intronic	Vitvi04g00669	0	NA	2456	0.929952	chr04	7707960	G	A
chr18_7713192	upstream	Vitvi18g00673	200	NA	1151	0.714872	chr18	7713192	A	G
chr07_7730105	downstream	Vitvi07g00676	231	NA	1972	0.786324	chr07	7730105	T	G
chr08_7732533	intronic	Vitvi08g00666	0	NA	1452	0.761682	chr08	7732533	T	C
chr14_7744872	intronic	Vitvi14g00497	0	NA	1867	0.829816	chr14	7744872	T	G
chr18_7747093	exonic	Vitvi18g00677	0	synonymous	1107	0.779783	chr18	7747093	T	C
chr16_7758132	intronic	Vitvi16g00429	0	NA	2164	0.882707	chr16	7758132	G	A
chr07_7764770	intronic	Vitvi07g00680	0	NA	1653	0.711446	chr07	7764770	C	T
chr12_7768973	exonic	Vitvi12g00594	0	synonymous	2319	0.81152	chr12	7768973	A	G
chr14_7776402	intronic	Vitvi14g00499	0	NA	1351	0.741627	chr14	7776402	G	T
chr17_7777983	intronic	Vitvi17g00681	0	NA	1304	0.775537	chr17	7777983	T	C
chr02_7780446	intergenic	NA	NA	NA	1570	0.73196	chr02	7780446	G	A
chr16_7782213	exonic	Vitvi16g00429	0	synonymous	2164	0.882707	chr16	7782213	T	C
chr07_7812906	exonic	Vitvi07g00683	0	nonsynonymous	2301	0.906867	chr07	7812906	A	G
chr08_7816157	intronic	Vitvi08g00671	0	NA	2405	0.930242	chr08	7816157	C	T
chr08_7852401	exonic	Vitvi08g00673	0	synonymous	1455	0.740384	chr08	7852401	G	A
chrUn_7852719	intergenic	NA	NA	NA	2451	0.863439	chrUn	7852719	C	T
chrUn_7861444	intergenic	NA	NA	NA	2451	0.863439	chrUn	7861444	T	C
chr19_7866398	upstream	Vitvi19g00627	322	NA	2160	0.900125	chr19	7866398	T	C
chr19_7914112	intronic	Vitvi19g00631	0	NA	2160	0.900125	chr19	7914112	A	C
chr08_7920225	intergenic	Vitvi08g00676	7308	NA	1405	0.747928	chr08	7920225	G	A
chr19_7926045	downstream	Vitvi19g00633	35	NA	2160	0.900125	chr19	7926045	A	C
chr18_7936914	intronic	Vitvi18g00695	0	NA	1107	0.779783	chr18	7936914	T	G
chr11_7947172	intronic	Vitvi11g00679	0	NA	2311	0.893614	chr11	7947172	T	G
chr02_7950817	intergenic	NA	NA	NA	1603	0.703958	chr02	7950817	A	G
chr07_7961268	intronic	Vitvi07g00696	0	NA	1704	0.724377	chr07	7961268	T	C
chr11_7973635	exonic	Vitvi11g00682	0	nonsynonymous	2312	0.88114	chr11	7973635	T	C
chr06_7974495	intergenic	Vitvi06g00706	1998	NA	2314	0.848561	chr06	7974495	T	C
chr16_7990306	exonic	Vitvi16g00437	0	nonsynonymous	2254	0.898847	chr16	7990306	C	T
chr16_7991617	intronic	Vitvi16g00437	0	NA	2254	0.898847	chr16	7991617	A	G
chr11_8004014	intergenic	Vitvi11g00685	9771	NA	2311	0.893614	chr11	8004014	C	T
chr15_8015064	upstream	Vitvi15g00359	555	NA	2468	0.775472	chr15	8015064	A	G
chr02_8017346	intergenic	NA	NA	NA	1554	0.71621	chr02	8017346	G	A
chr16_8018120	intronic	Vitvi16g00440	0	NA	1107	0.779783	chr16	8018120	C	A
chr16_8023746	UTR3	Vitvi16g00440	0	NA	2258	0.900775	chr16	8023746	A	G
chr18_8046301	exonic	Vitvi18g00716	0	synonymous	2406	0.929139	chr18	8046301	G	A
chr05_8051859	intronic	Vitvi05g00744	0	NA	2460	0.914911	chr05	8051859	A	G
chr19_8059547	intergenic	Vitvi19g00649	5183	NA	1151	0.714872	chr19	8059547	A	G
chr19_8069336	intronic	Vitvi19g00650	0	NA	1151	0.714872	chr19	8069336	T	C
chr08_8078296	intronic	Vitvi08g00684	0	NA	1356	0.731195	chr08	8078296	G	A
chr07_8084668	intronic	Vitvi07g00698	0	NA	2072	0.857407	chr07	8084668	A	G
chr19_8100993	intergenic	Vitvi19g00652	12532	NA	2160	0.900125	chr19	8100993	T	C
chr01_8105260	intergenic	NA	NA	NA	1751	0.722377	chr01	8105260	G	A
chr18_8109782	intronic	Vitvi18g00721	0	NA	1406	0.724076	chr18	8109782	A	C
chr07_8114261	exonic	Vitvi07g00701	0	nonsynonymous	1501	0.772356	chr07	8114261	A	G
chr19_8119364	intronic	Vitvi19g00655	0	NA	1151	0.714872	chr19	8119364	C	A
chr01_8134380	intergenic	NA	NA	NA	1853	0.739378	chr01	8134380	C	T
chr17_8180345	exonic	Vitvi17g00701	0	synonymous	1912	0.845699	chr17	8180345	C	T
chr05_8180554	intronic	Vitvi05g00752	0	NA	1151	0.714872	chr05	8180554	A	G
chr17_8200884	intronic	Vitvi17g00701	0	NA	1911	0.836012	chr17	8200884	C	T
chr11_8211646	downstream	Vitvi11g00699	107	NA	2313	0.863104	chr11	8211646	G	A
chr10_8234680	exonic	Vitvi10g00715	0	synonymous	1911	0.836012	chr10	8234680	T	C
chr10_8241381	exonic	Vitvi10g00715	0	nonsynonymous	1911	0.836012	chr10	8241381	T	C
chr18_8245578	ncRNA_exonic	Vitvi18g00726	0	NA	1306	0.744845	chr18	8245578	C	T
chr07_8248691	intronic	Vitvi07g00711	0	NA	2251	0.906824	chr07	8248691	A	G
chr11_8249508	exonic	Vitvi11g00701	0	synonymous	2360	0.904338	chr11	8249508	C	T
chr03_8257244	upstream	Vitvi03g00708	85	NA	2105	0.833267	chr03	8257244	C	T
chr07_8269672	exonic	Vitvi07g00711	0	nonsynonymous	2251	0.906824	chr07	8269672	T	C
chr17_8274409	exonic	Vitvi17g00704	0	nonsynonymous	1911	0.836012	chr17	8274409	C	T
chr19_8298687	exonic	Vitvi19g02059	0	synonymous	1151	0.714872	chr19	8298687	T	C
chr15_8305590	intronic	Vitvi15g00365	0	NA	2301	0.906867	chr15	8305590	C	T
chr11_8313644	intronic	Vitvi11g00704	0	NA	2360	0.904338	chr11	8313644	G	T
chr14_8321546	exonic	Vitvi14g00521	0	nonsynonymous	1301	0.742707	chr14	8321546	C	T
chr09_8322220	intronic	Vitvi09g00692	0	NA	2061	0.903911	chr09	8322220	G	T
chr07_8327033	intergenic	Vitvi07g00717	14873	NA	2251	0.906824	chr07	8327033	A	C
chr15_8337615	intronic	Vitvi15g00365	0	NA	2371	0.750031	chr15	8337615	A	G
chr07_8338253	intronic	Vitvi07g00719	0	NA	2251	0.906824	chr07	8338253	G	A
chr18_8341757	intergenic	Vitvi18g00734	5306	NA	2265	0.849658	chr18	8341757	T	C
chr09_8345203	intronic	Vitvi09g00693	0	NA	2011	0.889662	chr09	8345203	G	A
chr18_8346879	intronic	Vitvi18g00736	0	NA	2263	0.871887	chr18	8346879	G	A
chr17_8348302	UTR5	Vitvi17g00713	0	NA	1911	0.836012	chr17	8348302	A	G
chr07_8356614	intronic	Vitvi07g00719	0	NA	2251	0.906824	chr07	8356614	C	T
chr18_8373044	UTR5	Vitvi18g00740	0	NA	2266	0.845174	chr18	8373044	G	T
chr14_8384209	exonic	Vitvi14g00528	0	synonymous	1867	0.829816	chr14	8384209	T	G
chr11_8387771	UTR3	Vitvi11g00708	0	NA	2311	0.893614	chr11	8387771	C	T
chr19_8394255	intergenic	Vitvi19g00668	20454	NA	1202	0.745131	chr19	8394255	G	T
chr14_8417909	exonic	Vitvi14g00528	0	synonymous	2227	0.705899	chr14	8417909	C	T
chr06_8440530	downstream	Vitvi06g00758	242	NA	2368	0.794861	chr06	8440530	C	T
chr18_8441492	intronic	Vitvi18g00749	0	NA	2365	0.825543	chr18	8441492	T	C
chr14_8441844	intronic	Vitvi14g00528	0	NA	1301	0.742707	chr14	8441844	C	A
chr07_8455224	downstream	Vitvi07g00726	715	NA	2251	0.906824	chr07	8455224	C	T
chr11_8488856	UTR5	Vitvi11g01505	0	NA	2360	0.904338	chr11	8488856	T	C
chr07_8492283	exonic	Vitvi07g00732	0	nonsynonymous	1501	0.772356	chr07	8492283	T	C
chr07_8492507	exonic	Vitvi07g00732	0	nonsynonymous	2351	0.894815	chr07	8492507	T	C
chr14_8496448	upstream	Vitvi14g00534	228	NA	1867	0.829816	chr14	8496448	A	G
chr01_8496756	intergenic	NA	NA	NA	1751	0.722377	chr01	8496756	C	T
chr17_8509806	exonic	Vitvi17g00719	0	synonymous	1912	0.845699	chr17	8509806	T	C
chr19_8511703	intronic	Vitvi19g00675	0	NA	2359	0.909543	chr19	8511703	G	A
chr18_8512437	intergenic	Vitvi18g02437	10698	NA	2264	0.858357	chr18	8512437	T	C
chr07_8530357	exonic	Vitvi07g00737	0	synonymous	1654	0.711552	chr07	8530357	T	C
chr14_8539465	intronic	Vitvi14g00536	0	NA	2227	0.705899	chr14	8539465	G	T
chr17_8565086	exonic	Vitvi17g00724	0	nonsynonymous	1911	0.836012	chr17	8565086	C	A
chr06_8582724	UTR3	Vitvi06g01775	0	NA	2413	0.85809	chr06	8582724	T	C
chr02_8582894	intergenic	NA	NA	NA	1602	0.718561	chr02	8582894	G	A
chr12_8582936	intronic	Vitvi12g00644	0	NA	1817	0.805599	chr12	8582936	C	T
chr10_8585271	exonic	Vitvi10g00740	0	synonymous	2252	0.905878	chr10	8585271	G	A
chr17_8601037	exonic	Vitvi17g00728	0	synonymous	1911	0.836012	chr17	8601037	C	T
chr07_8612872	intergenic	Vitvi07g00740	18303	NA	2470	0.735295	chr07	8612872	G	A
chr06_8613773	downstream	Vitvi06g01777	615	NA	1013	0.725538	chr06	8613773	A	G
chr18_8636104	exonic	Vitvi18g00768	0	synonymous	2313	0.863104	chr18	8636104	C	T
chr17_8636482	intronic	Vitvi17g00728	0	NA	1962	0.872555	chr17	8636482	G	A
chr11_8656877	intronic	Vitvi11g00725	0	NA	2313	0.863104	chr11	8656877	C	A
chr10_8674245	intronic	Vitvi10g01841	0	NA	1501	0.772356	chr10	8674245	G	A
chr09_8678996	intronic	Vitvi09g00718	0	NA	2161	0.901633	chr09	8678996	C	T
chr17_8687607	exonic	Vitvi17g01523	0	synonymous	1911	0.836012	chr17	8687607	T	C
chr02_8694943	intergenic	NA	NA	NA	1602	0.718561	chr02	8694943	G	A
chr11_8696693	intronic	Vitvi11g00728	0	NA	2312	0.88114	chr11	8696693	A	C
chr19_8744620	exonic	Vitvi19g00694	0	synonymous	2161	0.901633	chr19	8744620	T	C
chr08_8753144	downstream	Vitvi08g00719	689	NA	1151	0.714872	chr08	8753144	A	G
chr18_8812753	intronic	Vitvi18g00789	0	NA	1106	0.774273	chr18	8812753	A	G
chr17_8814452	intronic	Vitvi17g00740	0	NA	1911	0.836012	chr17	8814452	A	G
chr17_8818139	intergenic	Vitvi17g00741	1826	NA	1911	0.836012	chr17	8818139	T	C
chr10_8827098	exonic	Vitvi10g00760	0	synonymous	1520	0.7068	chr10	8827098	G	A
chr03_8827121	downstream	Vitvi03g00735	77	NA	2457	0.926655	chr03	8827121	A	G
chr12_8827486	downstream	Vitvi12g00672	670	NA	2458	0.923112	chr12	8827486	C	T
chr18_8846770	upstream	Vitvi18g00792	977	NA	2457	0.926655	chr18	8846770	G	A
chr17_8870315	intronic	Vitvi17g00748	0	NA	1911	0.836012	chr17	8870315	T	C
chr19_8871722	UTR5	Vitvi19g00703	0	NA	2112	0.907615	chr19	8871722	G	A
chr08_8894429	intronic	Vitvi08g00730	0	NA	957	0.737734	chr08	8894429	G	A
chr08_8895040	UTR3	Vitvi08g00730	0	NA	1356	0.731195	chr08	8895040	A	G
chr14_8895523	intronic	Vitvi14g00547	0	NA	1301	0.742707	chr14	8895523	C	T
chr09_8900401	intronic	Vitvi09g00733	0	NA	2465	0.813611	chr09	8900401	G	A
chr09_8918739	intronic	Vitvi09g00734	0	NA	2162	0.900919	chr09	8918739	A	G
chr11_8919172	exonic	Vitvi11g00746	0	nonsynonymous	2361	0.896472	chr11	8919172	C	A
chr02_8922864	intergenic	NA	NA	NA	1603	0.703958	chr02	8922864	T	C
chr17_8923757	downstream	Vitvi17g00757	716	NA	1911	0.836012	chr17	8923757	G	T
chr13_8926103	intronic	Vitvi13g00778	0	NA	2468	0.775472	chr13	8926103	C	T
chr19_8950369	downstream	Vitvi19g00711	471	NA	2211	0.897703	chr19	8950369	A	G
chr18_8953846	upstream	Vitvi18g00803	310	NA	2271	0.818623	chr18	8953846	T	C
chr19_9027890	exonic	Vitvi19g00722	0	synonymous	1401	0.755704	chr19	9027890	C	T
chr18_9040017	UTR3	Vitvi18g00810	0	NA	2464	0.834342	chr18	9040017	G	A
chr10_9040949	UTR5	Vitvi10g00780	0	NA	1151	0.714872	chr10	9040949	T	C
chr01_9064497	intergenic	NA	NA	NA	1701	0.74762	chr01	9064497	T	C
chr08_9066019	intronic	Vitvi08g00738	0	NA	1501	0.772356	chr08	9066019	A	C
chr08_9066785	intronic	Vitvi08g00738	0	NA	1501	0.772356	chr08	9066785	A	G
chr17_9084344	intergenic	Vitvi17g00771	1092	NA	2256	0.89686	chr17	9084344	C	T
chr01_9098467	intergenic	NA	NA	NA	1951	0.731888	chr01	9098467	T	G
chr18_9098468	intergenic	Vitvi18g00818	1111	NA	1620	0.731646	chr18	9098468	C	T
chr02_9114324	intergenic	NA	NA	NA	1603	0.703958	chr02	9114324	C	A
chr14_9114734	upstream	Vitvi14g02700	44	NA	1301	0.742707	chr14	9114734	T	C
chr01_9137109	intergenic	NA	NA	NA	1951	0.731888	chr01	9137109	C	T
chr13_9138852	UTR3	Vitvi13g00792	0	NA	1151	0.714872	chr13	9138852	T	C
chr10_9158785	exonic	Vitvi10g01856	0	synonymous	1502	0.751017	chr10	9158785	G	A
chr10_9172631	intergenic	Vitvi10g01856	12666	NA	1502	0.751017	chr10	9172631	C	T
chr01_9173783	intergenic	NA	NA	NA	1951	0.731888	chr01	9173783	A	C
chr19_9202112	intronic	Vitvi19g00736	0	NA	2212	0.893659	chr19	9202112	A	G
chr10_9214015	upstream	Vitvi10g01858	79	NA	1606	0.726327	chr10	9214015	G	A
chr03_9218016	intronic	Vitvi03g00766	0	NA	2115	0.882499	chr03	9218016	G	A
chr08_9224446	intergenic	Vitvi08g00751	4418	NA	2355	0.927298	chr08	9224446	C	T
chr10_9225370	intergenic	Vitvi10g01858	7868	NA	1502	0.751017	chr10	9225370	G	A
chr17_9227843	intronic	Vitvi17g01538	0	NA	1911	0.836012	chr17	9227843	T	C
chr10_9228603	intergenic	Vitvi10g01858	11101	NA	1606	0.726327	chr10	9228603	C	T
chr02_9248971	intergenic	NA	NA	NA	1602	0.718561	chr02	9248971	A	C
chr13_9252089	intronic	Vitvi13g02104	0	NA	2201	0.896643	chr13	9252089	T	C
chr14_9261986	intronic	Vitvi14g00569	0	NA	1301	0.742707	chr14	9261986	A	C
chr12_9284255	exonic	Vitvi12g00715	0	synonymous	2320	0.799675	chr12	9284255	A	G
chr11_9305310	intergenic	Vitvi11g01513	29929	NA	2362	0.880538	chr11	9305310	A	G
chr16_9308609	exonic	Vitvi16g00504	0	nonsynonymous	2115	0.882499	chr16	9308609	G	A
chr12_9311522	intronic	Vitvi12g00718	0	NA	2320	0.799675	chr12	9311522	A	G
chr03_9311802	exonic	Vitvi03g00775	0	synonymous	2461	0.902758	chr03	9311802	G	A
chr11_9319486	intronic	Vitvi11g00766	0	NA	1501	0.772356	chr11	9319486	T	C
chr19_9351489	intronic	Vitvi19g00744	0	NA	2112	0.907615	chr19	9351489	A	G
chr18_9378115	intronic	Vitvi18g00832	0	NA	2264	0.858357	chr18	9378115	T	C
chr12_9380146	intronic	Vitvi12g02497	0	NA	2319	0.81152	chr12	9380146	G	T
chr07_9417256	intronic	Vitvi07g00762	0	NA	1922	0.717432	chr07	9417256	T	C
chr04_9423465	intronic	Vitvi04g00762	0	NA	2471	0.703712	chr04	9423465	A	G
chr17_9425203	intronic	Vitvi17g00802	0	NA	1911	0.836012	chr17	9425203	A	G
chr03_9430388	intronic	Vitvi03g00782	0	NA	2218	0.859479	chr03	9430388	A	C
chr08_9441661	intronic	Vitvi08g00767	0	NA	2405	0.930242	chr08	9441661	C	T
chr03_9442034	UTR5	Vitvi03g00783	0	NA	2457	0.926655	chr03	9442034	T	G
chr18_9442823	upstream	Vitvi18g00839	333	NA	2315	0.838253	chr18	9442823	A	G
chrUn_9445246	intergenic	NA	NA	NA	2461	0.902758	chrUn	9445246	T	C
chr04_9494155	intronic	Vitvi04g01986	0	NA	2471	0.703712	chr04	9494155	C	T
chr17_9495027	upstream	Vitvi17g00809	508	NA	1911	0.836012	chr17	9495027	T	C
chr19_9499158	intronic	Vitvi19g00762	0	NA	1151	0.714872	chr19	9499158	T	C
chr09_9515237	intronic	Vitvi09g00763	0	NA	2160	0.900125	chr09	9515237	T	C
chr04_9527423	intronic	Vitvi04g01986	0	NA	2471	0.703712	chr04	9527423	G	A
chr17_9536621	exonic	Vitvi17g00813	0	nonsynonymous	1911	0.836012	chr17	9536621	G	A
chr18_9550488	intronic	Vitvi18g00849	0	NA	1107	0.779783	chr18	9550488	C	T
chr18_9551907	intronic	Vitvi18g00849	0	NA	2365	0.825543	chr18	9551907	T	C
chr19_9556484	intronic	Vitvi19g00768	0	NA	2211	0.897703	chr19	9556484	G	A
chr17_9622268	intronic	Vitvi17g00813	0	NA	1911	0.836012	chr17	9622268	G	A
chr12_9624413	exonic	Vitvi12g02505	0	synonymous	2319	0.81152	chr12	9624413	T	C
chr18_9650232	exonic	Vitvi18g00861	0	nonsynonymous	1206	0.770431	chr18	9650232	T	C
chr15_9668745	exonic	Vitvi15g00424	0	synonymous	2371	0.750031	chr15	9668745	C	T
chr17_9671936	exonic	Vitvi17g00813	0	synonymous	1157	0.769833	chr17	9671936	A	C
chr17_9674907	intronic	Vitvi17g00813	0	NA	1911	0.836012	chr17	9674907	C	T
chr12_9677721	exonic	Vitvi12g00754	0	nonsynonymous	2319	0.81152	chr12	9677721	C	T
chr16_9697608	exonic	Vitvi16g00521	0	unknown	2253	0.903444	chr16	9697608	G	A
chr03_9706422	exonic	Vitvi03g01672	0	synonymous	2459	0.919602	chr03	9706422	T	C
chr15_9738821	intronic	Vitvi15g00428	0	NA	2371	0.750031	chr15	9738821	T	C
chr12_9745464	intronic	Vitvi12g00765	0	NA	2305	0.916901	chr12	9745464	A	G
chr11_9750029	intergenic	Vitvi11g00797	1369	NA	2361	0.896472	chr11	9750029	A	C
chr12_9751504	upstream;downstream	Vitvi12g02509	453	NA	2305	0.916901	chr12	9751504	A	G
chr16_9756163	intronic	Vitvi16g00527	0	NA	2204	0.87407	chr16	9756163	G	T
chr16_9763335	intronic	Vitvi16g00527	0	NA	2204	0.87407	chr16	9763335	A	G
chr01_9829846	intergenic	NA	NA	NA	1751	0.722377	chr01	9829846	G	T
chr18_9848159	exonic	Vitvi18g00878	0	synonymous	2407	0.924824	chr18	9848159	T	C
chr13_9854074	exonic	Vitvi13g00829	0	synonymous	1151	0.714872	chr13	9854074	G	A
chr17_9854474	downstream	Vitvi17g00824	19	NA	1912	0.845699	chr17	9854474	A	G
chr17_9890486	intronic	Vitvi17g00826	0	NA	1911	0.836012	chr17	9890486	A	G
chr18_9912038	exonic	Vitvi18g00886	0	nonsynonymous	1106	0.774273	chr18	9912038	A	G
chr11_9916154	downstream	Vitvi11g00805	227	NA	2361	0.896472	chr11	9916154	C	A
chr01_9925569	intergenic	NA	NA	NA	1751	0.722377	chr01	9925569	A	G
chr17_9929191	intergenic	Vitvi17g00828	24040	NA	2271	0.818623	chr17	9929191	C	T
chr07_9933720	upstream	Vitvi07g00787	210	NA	2251	0.906824	chr07	9933720	A	G
chr18_9958862	exonic	Vitvi18g00892	0	stoploss	2364	0.840705	chr18	9958862	T	C
chr18_9977072	intronic	Vitvi18g00893	0	NA	1057	0.778905	chr18	9977072	T	C
chr17_9997290	exonic	Vitvi17g00834	0	synonymous	1911	0.836012	chr17	9997290	T	C
chr05_9999203	exonic	Vitvi05g00866	0	synonymous	1151	0.714872	chr05	9999203	A	G
chr08_10020449	intronic	Vitvi08g00806	0	NA	1454	0.752179	chr08	10020449	A	C
chr04_10021568	UTR5	Vitvi04g01993	0	NA	2471	0.703712	chr04	10021568	T	G
chr15_10096828	intronic	Vitvi15g00452	0	NA	2165	0.870192	chr15	10096828	G	A
chr15_10117048	intronic	Vitvi15g00452	0	NA	2165	0.870192	chr15	10117048	G	A
chr03_10122091	exonic	Vitvi03g00819	0	synonymous	1720	0.729626	chr03	10122091	A	G
chr17_10130288	intronic	Vitvi17g00850	0	NA	1911	0.836012	chr17	10130288	A	G
chr18_10156555	upstream	Vitvi18g00915	245	NA	2222	0.836001	chr18	10156555	T	C
chr03_10176795	ncRNA_intronic	Vitvi03g01684	0	NA	2113	0.905126	chr03	10176795	T	C
chr18_10179553	intronic	Vitvi18g00918	0	NA	2365	0.825543	chr18	10179553	G	A
chr11_10190361	intronic	Vitvi11g00815	0	NA	1417	0.710543	chr11	10190361	C	T
chr11_10224768	intergenic	Vitvi11g00817	12043	NA	1417	0.710543	chr11	10224768	C	T
chr11_10238352	intronic	Vitvi11g00818	0	NA	1417	0.710543	chr11	10238352	C	A
chr10_10251224	intronic	Vitvi10g01883	0	NA	2304	0.917352	chr10	10251224	A	C
chr17_10254943	intronic	Vitvi17g00861	0	NA	1911	0.836012	chr17	10254943	A	G
chr15_10264036	intergenic	Vitvi15g00465	1336	NA	2370	0.771862	chr15	10264036	G	A
chr10_10295281	exonic	Vitvi10g00843	0	nonsynonymous	1151	0.714872	chr10	10295281	T	C
chr08_10297077	intergenic	Vitvi08g00819	13300	NA	1453	0.757763	chr08	10297077	T	G
chr07_10303733	intergenic	Vitvi07g00803	21588	NA	2251	0.906824	chr07	10303733	T	C
chr08_10307004	downstream	Vitvi08g00820	409	NA	1405	0.747928	chr08	10307004	G	T
chr15_10338742	intronic	Vitvi15g00473	0	NA	2371	0.750031	chr15	10338742	A	G
chr07_10379254	intergenic	Vitvi07g00813	19500	NA	2301	0.906867	chr07	10379254	A	C
chr05_10381846	intronic	Vitvi05g00884	0	NA	1201	0.739756	chr05	10381846	G	A
chr01_10389102	intergenic	NA	NA	NA	1951	0.731888	chr01	10389102	T	C
chr18_10410114	intronic	Vitvi18g00936	0	NA	2417	0.783462	chr18	10410114	T	G
chr05_10427520	exonic	Vitvi05g00884	0	nonsynonymous	1201	0.739756	chr05	10427520	G	T
chr15_10443234	intronic	Vitvi15g00480	0	NA	2371	0.750031	chr15	10443234	T	G
chr18_10444674	intronic	Vitvi18g00938	0	NA	2304	0.917352	chr18	10444674	A	C
chr01_10461087	intergenic	NA	NA	NA	1401	0.755704	chr01	10461087	G	A
chr17_10463095	downstream	Vitvi17g00875	329	NA	1911	0.836012	chr17	10463095	T	G
chr10_10478265	intronic	Vitvi10g00851	0	NA	1151	0.714872	chr10	10478265	T	C
chr07_10505514	upstream	Vitvi07g00825	9	NA	1155	0.769407	chr07	10505514	A	G
chr10_10541897	downstream	Vitvi10g00855	112	NA	1151	0.714872	chr10	10541897	C	A
chr19_10548231	intergenic	Vitvi19g00917	5721	NA	2308	0.908331	chr19	10548231	T	C
chr18_10579070	intronic	Vitvi18g00953	0	NA	2365	0.825543	chr18	10579070	A	G
chr10_10606582	intronic	Vitvi10g00858	0	NA	1109	0.744741	chr10	10606582	G	A
chr19_10618736	intronic	Vitvi19g00922	0	NA	2455	0.929147	chr19	10618736	T	C
chr09_10638908	exonic	Vitvi09g00827	0	synonymous	1559	0.717663	chr09	10638908	A	G
chr14_10639946	UTR3	Vitvi14g00630	0	NA	1301	0.742707	chr14	10639946	A	G
chr14_10640199	intronic	Vitvi14g00630	0	NA	1301	0.742707	chr14	10640199	T	C
chr09_10643266	intergenic	Vitvi09g00827	3498	NA	2060	0.896979	chr09	10643266	G	A
chr18_10646333	exonic	Vitvi18g00957	0	synonymous	2172	0.85645	chr18	10646333	T	C
chr10_10672167	intergenic	NA	NA	NA	2415	0.815995	chr10	10672167	A	G
chr10_10672167	intronic	Vitvi10g00864	0	NA	2415	0.815995	chr10	10672167	A	G
chr10_10673362	intronic	Vitvi10g00864	0	NA	2415	0.815995	chr10	10673362	T	G
chr09_10686006	intronic	Vitvi09g00829	0	NA	2062	0.909144	chr09	10686006	A	C
chr19_10702801	UTR3	Vitvi19g00930	0	NA	2162	0.900919	chr19	10702801	A	G
chr08_10703175	UTR3	Vitvi08g00853	0	NA	2468	0.775472	chr08	10703175	G	A
chr19_10723927	intronic	Vitvi19g00931	0	NA	1204	0.767982	chr19	10723927	T	C
chr15_10755396	exonic	Vitvi15g00500	0	synonymous	2174	0.831591	chr15	10755396	T	C
chr18_10768054	exonic	Vitvi18g00971	0	unknown	2417	0.783462	chr18	10768054	C	T
chr18_10777999	intronic	Vitvi18g00971	0	NA	1006	0.744739	chr18	10777999	C	T
chr14_10784607	intronic	Vitvi14g00632	0	NA	1301	0.742707	chr14	10784607	G	T
chr05_10790218	upstream	Vitvi05g01999	56	NA	2210	0.898851	chr05	10790218	T	C
chr07_10791596	intergenic	Vitvi07g00844	32384	NA	2301	0.906867	chr07	10791596	C	T
chr10_10801568	exonic	Vitvi10g00873	0	synonymous	2464	0.834342	chr10	10801568	T	C
chr07_10807512	exonic	Vitvi07g02354	0	synonymous	1570	0.73196	chr07	10807512	C	T
chr01_10815529	intergenic	NA	NA	NA	1951	0.731888	chr01	10815529	C	T
chr17_10823666	intergenic	Vitvi17g00898	9522	NA	1911	0.836012	chr17	10823666	T	C
chr14_10843806	intronic	Vitvi14g00637	0	NA	1301	0.742707	chr14	10843806	C	A
chr18_10844806	exonic	Vitvi18g00979	0	synonymous	1656	0.713686	chr18	10844806	C	T
chr03_10846122	intronic	Vitvi03g01704	0	NA	1869	0.821306	chr03	10846122	G	A
chr17_10867788	downstream	Vitvi17g00903	401	NA	1911	0.836012	chr17	10867788	G	A
chr07_10910468	upstream	Vitvi07g00856	248	NA	2108	0.883656	chr07	10910468	T	C
chr03_10916453	intronic	Vitvi03g00841	0	NA	2155	0.845945	chr03	10916453	T	G
chr07_10927597	intronic	Vitvi07g00857	0	NA	2351	0.894815	chr07	10927597	G	A
chr17_10928458	exonic	Vitvi17g00909	0	nonsynonymous	1911	0.836012	chr17	10928458	G	A
chr05_10955721	intronic	Vitvi05g00905	0	NA	2108	0.883656	chr05	10955721	T	C
chr17_10956202	exonic	Vitvi17g00911	0	synonymous	1961	0.862806	chr17	10956202	T	C
chr18_10965090	intergenic	Vitvi18g00992	2191	NA	2172	0.85645	chr18	10965090	T	G
chr18_10965952	intergenic	Vitvi18g00992	3053	NA	2407	0.924824	chr18	10965952	G	T
chr08_10993881	exonic	Vitvi08g00884	0	synonymous	1366	0.716711	chr08	10993881	C	T
chr03_10994409	UTR5	Vitvi03g00844	0	NA	1501	0.772356	chr03	10994409	G	T
chr18_11010633	intergenic	Vitvi18g02763	7441	NA	2457	0.926655	chr18	11010633	A	C
chr19_11020423	exonic	Vitvi19g02116	0	nonsynonymous	2211	0.897703	chr19	11020423	A	C
chr18_11046746	intronic	Vitvi18g00998	0	NA	2172	0.85645	chr18	11046746	T	C
chr03_11064880	exonic	Vitvi03g00846	0	synonymous	2457	0.926655	chr03	11064880	T	C
chr17_11073538	intergenic	Vitvi17g01561	2533	NA	1911	0.836012	chr17	11073538	C	T
chr17_11099268	exonic	Vitvi17g00929	0	nonsynonymous	1911	0.836012	chr17	11099268	A	C
chrUn_11119713	intergenic	NA	NA	NA	2451	0.863439	chrUn	11119713	A	G
chr03_11130563	intronic	Vitvi03g00848	0	NA	1107	0.779783	chr03	11130563	T	C
chrUn_11132619	intergenic	NA	NA	NA	2451	0.863439	chrUn	11132619	C	T
chr08_11139859	intronic	Vitvi08g00892	0	NA	1151	0.714872	chr08	11139859	C	T
chr01_11144317	intergenic	NA	NA	NA	1902	0.717815	chr01	11144317	C	A
chr17_11147644	intronic	Vitvi17g00932	0	NA	1911	0.836012	chr17	11147644	C	T
chr18_11171090	intronic	Vitvi18g01012	0	NA	2416	0.797122	chr18	11171090	T	C
chr01_11171787	intergenic	NA	NA	NA	1902	0.717815	chr01	11171787	G	A
chr12_11200946	intronic	Vitvi12g00825	0	NA	1558	0.719495	chr12	11200946	C	T
chr08_11210165	UTR3	Vitvi08g00894	0	NA	2406	0.929139	chr08	11210165	C	A
chr04_11237337	intronic	Vitvi04g00859	0	NA	2471	0.703712	chr04	11237337	C	T
chr08_11249063	intronic	Vitvi08g00896	0	NA	2406	0.929139	chr08	11249063	T	C
chr17_11268816	exonic	Vitvi17g00936	0	nonsynonymous	1911	0.836012	chr17	11268816	G	A
chrUn_11279195	intergenic	NA	NA	NA	2451	0.863439	chrUn	11279195	T	C
chr08_11296843	exonic	Vitvi08g00900	0	synonymous	2251	0.906824	chr08	11296843	A	G
chr11_11302744	intronic	Vitvi11g00871	0	NA	2459	0.919602	chr11	11302744	T	G
chr08_11319241	intronic	Vitvi08g00902	0	NA	1151	0.714872	chr08	11319241	A	G
chrUn_11373242	intergenic	NA	NA	NA	2462	0.881932	chrUn	11373242	C	T
chr17_11402184	intergenic	Vitvi17g00948	1135	NA	1301	0.742707	chr17	11402184	C	T
chr05_11442454	downstream	Vitvi05g00936	26	NA	1301	0.742707	chr05	11442454	T	C
chr15_11453926	exonic	Vitvi15g00538	0	synonymous	2420	0.749233	chr15	11453926	C	T
chr17_11479904	intergenic	Vitvi17g00952	16553	NA	1911	0.836012	chr17	11479904	A	G
chr11_11481516	intronic	Vitvi11g00878	0	NA	2064	0.903488	chr11	11481516	G	A
chr11_11483663	intronic	Vitvi11g00878	0	NA	2319	0.81152	chr11	11483663	T	C
chr15_11500085	intronic	Vitvi15g00539	0	NA	1609	0.730758	chr15	11500085	A	G
chr18_11510652	intronic	Vitvi18g01044	0	NA	1403	0.763561	chr18	11510652	C	T
chr18_11544918	intergenic	Vitvi18g01047	3668	NA	2366	0.811508	chr18	11544918	T	C
chr14_11582124	intronic	Vitvi14g00674	0	NA	1301	0.742707	chr14	11582124	C	A
chr17_11600423	intronic	Vitvi17g00959	0	NA	1911	0.836012	chr17	11600423	G	T
chr15_11618479	intronic	Vitvi15g00543	0	NA	1868	0.829746	chr15	11618479	T	C
chr04_11637810	intergenic	Vitvi04g00879	22099	NA	2471	0.703712	chr04	11637810	T	C
chr17_11644124	downstream	Vitvi17g00963	723	NA	1911	0.836012	chr17	11644124	A	G
chr10_11658510	upstream	Vitvi10g00905	83	NA	1871	0.729978	chr10	11658510	A	G
chr18_11667538	intronic	Vitvi18g01061	0	NA	2416	0.797122	chr18	11667538	G	A
chr14_11681170	upstream	Vitvi14g00679	124	NA	2227	0.705899	chr14	11681170	A	G
chr15_11702923	intronic	Vitvi15g00549	0	NA	1918	0.841225	chr15	11702923	T	G
chr01_11717040	intergenic	NA	NA	NA	1951	0.731888	chr01	11717040	G	A
chr10_11756670	intronic	Vitvi10g00907	0	NA	2304	0.917352	chr10	11756670	A	G
chr17_11775229	intronic	Vitvi17g00975	0	NA	1911	0.836012	chr17	11775229	C	T
chr18_11776416	upstream	Vitvi18g02784	74	NA	2416	0.797122	chr18	11776416	T	C
chr14_11850300	intergenic	Vitvi14g00694	15238	NA	1301	0.742707	chr14	11850300	T	G
chr14_11854317	exonic	Vitvi14g00695	0	synonymous	1301	0.742707	chr14	11854317	G	A
chr10_11855586	intronic	Vitvi10g00911	0	NA	1608	0.728255	chr10	11855586	T	C
chr10_11868775	exonic	Vitvi10g00911	0	synonymous	1608	0.728255	chr10	11868775	C	T
chr18_11877944	intronic	Vitvi18g01081	0	NA	2366	0.811508	chr18	11877944	A	G
chr18_11879259	intronic	Vitvi18g01081	0	NA	2366	0.811508	chr18	11879259	C	A
chr10_11881395	intergenic	Vitvi10g00911	12187	NA	1608	0.728255	chr10	11881395	C	T
chr18_11892123	UTR3	Vitvi18g01081	0	NA	1007	0.766719	chr18	11892123	T	G
chr11_11920329	intronic	Vitvi11g00903	0	NA	2410	0.910151	chr11	11920329	A	G
chr03_11935303	intronic	Vitvi03g00892	0	NA	2113	0.905126	chr03	11935303	A	C
chr11_11939569	exonic	Vitvi11g00904	0	nonsynonymous	2410	0.910151	chr11	11939569	C	T
chr10_11945627	exonic	Vitvi10g00915	0	synonymous	1607	0.728194	chr10	11945627	C	T
chr11_11946783	UTR5	Vitvi11g00904	0	NA	2360	0.904338	chr11	11946783	G	A
chr10_11949183	intronic	Vitvi10g00915	0	NA	1158	0.745541	chr10	11949183	T	C
chr03_11956241	exonic	Vitvi03g00892	0	synonymous	1157	0.769833	chr03	11956241	G	A
chr18_11973726	intergenic	Vitvi18g01091	13014	NA	2324	0.713061	chr18	11973726	T	C
chr18_11977415	exonic	Vitvi18g01092	0	synonymous	1866	0.826989	chr18	11977415	T	G
chr18_11979264	exonic	Vitvi18g01092	0	synonymous	1501	0.772356	chr18	11979264	C	T
chr11_12033682	downstream	Vitvi11g00910	598	NA	2361	0.896472	chr11	12033682	G	A
chr18_12043113	intronic	Vitvi18g01096	0	NA	2416	0.797122	chr18	12043113	C	T
chr08_12046749	downstream	Vitvi08g00967	711	NA	2112	0.907615	chr08	12046749	T	C
chr11_12053248	intronic	Vitvi11g00910	0	NA	2361	0.896472	chr11	12053248	G	A
chr15_12071491	intronic	Vitvi15g00558	0	NA	1520	0.7068	chr15	12071491	T	C
chr16_12077214	intronic	Vitvi16g00625	0	NA	2263	0.871887	chr16	12077214	C	T
chr11_12089611	exonic	Vitvi11g00910	0	synonymous	2410	0.910151	chr11	12089611	G	A
chr17_12095970	intronic	Vitvi17g01000	0	NA	1911	0.836012	chr17	12095970	C	T
chr12_12096497	intronic	Vitvi12g00866	0	NA	1417	0.710543	chr12	12096497	A	G
chr15_12099237	intronic	Vitvi15g00558	0	NA	1201	0.739756	chr15	12099237	G	A
chr16_12102471	exonic	Vitvi16g00625	0	synonymous	2263	0.871887	chr16	12102471	A	G
chr12_12110193	exonic	Vitvi12g00866	0	synonymous	1417	0.710543	chr12	12110193	T	C
chr18_12143681	intronic	Vitvi18g01104	0	NA	1404	0.762179	chr18	12143681	T	C
chr08_12159323	exonic	Vitvi08g00971	0	synonymous	1601	0.755831	chr08	12159323	C	T
chrUn_12180424	intergenic	NA	NA	NA	1920	0.816157	chrUn	12180424	C	A
chr17_12181754	intronic	Vitvi17g01006	0	NA	1911	0.836012	chr17	12181754	C	T
chrUn_12190931	intergenic	NA	NA	NA	2454	0.920409	chrUn	12190931	T	G
chr17_12218122	intronic	Vitvi17g01006	0	NA	1911	0.836012	chr17	12218122	A	C
chr17_12230821	intronic	Vitvi17g01006	0	NA	1911	0.836012	chr17	12230821	G	A
chr01_12251939	intergenic	NA	NA	NA	1751	0.722377	chr01	12251939	G	A
chr17_12254031	intronic	Vitvi17g01006	0	NA	1911	0.836012	chr17	12254031	G	A
chr07_12331552	intronic	Vitvi07g00934	0	NA	2420	0.749233	chr07	12331552	C	T
chr18_12344117	intronic	Vitvi18g01122	0	NA	1014	0.704228	chr18	12344117	C	T
chr15_12349458	intronic	Vitvi15g01434	0	NA	1819	0.808354	chr15	12349458	G	A
chr10_12363616	exonic	Vitvi10g00938	0	nonsynonymous	1659	0.732621	chr10	12363616	G	A
chr08_12367240	intronic	Vitvi08g00987	0	NA	2469	0.761696	chr08	12367240	A	C
chr11_12376473	upstream	Vitvi11g00920	375	NA	2360	0.904338	chr11	12376473	G	A
chr07_12379861	intergenic	Vitvi07g00938	3829	NA	1251	0.748627	chr07	12379861	T	C
chr18_12380570	intergenic	Vitvi18g01124	2420	NA	2163	0.894391	chr18	12380570	T	G
chr17_12395357	intergenic	Vitvi17g01016	4534	NA	1203	0.756403	chr17	12395357	T	C
chr18_12410530	downstream	Vitvi18g01127	372	NA	2416	0.797122	chr18	12410530	A	G
chr07_12452219	exonic	Vitvi07g00943	0	synonymous	1451	0.771061	chr07	12452219	G	A
chr01_12474824	intergenic	NA	NA	NA	2457	0.926655	chr01	12474824	G	A
chr18_12487053	intergenic	Vitvi18g01131	16509	NA	2366	0.811508	chr18	12487053	C	A
chr18_12509811	exonic	Vitvi18g01134	0	synonymous	1606	0.726327	chr18	12509811	T	C
chr06_12511391	exonic	Vitvi06g00943	0	nonsynonymous	1205	0.774626	chr06	12511391	G	A
chr08_12513790	exonic	Vitvi08g02133	0	synonymous	1551	0.762096	chr08	12513790	A	G
chr14_12531924	intronic	Vitvi14g00736	0	NA	1301	0.742707	chr14	12531924	A	G
chr08_12546562	intronic	Vitvi08g00998	0	NA	2469	0.761696	chr08	12546562	G	A
chr18_12579403	UTR3	Vitvi18g01139	0	NA	2222	0.836001	chr18	12579403	G	A
chr18_12585537	intronic	Vitvi18g01139	0	NA	2222	0.836001	chr18	12585537	C	T
chr10_12599412	intronic	Vitvi10g00954	0	NA	1570	0.73196	chr10	12599412	G	A
chr17_12612305	intronic	Vitvi17g01034	0	NA	1911	0.836012	chr17	12612305	A	G
chr08_12618518	intronic	Vitvi08g01000	0	NA	1551	0.762096	chr08	12618518	C	T
chr11_12652884	intronic	Vitvi11g00935	0	NA	2363	0.859999	chr11	12652884	T	G
chr15_12656626	intronic	Vitvi15g01445	0	NA	1608	0.728255	chr15	12656626	T	C
chr17_12665198	upstream	Vitvi17g01038	571	NA	1912	0.845699	chr17	12665198	G	T
chrUn_12665307	intergenic	NA	NA	NA	2461	0.902758	chrUn	12665307	G	A
chrUn_12678802	intergenic	NA	NA	NA	2314	0.848561	chrUn	12678802	T	C
chr08_12691719	exonic	Vitvi08g01008	0	synonymous	2468	0.775472	chr08	12691719	G	A
chr14_12696610	intronic	Vitvi14g00742	0	NA	1301	0.742707	chr14	12696610	A	G
chr11_12704666	intronic	Vitvi11g00939	0	NA	2219	0.858638	chr11	12704666	A	G
chr08_12725600	intergenic	Vitvi08g01011	1300	NA	2470	0.735295	chr08	12725600	C	T
chr06_12735405	exonic	Vitvi06g00956	0	synonymous	1205	0.774626	chr06	12735405	C	T
chr06_12736475	exonic	Vitvi06g00956	0	nonsynonymous	2258	0.900775	chr06	12736475	T	C
chr18_12746053	intronic	Vitvi18g01150	0	NA	2301	0.906867	chr18	12746053	T	C
chr18_12789187	exonic	Vitvi18g01157	0	synonymous	2062	0.909144	chr18	12789187	T	C
chr14_12792995	intronic	Vitvi14g00743	0	NA	1351	0.741627	chr14	12792995	G	T
chr02_12799046	intergenic	NA	NA	NA	1602	0.718561	chr02	12799046	G	T
chr02_12829296	intergenic	NA	NA	NA	1520	0.7068	chr02	12829296	A	G
chr08_12835278	intronic	Vitvi08g02142	0	NA	1551	0.762096	chr08	12835278	A	C
chr18_12857756	intronic	Vitvi18g02819	0	NA	1014	0.704228	chr18	12857756	T	C
chr08_12870602	exonic	Vitvi08g01024	0	synonymous	2469	0.761696	chr08	12870602	C	T
chr12_12913996	intronic	Vitvi12g00912	0	NA	1054	0.708647	chr12	12913996	C	T
chr13_12932236	upstream	Vitvi13g00975	133	NA	2201	0.896643	chr13	12932236	T	C
chr13_12936818	intergenic	Vitvi13g00975	4715	NA	2201	0.896643	chr13	12936818	C	A
chr08_12943239	upstream	Vitvi08g01034	905	NA	1501	0.772356	chr08	12943239	C	T
chr01_12945793	intergenic	NA	NA	NA	1952	0.755264	chr01	12945793	A	G
chr18_12994881	exonic	Vitvi18g01174	0	synonymous	1014	0.704228	chr18	12994881	G	A
chr08_13000423	intergenic	Vitvi08g02146	5266	NA	1501	0.772356	chr08	13000423	T	C
chr08_13015404	intergenic	Vitvi08g01040	5503	NA	1973	0.743159	chr08	13015404	C	T
chr18_13043291	exonic	Vitvi18g01181	0	synonymous	2457	0.926655	chr18	13043291	T	C
chr08_13053532	intronic	Vitvi08g01044	0	NA	1972	0.786324	chr08	13053532	A	G
chr15_13063273	exonic	Vitvi15g00607	0	synonymous	1151	0.714872	chr15	13063273	A	G
chr18_13087022	UTR5	Vitvi18g01183	0	NA	2457	0.926655	chr18	13087022	C	A
chr14_13171773	exonic	Vitvi14g00762	0	synonymous	1301	0.742707	chr14	13171773	A	G
chr15_13173487	exonic	Vitvi15g00614	0	synonymous	2459	0.919602	chr15	13173487	G	A
chr01_13190023	intergenic	NA	NA	NA	1701	0.74762	chr01	13190023	T	G
chr06_13193493	intronic	Vitvi06g00975	0	NA	1205	0.774626	chr06	13193493	C	T
chr08_13202273	exonic	Vitvi08g01049	0	nonsynonymous	2469	0.761696	chr08	13202273	T	C
chr14_13205306	UTR3	Vitvi14g00763	0	NA	1351	0.741627	chr14	13205306	T	C
chr14_13229114	intronic	Vitvi14g00763	0	NA	1301	0.742707	chr14	13229114	A	G
chr11_13230233	intronic	Vitvi11g01572	0	NA	2260	0.897906	chr11	13230233	C	T
chr11_13320522	exonic	Vitvi11g00965	0	nonsynonymous	2410	0.910151	chr11	13320522	A	G
chr11_13352611	exonic	Vitvi11g00967	0	nonsynonymous	957	0.737734	chr11	13352611	G	A
chrUn_13355931	intergenic	NA	NA	NA	2212	0.893659	chrUn	13355931	A	G
chr14_13362732	downstream	Vitvi14g00770	134	NA	1316	0.708543	chr14	13362732	T	C
chrUn_13370226	intergenic	NA	NA	NA	2454	0.920409	chrUn	13370226	C	T
chrUn_13390324	intergenic	NA	NA	NA	2451	0.863439	chrUn	13390324	G	A
chr16_13394574	exonic	Vitvi16g01786	0	synonymous	2314	0.848561	chr16	13394574	G	A
chr18_13410273	upstream	Vitvi18g01210	925	NA	2222	0.836001	chr18	13410273	G	A
chr08_13413701	exonic	Vitvi08g01068	0	synonymous	1401	0.755704	chr08	13413701	C	T
chr09_13426993	intergenic	Vitvi09g00998	6524	NA	2010	0.884448	chr09	13426993	A	G
chr15_13445497	intronic	Vitvi15g00632	0	NA	2459	0.919602	chr15	13445497	T	C
chr01_13450366	intergenic	NA	NA	NA	1952	0.755264	chr01	13450366	T	C
chr11_13456019	exonic	Vitvi11g00969	0	synonymous	2410	0.910151	chr11	13456019	A	G
chr18_13477594	intronic	Vitvi18g01215	0	NA	2367	0.799988	chr18	13477594	A	G
chr16_13493989	exonic	Vitvi16g00711	0	synonymous	2313	0.863104	chr16	13493989	T	C
chr16_13499538	intronic	Vitvi16g00711	0	NA	2409	0.915384	chr16	13499538	A	C
chrUn_13511048	intergenic	NA	NA	NA	1551	0.762096	chrUn	13511048	T	C
chrUn_13526801	intergenic	NA	NA	NA	2462	0.881932	chrUn	13526801	T	G
chr09_13529643	intronic	Vitvi09g01006	0	NA	1558	0.719495	chr09	13529643	T	C
chr18_13553953	exonic	Vitvi18g01224	0	synonymous	1014	0.704228	chr18	13553953	G	T
chr11_13555653	intronic	Vitvi11g00979	0	NA	2410	0.910151	chr11	13555653	G	T
chr08_13558085	intronic	Vitvi08g02165	0	NA	2470	0.735295	chr08	13558085	A	G
chrUn_13571593	intergenic	NA	NA	NA	2451	0.863439	chrUn	13571593	G	A
chrUn_13572100	intergenic	NA	NA	NA	2451	0.863439	chrUn	13572100	C	T
chrUn_13579237	intergenic	NA	NA	NA	2451	0.863439	chrUn	13579237	T	C
chr10_13582918	intergenic	Vitvi10g01020	13585	NA	1008	0.77431	chr10	13582918	A	G
chr13_13595076	intronic	Vitvi13g01008	0	NA	2372	0.724988	chr13	13595076	G	A
chr17_13607527	intronic	Vitvi17g01072	0	NA	1911	0.836012	chr17	13607527	C	T
chr16_13617762	exonic	Vitvi16g00717	0	synonymous	2254	0.898847	chr16	13617762	G	T
chr08_13664848	exonic	Vitvi08g01091	0	synonymous	1451	0.771061	chr08	13664848	T	C
chr18_13676415	exonic	Vitvi18g01239	0	nonsynonymous	2417	0.783462	chr18	13676415	T	C
chr08_13696960	intergenic	Vitvi08g01095	4030	NA	1570	0.73196	chr08	13696960	C	T
chr18_13699106	intronic	Vitvi18g01240	0	NA	2417	0.783462	chr18	13699106	G	A
chr15_13758402	intergenic	Vitvi15g01472	1207	NA	2110	0.900576	chr15	13758402	C	A
chr18_13774577	intergenic	Vitvi18g01246	14383	NA	2251	0.906824	chr18	13774577	G	A
chr09_13776055	intronic	Vitvi09g01017	0	NA	2059	0.889776	chr09	13776055	G	A
chr18_13799431	exonic	Vitvi18g01247	0	synonymous	1063	0.708181	chr18	13799431	A	G
chr08_13809754	intronic	Vitvi08g01107	0	NA	2469	0.761696	chr08	13809754	C	T
chr17_13817438	intronic	Vitvi17g01084	0	NA	1911	0.836012	chr17	13817438	C	T
chr17_13830873	intronic	Vitvi17g01084	0	NA	1911	0.836012	chr17	13830873	A	G
chr17_13836749	intronic	Vitvi17g01084	0	NA	1911	0.836012	chr17	13836749	C	T
chr17_13861503	intronic	Vitvi17g01087	0	NA	1911	0.836012	chr17	13861503	G	A
chr08_13862487	intergenic	Vitvi08g01108	1037	NA	2469	0.761696	chr08	13862487	A	G
chr07_13879925	intronic	Vitvi07g01033	0	NA	1754	0.73787	chr07	13879925	G	A
chr08_13891579	upstream	Vitvi08g01111	437	NA	1972	0.786324	chr08	13891579	A	G
chr06_13899281	intergenic	Vitvi06g01016	3570	NA	1205	0.774626	chr06	13899281	A	G
chr07_13970998	intronic	Vitvi07g01038	0	NA	2454	0.920409	chr07	13970998	C	T
chr08_13983520	intronic	Vitvi08g01125	0	NA	2469	0.761696	chr08	13983520	G	A
chr05_13997808	intergenic	Vitvi05g01042	1753	NA	2161	0.901633	chr05	13997808	T	G
chr18_14041069	downstream	Vitvi18g01266	26	NA	2416	0.797122	chr18	14041069	C	T
chr16_14044321	exonic	Vitvi16g00745	0	synonymous	1352	0.748773	chr16	14044321	C	T
chr06_14059769	downstream	Vitvi06g01027	298	NA	1154	0.753917	chr06	14059769	T	C
chr14_14067741	intronic	Vitvi14g00800	0	NA	1351	0.741627	chr14	14067741	C	A
chr14_14085672	intronic	Vitvi14g00800	0	NA	1351	0.741627	chr14	14085672	A	G
chr08_14098151	exonic	Vitvi08g01142	0	synonymous	1501	0.772356	chr08	14098151	G	A
chr18_14207473	intronic	Vitvi18g01281	0	NA	2366	0.811508	chr18	14207473	C	T
chr18_14209763	exonic	Vitvi18g01281	0	synonymous	2417	0.783462	chr18	14209763	A	C
chr08_14243559	intronic	Vitvi08g01158	0	NA	1551	0.762096	chr08	14243559	T	C
chr07_14305106	exonic	Vitvi07g01054	0	synonymous	2454	0.920409	chr07	14305106	T	C
chr18_14305845	intronic	Vitvi18g01290	0	NA	2456	0.929952	chr18	14305845	G	A
chr07_14306114	intronic	Vitvi07g01054	0	NA	2454	0.920409	chr07	14306114	C	A
chr08_14315148	exonic	Vitvi08g01164	0	synonymous	1501	0.772356	chr08	14315148	C	T
chr02_14320968	intergenic	NA	NA	NA	1603	0.703958	chr02	14320968	A	G
chr08_14334771	exonic	Vitvi08g01166	0	synonymous	2469	0.761696	chr08	14334771	C	T
chr06_14363834	intronic	Vitvi06g01044	0	NA	2464	0.834342	chr06	14363834	T	C
chr04_14370903	intergenic	Vitvi04g01765	38694	NA	2471	0.703712	chr04	14370903	T	C
chr03_14401896	intronic	Vitvi03g00993	0	NA	2457	0.926655	chr03	14401896	G	A
chr12_14411246	exonic	Vitvi12g01388	0	nonsynonymous	2319	0.81152	chr12	14411246	G	A
chr02_14427553	intergenic	NA	NA	NA	1603	0.703958	chr02	14427553	T	G
chr07_14427817	intergenic	Vitvi07g01058	44124	NA	956	0.718687	chr07	14427817	G	A
chr07_14443872	exonic	Vitvi07g01060	0	synonymous	2451	0.863439	chr07	14443872	G	A
chr03_14445175	intronic	Vitvi03g00996	0	NA	2457	0.926655	chr03	14445175	A	G
chr07_14450190	intronic	Vitvi07g01060	0	NA	2451	0.863439	chr07	14450190	G	A
chr07_14460734	intronic	Vitvi07g01061	0	NA	2451	0.863439	chr07	14460734	C	T
chr04_14477136	intronic	Vitvi04g00992	0	NA	2471	0.703712	chr04	14477136	A	G
chr18_14479295	intronic	Vitvi18g01301	0	NA	2417	0.783462	chr18	14479295	A	C
chr03_14486344	intronic	Vitvi03g00997	0	NA	2457	0.926655	chr03	14486344	T	G
chr05_14488575	exonic	Vitvi05g01063	0	synonymous	1253	0.766835	chr05	14488575	C	T
chr08_14488604	exonic	Vitvi08g01179	0	nonsynonymous	1970	0.836285	chr08	14488604	A	G
chr18_14492870	exonic	Vitvi18g01304	0	synonymous	2172	0.85645	chr18	14492870	G	A
chr18_14499626	intronic	Vitvi18g01305	0	NA	2172	0.85645	chr18	14499626	C	A
chr18_14528190	exonic	Vitvi18g01307	0	synonymous	2417	0.783462	chr18	14528190	G	A
chr08_14531852	intergenic	Vitvi08g01182	5955	NA	1355	0.756917	chr08	14531852	C	T
chr03_14536651	exonic	Vitvi03g01002	0	synonymous	2258	0.900775	chr03	14536651	G	A
chr05_14557159	intronic	Vitvi05g01066	0	NA	2465	0.813611	chr05	14557159	A	C
chr18_14563883	UTR5	Vitvi18g01309	0	NA	2366	0.811508	chr18	14563883	A	G
chr16_14573674	exonic	Vitvi16g00773	0	synonymous	1351	0.741627	chr16	14573674	A	G
chr16_14607543	intergenic	Vitvi16g00774	22638	NA	1351	0.741627	chr16	14607543	A	G
chr10_14611113	intronic	Vitvi10g01092	0	NA	1506	0.72532	chr10	14611113	G	A
chr03_14620718	exonic	Vitvi03g01766	0	synonymous	2457	0.926655	chr03	14620718	C	T
chr07_14621880	downstream	Vitvi07g01071	15	NA	1919	0.833673	chr07	14621880	A	G
chr15_14635285	downstream	Vitvi15g00704	948	NA	1402	0.755985	chr15	14635285	A	C
chr19_14642924	intergenic	Vitvi19g01277	18417	NA	1204	0.767982	chr19	14642924	C	T
chr06_14661413	intronic	Vitvi06g01053	0	NA	2457	0.926655	chr06	14661413	A	G
chr08_14675427	intronic	Vitvi08g01201	0	NA	1356	0.731195	chr08	14675427	C	T
chr16_14687624	intronic	Vitvi16g00779	0	NA	1302	0.750987	chr16	14687624	C	A
chr19_14690840	downstream	Vitvi19g01281	215	NA	2212	0.893659	chr19	14690840	C	T
chr16_14691072	exonic	Vitvi16g00779	0	synonymous	1302	0.750987	chr16	14691072	G	A
chr06_14699307	upstream	Vitvi06g01055	90	NA	2409	0.915384	chr06	14699307	G	T
chr12_14724831	intronic	Vitvi12g01529	0	NA	2319	0.81152	chr12	14724831	G	A
chr04_14743692	intergenic	Vitvi04g01010	11725	NA	2471	0.703712	chr04	14743692	T	C
chr19_14744920	intronic	Vitvi19g01284	0	NA	2212	0.893659	chr19	14744920	A	C
chr07_14748262	downstream	Vitvi07g01078	217	NA	2451	0.863439	chr07	14748262	C	T
chr04_14768894	intronic	Vitvi04g01013	0	NA	2471	0.703712	chr04	14768894	A	G
chr07_14779192	intronic	Vitvi07g01080	0	NA	2451	0.863439	chr07	14779192	G	T
chr08_14785277	upstream	Vitvi08g01213	345	NA	1356	0.731195	chr08	14785277	A	G
chr13_14790811	exonic	Vitvi13g01060	0	nonsynonymous	2159	0.897638	chr13	14790811	T	C
chr04_14797404	intronic	Vitvi04g01013	0	NA	2471	0.703712	chr04	14797404	G	A
chr07_14800045	intronic	Vitvi07g01080	0	NA	2451	0.863439	chr07	14800045	C	T
chr03_14803148	intronic	Vitvi03g01012	0	NA	2457	0.926655	chr03	14803148	T	C
chr03_14803656	intronic	Vitvi03g01012	0	NA	2457	0.926655	chr03	14803656	C	T
chr07_14810270	intronic	Vitvi07g01080	0	NA	2451	0.863439	chr07	14810270	C	T
chr02_14814691	intergenic	NA	NA	NA	1653	0.711446	chr02	14814691	C	A
chr07_14817978	exonic	Vitvi07g01080	0	synonymous	2451	0.863439	chr07	14817978	C	T
chr03_14847684	intergenic	Vitvi03g01012	18171	NA	2457	0.926655	chr03	14847684	G	A
chr14_14849764	intronic	Vitvi14g00842	0	NA	1351	0.741627	chr14	14849764	C	T
chr08_14856554	intronic	Vitvi08g01224	0	NA	1405	0.747928	chr08	14856554	C	A
chr03_14861844	intronic	Vitvi03g01013	0	NA	2457	0.926655	chr03	14861844	C	T
chr07_14865936	intergenic	Vitvi07g01083	4610	NA	2451	0.863439	chr07	14865936	G	A
chr06_14884208	exonic	Vitvi06g01070	0	synonymous	2465	0.813611	chr06	14884208	A	G
chr17_14888687	intronic	Vitvi17g01124	0	NA	1911	0.836012	chr17	14888687	T	C
chr08_14895242	intronic	Vitvi08g01228	0	NA	1356	0.731195	chr08	14895242	C	A
chr01_14899901	intergenic	NA	NA	NA	1951	0.731888	chr01	14899901	G	T
chr18_14909942	exonic	Vitvi18g01321	0	synonymous	2417	0.783462	chr18	14909942	T	C
chr03_14920502	intronic	Vitvi03g01015	0	NA	2457	0.926655	chr03	14920502	C	T
chr18_14921448	intergenic	Vitvi18g01321	1060	NA	2317	0.824408	chr18	14921448	G	T
chr08_14928701	intronic	Vitvi08g01233	0	NA	1356	0.731195	chr08	14928701	A	G
chr05_14958833	intronic	Vitvi05g01082	0	NA	1251	0.748627	chr05	14958833	C	A
chr16_14964679	intronic	Vitvi16g00796	0	NA	1619	0.766164	chr16	14964679	A	G
chr16_14979525	exonic	Vitvi16g00797	0	synonymous	2313	0.863104	chr16	14979525	C	T
chr17_14979961	intronic	Vitvi17g01128	0	NA	1911	0.836012	chr17	14979961	T	G
chr08_14981061	upstream;downstream	Vitvi08g01239	946	NA	1316	0.708543	chr08	14981061	A	C
chr03_14987343	intronic	Vitvi03g01017	0	NA	2457	0.926655	chr03	14987343	C	T
chr03_14992632	intronic	Vitvi03g01017	0	NA	2457	0.926655	chr03	14992632	G	A
chr08_15002385	downstream	Vitvi08g01243	258	NA	1356	0.731195	chr08	15002385	G	A
chr03_15003406	exonic	Vitvi03g01017	0	synonymous	2457	0.926655	chr03	15003406	T	C
chr15_15005972	intronic	Vitvi15g00737	0	NA	1558	0.719495	chr15	15005972	A	C
chr08_15008779	intronic	Vitvi08g01245	0	NA	1406	0.724076	chr08	15008779	T	C
chr17_15019031	intronic	Vitvi17g01128	0	NA	1303	0.767733	chr17	15019031	G	A
chr17_15040733	intronic	Vitvi17g01128	0	NA	1911	0.836012	chr17	15040733	G	A
chr17_15045614	intronic	Vitvi17g01128	0	NA	1911	0.836012	chr17	15045614	G	T
chr15_15057407	intronic	Vitvi15g00742	0	NA	1559	0.717663	chr15	15057407	C	T
chr02_15066502	intergenic	NA	NA	NA	1552	0.730243	chr02	15066502	T	C
chr08_15090144	exonic	Vitvi08g01254	0	synonymous	1501	0.772356	chr08	15090144	A	G
chr08_15111815	exonic	Vitvi08g01255	0	synonymous	2117	0.869007	chr08	15111815	G	A
chr08_15144906	exonic	Vitvi08g02209	0	synonymous	1501	0.772356	chr08	15144906	C	A
chr15_15164064	intronic	Vitvi15g00752	0	NA	1558	0.719495	chr15	15164064	A	G
chr06_15166496	intronic	Vitvi06g01087	0	NA	2466	0.795206	chr06	15166496	C	T
chr03_15178501	intergenic	Vitvi03g01027	3843	NA	2458	0.923112	chr03	15178501	G	A
chr04_15185217	intronic	Vitvi04g01029	0	NA	2471	0.703712	chr04	15185217	C	T
chr03_15194063	intergenic	Vitvi03g01028	4324	NA	2458	0.923112	chr03	15194063	G	A
chr16_15236826	downstream	Vitvi16g00810	296	NA	2264	0.858357	chr16	15236826	C	T
chr15_15239331	intergenic	Vitvi15g00761	1505	NA	1558	0.719495	chr15	15239331	T	C
chr08_15254920	intronic	Vitvi08g01267	0	NA	2101	0.859882	chr08	15254920	G	A
chr15_15289275	exonic	Vitvi15g00766	0	nonsynonymous	1558	0.719495	chr15	15289275	C	T
chr15_15293958	exonic	Vitvi15g00767	0	synonymous	1451	0.771061	chr15	15293958	G	T
chr15_15312371	upstream	Vitvi15g00768	264	NA	1558	0.719495	chr15	15312371	G	A
chr10_15342720	intergenic	Vitvi10g01953	37864	NA	2455	0.929147	chr10	15342720	T	C
chr12_15356123	exonic	Vitvi12g01622	0	nonsynonymous	2460	0.914911	chr12	15356123	G	T
chr08_15364887	upstream;downstream	Vitvi08g02222	943	NA	1405	0.747928	chr08	15364887	T	C
chr07_15365460	intronic	Vitvi07g01110	0	NA	1106	0.774273	chr07	15365460	T	G
chr07_15366043	intronic	Vitvi07g01110	0	NA	1451	0.771061	chr07	15366043	A	G
chr10_15372942	intergenic	Vitvi10g01954	6842	NA	2405	0.930242	chr10	15372942	G	A
chr06_15377732	downstream	Vitvi06g01101	141	NA	1811	0.794509	chr06	15377732	G	A
chr15_15381620	intronic	Vitvi15g00774	0	NA	1559	0.717663	chr15	15381620	A	G
chr06_15400172	intergenic	Vitvi06g01102	10757	NA	1254	0.775746	chr06	15400172	T	G
chr15_15423299	intronic	Vitvi15g00776	0	NA	1559	0.717663	chr15	15423299	G	A
chr04_15439532	intronic	Vitvi04g01048	0	NA	2471	0.703712	chr04	15439532	T	C
chr08_15507815	intergenic	Vitvi08g01285	4670	NA	1501	0.772356	chr08	15507815	A	G
chr02_15524738	intergenic	NA	NA	NA	1603	0.703958	chr02	15524738	C	T
chr15_15537080	UTR3	Vitvi15g00790	0	NA	1559	0.717663	chr15	15537080	A	G
chr06_15552320	intronic	Vitvi06g01109	0	NA	2413	0.85809	chr06	15552320	A	C
chr10_15565507	exonic	Vitvi10g01151	0	synonymous	1558	0.719495	chr10	15565507	G	T
chr12_15570944	exonic	Vitvi12g01638	0	synonymous	2370	0.771862	chr12	15570944	T	C
chr17_15581910	intergenic	Vitvi17g01162	9618	NA	1911	0.836012	chr17	15581910	T	C
chr16_15616758	intronic	Vitvi16g00841	0	NA	2205	0.869247	chr16	15616758	G	T
chr06_15633164	intronic	Vitvi06g01112	0	NA	2456	0.929952	chr06	15633164	T	C
chr13_15638405	intronic	Vitvi13g01110	0	NA	2209	0.898814	chr13	15638405	C	T
chr19_15650499	intergenic	Vitvi19g01325	31304	NA	1204	0.767982	chr19	15650499	C	T
chr13_15691045	exonic	Vitvi13g01113	0	nonsynonymous	1151	0.714872	chr13	15691045	A	G
chr13_15699703	intronic	Vitvi13g01113	0	NA	2209	0.898814	chr13	15699703	T	C
chr10_15703032	intronic	Vitvi10g01162	0	NA	1606	0.726327	chr10	15703032	G	A
chr16_15710162	exonic	Vitvi16g00841	0	synonymous	2205	0.869247	chr16	15710162	T	G
chr16_15724056	intronic	Vitvi16g00841	0	NA	2314	0.848561	chr16	15724056	G	A
chr16_15745393	intronic	Vitvi16g00844	0	NA	2165	0.870192	chr16	15745393	A	G
chr07_15769694	intronic	Vitvi07g02442	0	NA	2351	0.894815	chr07	15769694	C	A
chr08_15795869	UTR3	Vitvi08g01316	0	NA	1454	0.752179	chr08	15795869	C	T
chr07_15809275	intronic	Vitvi07g01141	0	NA	2452	0.877469	chr07	15809275	A	C
chr15_15810563	exonic	Vitvi15g00810	0	synonymous	1557	0.724983	chr15	15810563	C	T
chr17_15826735	UTR3	Vitvi17g01176	0	NA	1911	0.836012	chr17	15826735	G	A
chr16_15855600	exonic	Vitvi16g00856	0	synonymous	2165	0.870192	chr16	15855600	T	C
chrUn_15861932	intergenic	NA	NA	NA	2116	0.872799	chrUn	15861932	T	G
chr14_15873987	exonic	Vitvi14g00887	0	synonymous	2465	0.813611	chr14	15873987	T	C
chr16_15882220	intergenic	Vitvi16g00856	20318	NA	2165	0.870192	chr16	15882220	C	T
chrUn_15887454	intergenic	NA	NA	NA	2116	0.872799	chrUn	15887454	T	C
chr08_15889641	upstream	Vitvi08g01324	336	NA	1520	0.7068	chr08	15889641	A	G
chr11_15909254	intronic	Vitvi11g01084	0	NA	2409	0.915384	chr11	15909254	C	T
chr03_15912347	intergenic	Vitvi03g01051	21776	NA	2457	0.926655	chr03	15912347	T	G
chr11_15923419	intronic	Vitvi11g01085	0	NA	2151	0.880035	chr11	15923419	A	G
chr03_15927447	downstream	Vitvi03g01784	243	NA	2457	0.926655	chr03	15927447	G	A
chr02_15945949	intergenic	NA	NA	NA	1603	0.703958	chr02	15945949	G	A
chr15_15955830	intronic	Vitvi15g00817	0	NA	1558	0.719495	chr15	15955830	C	T
chr08_15962832	intronic	Vitvi08g01329	0	NA	1355	0.756917	chr08	15962832	A	G
chr15_15993767	intergenic	Vitvi15g00824	2171	NA	1353	0.764407	chr15	15993767	T	G
chr07_15995245	exonic	Vitvi07g01154	0	synonymous	2451	0.863439	chr07	15995245	G	A
chr07_16011836	downstream	Vitvi07g01155	994	NA	2452	0.877469	chr07	16011836	G	T
chr11_16012301	downstream	Vitvi11g01090	643	NA	1008	0.77431	chr11	16012301	A	G
chr16_16055892	exonic	Vitvi16g00866	0	synonymous	2205	0.869247	chr16	16055892	A	G
chr13_16060583	downstream	Vitvi13g01126	467	NA	1151	0.714872	chr13	16060583	G	A
chr17_16093228	intronic	Vitvi17g01190	0	NA	1911	0.836012	chr17	16093228	G	A
chr07_16097847	intergenic	Vitvi07g01163	3266	NA	2453	0.90072	chr07	16097847	G	A
chr15_16111891	exonic	Vitvi15g00838	0	nonsynonymous	1558	0.719495	chr15	16111891	G	A
chr14_16119235	intronic	Vitvi14g00894	0	NA	2465	0.813611	chr14	16119235	A	G
chr15_16122022	intronic	Vitvi15g00838	0	NA	1558	0.719495	chr15	16122022	G	T
chr19_16141010	intronic	Vitvi19g01341	0	NA	1204	0.767982	chr19	16141010	A	G
chr07_16158022	intronic	Vitvi07g01167	0	NA	1501	0.772356	chr07	16158022	T	C
chr15_16178383	exonic	Vitvi15g01531	0	synonymous	1558	0.719495	chr15	16178383	G	A
chr12_16193203	intronic	Vitvi12g01667	0	NA	2455	0.929147	chr12	16193203	C	T
chr12_16198289	intronic	Vitvi12g01667	0	NA	1156	0.776802	chr12	16198289	C	T
chr08_16225522	intronic	Vitvi08g01360	0	NA	1356	0.731195	chr08	16225522	T	G
chr08_16225875	exonic	Vitvi08g01360	0	synonymous	1356	0.731195	chr08	16225875	A	C
chr13_16228383	UTR3	Vitvi13g01139	0	NA	2158	0.889441	chr13	16228383	G	A
chr11_16261597	intronic	Vitvi11g01106	0	NA	1008	0.77431	chr11	16261597	G	A
chr19_16272914	intronic	Vitvi19g01351	0	NA	1701	0.74762	chr19	16272914	T	C
chr19_16299477	intergenic	Vitvi19g01352	9894	NA	1204	0.767982	chr19	16299477	T	C
chr16_16303362	downstream	Vitvi16g00886	664	NA	2257	0.899642	chr16	16303362	T	G
chr11_16315534	exonic	Vitvi11g01110	0	synonymous	2269	0.837469	chr11	16315534	T	C
chr12_16357707	intergenic	Vitvi12g01672	29157	NA	2319	0.81152	chr12	16357707	T	C
chr12_16378443	intronic	Vitvi12g01674	0	NA	2321	0.783373	chr12	16378443	A	G
chr02_16414150	intergenic	NA	NA	NA	1603	0.703958	chr02	16414150	G	A
chr15_16420333	intergenic	Vitvi15g00856	2648	NA	1557	0.724983	chr15	16420333	A	G
chr06_16423477	intergenic	Vitvi06g01150	11715	NA	1708	0.70135	chr06	16423477	C	A
chrUn_16436582	intergenic	NA	NA	NA	2451	0.863439	chrUn	16436582	T	C
chr19_16451843	intronic	Vitvi19g01357	0	NA	1955	0.820464	chr19	16451843	C	A
chr17_16452879	upstream	Vitvi17g01650	95	NA	1253	0.766835	chr17	16452879	C	T
chr08_16474472	intronic	Vitvi08g01379	0	NA	1405	0.747928	chr08	16474472	T	C
chr06_16481599	downstream	Vitvi06g01156	674	NA	1619	0.766164	chr06	16481599	C	T
chr07_16484216	exonic	Vitvi07g01183	0	synonymous	2453	0.90072	chr07	16484216	C	T
chr19_16507997	exonic	Vitvi19g01359	0	synonymous	2005	0.833098	chr19	16507997	C	T
chr16_16509486	intronic	Vitvi16g00898	0	NA	1356	0.731195	chr16	16509486	G	A
chr14_16519338	intronic	Vitvi14g00919	0	NA	1301	0.742707	chr14	16519338	T	C
chr19_16526619	exonic	Vitvi19g01359	0	synonymous	2457	0.926655	chr19	16526619	G	T
chr15_16564627	exonic	Vitvi15g00864	0	synonymous	2470	0.735295	chr15	16564627	C	T
chr08_16567209	intergenic	Vitvi08g02249	8853	NA	2470	0.735295	chr08	16567209	A	G
chr19_16629715	intronic	Vitvi19g01363	0	NA	1204	0.767982	chr19	16629715	T	C
chrUn_16633630	intergenic	NA	NA	NA	2451	0.863439	chrUn	16633630	G	A
chrUn_16633824	intergenic	NA	NA	NA	2451	0.863439	chrUn	16633824	A	G
chrUn_16643682	intergenic	NA	NA	NA	2451	0.863439	chrUn	16643682	A	G
chrUn_16644276	intergenic	NA	NA	NA	2451	0.863439	chrUn	16644276	T	C
chr02_16662997	intergenic	NA	NA	NA	1603	0.703958	chr02	16662997	A	G
chr15_16668896	upstream	Vitvi15g01549	213	NA	1557	0.724983	chr15	16668896	A	G
chr15_16695415	exonic	Vitvi15g00880	0	synonymous	1558	0.719495	chr15	16695415	T	C
chr08_16732624	upstream	Vitvi08g01397	618	NA	2003	0.816785	chr08	16732624	G	A
chr10_16735517	downstream	Vitvi10g01217	495	NA	1558	0.719495	chr10	16735517	C	A
chr10_16737318	intergenic	Vitvi10g01217	1151	NA	1557	0.724983	chr10	16737318	C	T
chr02_16764758	intergenic	NA	NA	NA	1603	0.703958	chr02	16764758	G	A
chr06_16765285	intronic	Vitvi06g01172	0	NA	1520	0.7068	chr06	16765285	C	T
chrUn_16794790	intergenic	NA	NA	NA	1968	0.850837	chrUn	16794790	A	G
chr14_16795032	intergenic	Vitvi14g00927	3033	NA	956	0.718687	chr14	16795032	C	A
chr02_16796332	intergenic	NA	NA	NA	1603	0.703958	chr02	16796332	A	G
chr02_16797673	intergenic	NA	NA	NA	1603	0.703958	chr02	16797673	G	A
chr15_16809941	downstream	Vitvi15g00890	375	NA	1251	0.748627	chr15	16809941	G	A
chr15_16820799	exonic	Vitvi15g00894	0	synonymous	1401	0.755704	chr15	16820799	T	C
chr10_16833910	exonic	Vitvi10g01224	0	synonymous	1558	0.719495	chr10	16833910	G	T
chr08_16841839	exonic	Vitvi08g01410	0	synonymous	1356	0.731195	chr08	16841839	A	G
chr10_16847435	intronic	Vitvi10g01224	0	NA	1754	0.73787	chr10	16847435	G	A
chrUn_16862982	intergenic	NA	NA	NA	1553	0.713963	chrUn	16862982	C	T
chr10_16872780	intronic	Vitvi10g01224	0	NA	1754	0.73787	chr10	16872780	T	C
chrUn_16873315	intergenic	NA	NA	NA	2462	0.881932	chrUn	16873315	T	C
chr17_16877981	exonic	Vitvi17g01217	0	nonsynonymous	1106	0.774273	chr17	16877981	C	T
chr10_16882840	intronic	Vitvi10g01224	0	NA	1754	0.73787	chr10	16882840	G	A
chr08_16890196	intronic	Vitvi08g01415	0	NA	1356	0.731195	chr08	16890196	C	T
chr07_16913943	intronic	Vitvi07g01199	0	NA	2454	0.920409	chr07	16913943	A	C
chr08_16914328	intergenic	Vitvi08g01415	9192	NA	1863	0.822676	chr08	16914328	A	G
chr17_16920507	intergenic	Vitvi17g01218	30469	NA	1911	0.836012	chr17	16920507	G	A
chr15_16956837	UTR5	Vitvi15g00908	0	NA	2011	0.889662	chr15	16956837	C	T
chr10_16999528	intronic	Vitvi10g01232	0	NA	1754	0.73787	chr10	16999528	A	G
chr10_17021797	intronic	Vitvi10g01233	0	NA	1754	0.73787	chr10	17021797	T	C
chr17_17029644	intronic	Vitvi17g01224	0	NA	1911	0.836012	chr17	17029644	C	T
chr10_17030409	intronic	Vitvi10g01233	0	NA	1754	0.73787	chr10	17030409	T	G
chr07_17030591	intronic	Vitvi07g02482	0	NA	1451	0.771061	chr07	17030591	C	T
chr11_17035438	intronic	Vitvi11g01138	0	NA	2310	0.899562	chr11	17035438	G	A
chr07_17074694	exonic	Vitvi07g02483	0	synonymous	1401	0.755704	chr07	17074694	C	T
chr07_17077708	intronic	Vitvi07g02483	0	NA	1401	0.755704	chr07	17077708	T	C
chr08_17080191	intronic	Vitvi08g01432	0	NA	1406	0.724076	chr08	17080191	C	T
chr15_17088101	exonic	Vitvi15g00920	0	nonsynonymous	1868	0.829746	chr15	17088101	C	A
chr07_17088121	intronic	Vitvi07g01203	0	NA	1501	0.772356	chr07	17088121	T	C
chr11_17088817	exonic	Vitvi11g01141	0	synonymous	2407	0.924824	chr11	17088817	G	A
chr11_17089176	exonic	Vitvi11g01141	0	nonsynonymous	2407	0.924824	chr11	17089176	G	T
chr17_17094159	intronic	Vitvi17g01228	0	NA	1911	0.836012	chr17	17094159	T	C
chr08_17102199	intronic	Vitvi08g01434	0	NA	1969	0.844221	chr08	17102199	T	C
chrUn_17109952	intergenic	NA	NA	NA	2452	0.877469	chrUn	17109952	T	C
chr15_17122573	intronic	Vitvi15g00923	0	NA	1917	0.847365	chr15	17122573	A	C
chr01_17130453	intergenic	NA	NA	NA	1852	0.704883	chr01	17130453	C	T
chr15_17132661	exonic	Vitvi15g00925	0	nonsynonymous	1868	0.829746	chr15	17132661	G	A
chr16_17147817	intergenic	Vitvi16g01856	6723	NA	1354	0.769029	chr16	17147817	T	G
chr07_17197171	intergenic	Vitvi07g02488	24237	NA	2451	0.863439	chr07	17197171	G	A
chr07_17207510	downstream	Vitvi07g02489	348	NA	2452	0.877469	chr07	17207510	G	A
chr07_17214591	upstream	Vitvi07g01212	771	NA	1817	0.805599	chr07	17214591	G	T
chr11_17232289	exonic	Vitvi11g01145	0	synonymous	2271	0.818623	chr11	17232289	C	T
chr16_17250412	intronic	Vitvi16g00936	0	NA	1354	0.769029	chr16	17250412	G	A
chr02_17261485	intergenic	NA	NA	NA	1603	0.703958	chr02	17261485	C	T
chr02_17262031	intergenic	NA	NA	NA	1603	0.703958	chr02	17262031	G	A
chr15_17267354	exonic	Vitvi15g00944	0	synonymous	1620	0.731646	chr15	17267354	T	C
chr07_17269579	intergenic	Vitvi07g01214	2275	NA	2066	0.880911	chr07	17269579	C	T
chr15_17275357	exonic	Vitvi15g00944	0	nonsynonymous	1620	0.731646	chr15	17275357	C	A
chr16_17296399	intronic	Vitvi16g00938	0	NA	2357	0.920374	chr16	17296399	C	A
chr18_17298787	intergenic	Vitvi18g01376	2640	NA	2222	0.836001	chr18	17298787	A	C
chr15_17316378	exonic	Vitvi15g01571	0	synonymous	1609	0.730758	chr15	17316378	G	A
chr07_17317205	intronic	Vitvi07g01219	0	NA	2452	0.877469	chr07	17317205	T	C
chr07_17317446	intronic	Vitvi07g01219	0	NA	2452	0.877469	chr07	17317446	G	A
chr15_17344332	exonic	Vitvi15g00949	0	synonymous	1251	0.748627	chr15	17344332	C	T
chr08_17346181	intronic	Vitvi08g01467	0	NA	1405	0.747928	chr08	17346181	A	G
chr18_17349319	intergenic	Vitvi18g01378	14040	NA	2455	0.929147	chr18	17349319	A	G
chr16_17350080	exonic	Vitvi16g00943	0	synonymous	2216	0.855233	chr16	17350080	T	C
chr07_17356354	intronic	Vitvi07g01221	0	NA	2401	0.876535	chr07	17356354	A	G
chr10_17361796	intronic	Vitvi10g01248	0	NA	1151	0.714872	chr10	17361796	G	A
chr18_17368080	UTR5	Vitvi18g01380	0	NA	2316	0.830642	chr18	17368080	A	G
chr18_17371896	intronic	Vitvi18g01380	0	NA	2316	0.830642	chr18	17371896	C	T
chr07_17378339	intronic	Vitvi07g01223	0	NA	2302	0.910584	chr07	17378339	T	C
chr07_17378970	intronic	Vitvi07g01223	0	NA	2451	0.863439	chr07	17378970	T	C
chr19_17401385	intronic	Vitvi19g01391	0	NA	2211	0.897703	chr19	17401385	G	A
chr19_17409058	intronic	Vitvi19g01391	0	NA	2211	0.897703	chr19	17409058	A	G
chr18_17449052	exonic	Vitvi18g01385	0	synonymous	2223	0.822102	chr18	17449052	C	T
chr18_17449120	exonic	Vitvi18g01385	0	nonsynonymous	2366	0.811508	chr18	17449120	T	C
chr18_17462041	intronic	Vitvi18g01386	0	NA	1401	0.755704	chr18	17462041	G	A
chr02_17481630	intergenic	NA	NA	NA	1603	0.703958	chr02	17481630	A	G
chr16_17481647	intronic	Vitvi16g00955	0	NA	1104	0.732855	chr16	17481647	A	G
chrUn_17482798	intergenic	NA	NA	NA	2453	0.90072	chrUn	17482798	G	A
chr18_17499978	intronic	Vitvi18g01389	0	NA	1401	0.755704	chr18	17499978	C	T
chr08_17566541	intronic	Vitvi08g02271	0	NA	1151	0.714872	chr08	17566541	A	G
chr08_17601691	intergenic	Vitvi08g01486	2123	NA	2117	0.869007	chr08	17601691	C	T
chr07_17612637	intronic	Vitvi07g01237	0	NA	2061	0.903911	chr07	17612637	T	C
chrUn_17615672	intergenic	NA	NA	NA	2410	0.910151	chrUn	17615672	C	T
chr04_17616769	downstream	Vitvi04g01199	221	NA	1813	0.765068	chr04	17616769	C	A
chr14_17633038	intergenic	Vitvi14g00962	17269	NA	1301	0.742707	chr14	17633038	C	T
chr19_17660020	downstream	Vitvi19g01409	837	NA	2212	0.893659	chr19	17660020	T	G
chr01_17675046	intergenic	NA	NA	NA	1701	0.74762	chr01	17675046	A	G
chr08_17676024	upstream	Vitvi08g01495	66	NA	2251	0.906824	chr08	17676024	C	T
chr07_17688664	intergenic	Vitvi07g01241	6091	NA	2451	0.863439	chr07	17688664	T	C
chr03_17698499	exonic	Vitvi03g01140	0	synonymous	1103	0.711609	chr03	17698499	G	A
chr08_17709360	intronic	Vitvi08g01497	0	NA	2251	0.906824	chr08	17709360	C	T
chr07_17757930	intronic	Vitvi07g01247	0	NA	2451	0.863439	chr07	17757930	G	A
chr07_17759109	intronic	Vitvi07g01247	0	NA	2451	0.863439	chr07	17759109	A	G
chr02_17759142	intergenic	NA	NA	NA	1603	0.703958	chr02	17759142	G	T
chr07_17772974	exonic	Vitvi07g02499	0	synonymous	2451	0.863439	chr07	17772974	G	A
chr07_17783928	exonic	Vitvi07g02499	0	synonymous	2451	0.863439	chr07	17783928	C	T
chr14_17784189	intronic	Vitvi14g00969	0	NA	1351	0.741627	chr14	17784189	G	A
chr02_17806757	intergenic	NA	NA	NA	1553	0.713963	chr02	17806757	T	C
chr07_17817693	intronic	Vitvi07g01249	0	NA	2467	0.781943	chr07	17817693	G	T
chr01_17819713	intergenic	NA	NA	NA	2001	0.785725	chr01	17819713	C	T
chr02_17824161	intergenic	NA	NA	NA	1602	0.718561	chr02	17824161	C	T
chr07_17837394	intronic	Vitvi07g01250	0	NA	2467	0.781943	chr07	17837394	G	A
chr02_17845130	intergenic	NA	NA	NA	1555	0.724505	chr02	17845130	G	A
chr07_17847648	exonic	Vitvi07g01251	0	synonymous	1451	0.771061	chr07	17847648	C	T
chr07_17854983	downstream	Vitvi07g01253	300	NA	2467	0.781943	chr07	17854983	A	G
chr02_17854999	intergenic	NA	NA	NA	1603	0.703958	chr02	17854999	A	G
chr07_17871387	intergenic	Vitvi07g01254	4671	NA	1451	0.771061	chr07	17871387	T	C
chr02_17874786	intergenic	NA	NA	NA	1603	0.703958	chr02	17874786	T	C
chr02_17883151	intergenic	NA	NA	NA	1603	0.703958	chr02	17883151	T	C
chr07_17887017	intronic	Vitvi07g01255	0	NA	1451	0.771061	chr07	17887017	T	C
chr08_17887470	intronic	Vitvi08g01514	0	NA	1355	0.756917	chr08	17887470	A	G
chr08_17889945	intronic	Vitvi08g01514	0	NA	1355	0.756917	chr08	17889945	C	A
chr07_17969734	exonic	Vitvi07g01261	0	synonymous	2453	0.90072	chr07	17969734	T	C
chr15_17995891	intronic	Vitvi15g00986	0	NA	1608	0.728255	chr15	17995891	C	T
chr07_18010692	UTR5	Vitvi07g01266	0	NA	2452	0.877469	chr07	18010692	G	T
chr02_18015396	intergenic	NA	NA	NA	1603	0.703958	chr02	18015396	C	A
chr08_18032958	exonic	Vitvi08g01527	0	synonymous	2201	0.896643	chr08	18032958	T	C
chr18_18047575	downstream	Vitvi18g01428	873	NA	2173	0.846986	chr18	18047575	G	A
chr15_18049623	intronic	Vitvi15g00991	0	NA	1609	0.730758	chr15	18049623	C	A
chr07_18055608	exonic	Vitvi07g01273	0	nonsynonymous	2454	0.920409	chr07	18055608	C	T
chr03_18071053	exonic	Vitvi03g01159	0	nonsynonymous	2456	0.929952	chr03	18071053	T	C
chr15_18072352	exonic	Vitvi15g00992	0	synonymous	1559	0.717663	chr15	18072352	C	T
chr03_18075118	intergenic	Vitvi03g01159	2775	NA	2456	0.929952	chr03	18075118	A	G
chrUn_18102923	intergenic	NA	NA	NA	2461	0.902758	chrUn	18102923	C	T
chr08_18125238	intronic	Vitvi08g01536	0	NA	2301	0.906867	chr08	18125238	G	A
chr15_18150736	upstream;downstream	Vitvi15g01619	929	NA	1559	0.717663	chr15	18150736	G	T
chr07_18173415	intronic	Vitvi07g01285	0	NA	2467	0.781943	chr07	18173415	G	A
chr02_18194218	intergenic	NA	NA	NA	1603	0.703958	chr02	18194218	C	T
chr03_18217281	intergenic	Vitvi03g01165	22216	NA	2304	0.917352	chr03	18217281	G	A
chr19_18224260	intergenic	Vitvi19g01427	11135	NA	1355	0.756917	chr19	18224260	T	G
chr02_18228455	intergenic	NA	NA	NA	1603	0.703958	chr02	18228455	C	T
chr07_18228967	upstream	Vitvi07g01293	130	NA	2469	0.761696	chr07	18228967	G	A
chr18_18234432	upstream	Vitvi18g01433	503	NA	2417	0.783462	chr18	18234432	C	T
chr06_18237516	intronic	Vitvi06g01266	0	NA	2407	0.924824	chr06	18237516	G	A
chr08_18250824	exonic	Vitvi08g01551	0	synonymous	1452	0.761682	chr08	18250824	A	G
chr18_18260280	intergenic	Vitvi18g01433	26351	NA	2417	0.783462	chr18	18260280	G	A
chr15_18278619	intergenic	Vitvi15g01013	5327	NA	1558	0.719495	chr15	18278619	C	A
chr08_18293986	exonic	Vitvi08g01555	0	synonymous	1406	0.724076	chr08	18293986	T	C
chr07_18303344	intronic	Vitvi07g01299	0	NA	2258	0.900775	chr07	18303344	T	C
chr15_18307225	intergenic	Vitvi15g01014	16641	NA	1558	0.719495	chr15	18307225	G	A
chr13_18308896	UTR5	Vitvi13g01227	0	NA	2128	0.770854	chr13	18308896	T	C
chr07_18317107	downstream	Vitvi07g02512	46	NA	2208	0.894504	chr07	18317107	G	A
chr08_18321719	intronic	Vitvi08g01560	0	NA	1406	0.724076	chr08	18321719	G	A
chr02_18324050	intergenic	NA	NA	NA	1603	0.703958	chr02	18324050	G	A
chr07_18324703	intergenic	Vitvi07g02513	2643	NA	2318	0.818935	chr07	18324703	G	A
chr15_18331965	exonic	Vitvi15g01016	0	synonymous	2405	0.930242	chr15	18331965	T	C
chr07_18334075	intronic	Vitvi07g01301	0	NA	1451	0.771061	chr07	18334075	G	A
chr13_18339038	exonic	Vitvi13g01231	0	nonsynonymous	1201	0.739756	chr13	18339038	C	T
chr02_18341929	intergenic	NA	NA	NA	1603	0.703958	chr02	18341929	C	A
chr12_18344810	exonic	Vitvi12g01795	0	synonymous	2460	0.914911	chr12	18344810	G	A
chr07_18371977	upstream;downstream	Vitvi07g02516	735	NA	2452	0.877469	chr07	18371977	G	A
chr12_18382646	exonic	Vitvi12g01796	0	nonsynonymous	2460	0.914911	chr12	18382646	T	C
chr14_18384691	intronic	Vitvi14g00999	0	NA	1351	0.741627	chr14	18384691	C	T
chr02_18385696	intergenic	NA	NA	NA	1604	0.70733	chr02	18385696	A	G
chr13_18401249	exonic	Vitvi13g01234	0	synonymous	2211	0.897703	chr13	18401249	C	T
chr16_18404691	intronic	Vitvi16g01012	0	NA	2262	0.886457	chr16	18404691	C	T
chr15_18407280	exonic	Vitvi15g01025	0	synonymous	1558	0.719495	chr15	18407280	G	A
chr15_18409589	exonic	Vitvi15g01026	0	synonymous	1608	0.728255	chr15	18409589	T	G
chr02_18417754	intergenic	NA	NA	NA	1602	0.718561	chr02	18417754	C	T
chr12_18421371	exonic	Vitvi12g01800	0	synonymous	2459	0.919602	chr12	18421371	A	G
chr11_18421724	intergenic	Vitvi11g01650	1179	NA	2465	0.813611	chr11	18421724	G	T
chr16_18450950	upstream;downstream	Vitvi16g01019	721	NA	1204	0.767982	chr16	18450950	T	C
chr11_18452699	intronic	Vitvi11g01211	0	NA	1855	0.75548	chr11	18452699	T	C
chr06_18463705	intronic	Vitvi06g01280	0	NA	2457	0.926655	chr06	18463705	C	T
chr12_18499146	intronic	Vitvi12g01806	0	NA	2269	0.837469	chr12	18499146	C	T
chr10_18506508	upstream	Vitvi10g01319	372	NA	2305	0.916901	chr10	18506508	A	G
chr12_18517438	intronic	Vitvi12g01806	0	NA	1106	0.774273	chr12	18517438	G	A
chr15_18538897	intronic	Vitvi15g01046	0	NA	1558	0.719495	chr15	18538897	G	A
chr15_18545017	intronic	Vitvi15g01047	0	NA	1302	0.750987	chr15	18545017	C	T
chr15_18547783	UTR5	Vitvi15g01047	0	NA	1253	0.766835	chr15	18547783	T	C
chr02_18567248	intergenic	NA	NA	NA	1603	0.703958	chr02	18567248	G	A
chr01_18569390	intergenic	NA	NA	NA	1751	0.722377	chr01	18569390	A	G
chr10_18589950	intronic	Vitvi10g01325	0	NA	1519	0.735427	chr10	18589950	G	A
chr10_18592353	intronic	Vitvi10g01325	0	NA	1151	0.714872	chr10	18592353	T	C
chr02_18602892	intergenic	NA	NA	NA	1603	0.703958	chr02	18602892	G	T
chr03_18627389	exonic	Vitvi03g01187	0	nonsynonymous	2457	0.926655	chr03	18627389	A	G
chr03_18627673	exonic	Vitvi03g01187	0	nonsynonymous	1405	0.747928	chr03	18627673	A	G
chr02_18636256	intergenic	NA	NA	NA	1603	0.703958	chr02	18636256	G	A
chr02_18640510	intergenic	NA	NA	NA	1768	0.799857	chr02	18640510	G	A
chr15_18645068	exonic	Vitvi15g01058	0	synonymous	1558	0.719495	chr15	18645068	C	A
chr08_18647348	exonic	Vitvi08g01589	0	synonymous	1456	0.72307	chr08	18647348	C	A
chr13_18650051	intergenic	Vitvi13g02250	2161	NA	2306	0.915087	chr13	18650051	G	A
chr03_18654295	intronic	Vitvi03g01189	0	NA	2205	0.869247	chr03	18654295	T	C
chr11_18672258	intronic	Vitvi11g01656	0	NA	1954	0.809179	chr11	18672258	G	T
chr08_18685666	intronic	Vitvi08g01591	0	NA	1406	0.724076	chr08	18685666	G	T
chr08_18686765	intronic	Vitvi08g01591	0	NA	1453	0.757763	chr08	18686765	T	G
chrUn_18693063	intergenic	NA	NA	NA	2451	0.863439	chrUn	18693063	T	C
chrUn_18693570	intergenic	NA	NA	NA	2451	0.863439	chrUn	18693570	C	T
chr02_18700252	intergenic	NA	NA	NA	1603	0.703958	chr02	18700252	G	A
chr02_18724074	intergenic	NA	NA	NA	1603	0.703958	chr02	18724074	G	A
chr02_18729125	intergenic	NA	NA	NA	1603	0.703958	chr02	18729125	T	C
chr07_18754660	upstream;downstream	Vitvi07g01332	923	NA	2451	0.863439	chr07	18754660	A	G
chr08_18755923	intergenic	Vitvi08g01600	2211	NA	2201	0.896643	chr08	18755923	G	A
chr07_18760284	exonic	Vitvi07g02532	0	synonymous	1304	0.775537	chr07	18760284	G	A
chr15_18761798	intergenic	Vitvi15g01070	2365	NA	1302	0.750987	chr15	18761798	C	T
chr15_18774361	exonic	Vitvi15g01072	0	nonsynonymous	1252	0.754762	chr15	18774361	C	T
chr07_18780922	downstream	Vitvi07g01337	449	NA	2451	0.863439	chr07	18780922	T	C
chr07_18781109	downstream	Vitvi07g01337	636	NA	2451	0.863439	chr07	18781109	T	G
chr08_18792957	exonic	Vitvi08g01608	0	synonymous	1405	0.747928	chr08	18792957	T	C
chr07_18810763	intronic	Vitvi07g02534	0	NA	2451	0.863439	chr07	18810763	T	C
chr15_18826897	UTR5	Vitvi15g01077	0	NA	1870	0.791811	chr15	18826897	C	T
chr04_18827361	intronic	Vitvi04g01307	0	NA	2471	0.703712	chr04	18827361	T	G
chr15_18830844	intronic	Vitvi15g01644	0	NA	1919	0.833673	chr15	18830844	G	A
chr15_18844076	intronic	Vitvi15g01079	0	NA	1558	0.719495	chr15	18844076	T	C
chr08_18850531	intronic	Vitvi08g01616	0	NA	1453	0.757763	chr08	18850531	T	C
chr07_18875352	UTR5	Vitvi07g01346	0	NA	2451	0.863439	chr07	18875352	C	A
chr07_18884431	intergenic	Vitvi07g01346	4353	NA	2451	0.863439	chr07	18884431	G	A
chr06_18893299	exonic	Vitvi06g01306	0	synonymous	2358	0.914502	chr06	18893299	G	A
chr08_18899443	intergenic	Vitvi08g01617	3842	NA	1451	0.771061	chr08	18899443	A	G
chr14_18911273	intronic	Vitvi14g01032	0	NA	1351	0.741627	chr14	18911273	C	T
chr07_18960019	exonic	Vitvi07g01354	0	synonymous	2451	0.863439	chr07	18960019	T	G
chr07_18960144	exonic	Vitvi07g01354	0	synonymous	2451	0.863439	chr07	18960144	T	C
chr04_18966875	exonic	Vitvi04g01330	0	synonymous	1762	0.724621	chr04	18966875	A	G
chr07_18972429	intergenic	Vitvi07g01354	12051	NA	1867	0.829816	chr07	18972429	A	C
chr07_18973085	intergenic	Vitvi07g01354	12707	NA	2451	0.863439	chr07	18973085	G	A
chr06_18978991	intronic	Vitvi06g01313	0	NA	2308	0.908331	chr06	18978991	T	C
chr04_18986540	UTR3	Vitvi04g01334	0	NA	1762	0.724621	chr04	18986540	A	G
chr12_18996920	intronic	Vitvi12g01840	0	NA	2251	0.906824	chr12	18996920	C	T
chr10_18998835	exonic	Vitvi10g01350	0	synonymous	1151	0.714872	chr10	18998835	C	T
chr14_18999008	exonic	Vitvi14g01035	0	synonymous	1912	0.845699	chr14	18999008	C	A
chr12_18999698	intronic	Vitvi12g01840	0	NA	2461	0.902758	chr12	18999698	T	C
chr07_19001591	intergenic	Vitvi07g02539	1366	NA	2451	0.863439	chr07	19001591	A	C
chr07_19002549	intergenic	Vitvi07g02539	2324	NA	1351	0.741627	chr07	19002549	T	C
chr07_19017235	intergenic	Vitvi07g01357	1390	NA	2452	0.877469	chr07	19017235	A	C
chr12_19036784	exonic	Vitvi12g01842	0	nonsynonymous	2460	0.914911	chr12	19036784	C	T
chr07_19038323	exonic	Vitvi07g01359	0	synonymous	2451	0.863439	chr07	19038323	A	G
chr18_19053176	intergenic	Vitvi18g01469	2674	NA	2417	0.783462	chr18	19053176	C	T
chr07_19081116	intronic	Vitvi07g01361	0	NA	2451	0.863439	chr07	19081116	A	G
chr14_19085083	intronic	Vitvi14g01040	0	NA	1912	0.845699	chr14	19085083	T	C
chr15_19086521	intronic	Vitvi15g01100	0	NA	1153	0.736706	chr15	19086521	A	G
chr08_19089523	intronic	Vitvi08g01638	0	NA	1257	0.730232	chr08	19089523	A	G
chr07_19102587	downstream	Vitvi07g02540	959	NA	2451	0.863439	chr07	19102587	C	T
chr07_19111418	intergenic	Vitvi07g01365	1951	NA	2451	0.863439	chr07	19111418	A	G
chr15_19162405	intergenic	Vitvi15g01652	5228	NA	2303	0.915271	chr15	19162405	T	C
chr16_19163232	UTR5	Vitvi16g01067	0	NA	2229	0.71072	chr16	19163232	C	T
chr06_19166969	UTR3	Vitvi06g01329	0	NA	2258	0.900775	chr06	19166969	T	C
chr14_19172129	intergenic	Vitvi14g01041	9871	NA	1351	0.741627	chr14	19172129	T	C
chr08_19189267	intronic	Vitvi08g01646	0	NA	1256	0.758092	chr08	19189267	A	G
chr01_19217770	intergenic	NA	NA	NA	2001	0.785725	chr01	19217770	G	A
[truncated: 493 more rows]

## Sheet: K6_C2 (blue)
snp	variant_type	gene	distance	exon_variant_type	metasnp	spearman_correlation_coefficient	chr	pos	allele1	allele2
chr05_473	upstream	Vitvi05g00001	74	NA	2150	0.833263	chr05	473	G	A
chr16_12255	upstream	Vitvi16g00002	157	NA	2247	0.789353	chr16	12255	C	T
chr05_37813	upstream	Vitvi05g01734	645	NA	2150	0.833263	chr05	37813	G	A
chr05_67498	downstream	Vitvi05g00006	415	NA	2149	0.840587	chr05	67498	G	A
chr03_78057	intergenic	NA	NA	NA	2050	0.823239	chr03	78057	A	G
chr16_89417	intronic	Vitvi16g00005	0	NA	2247	0.789353	chr16	89417	A	C
chr05_114807	exonic	Vitvi05g00011	0	synonymous	2149	0.840587	chr05	114807	G	A
chr09_137176	intronic	Vitvi09g00006	0	NA	2300	0.775669	chr09	137176	C	T
chr05_146954	intergenic	Vitvi05g01737	6266	NA	2150	0.833263	chr05	146954	A	G
chr01_159994	intergenic	NA	NA	NA	1289	0.785393	chr01	159994	T	G
chr04_165191	downstream	Vitvi04g00013	235	NA	1500	0.716645	chr04	165191	C	T
chr08_199179	intronic	Vitvi08g00009	0	NA	2100	0.831573	chr08	199179	A	C
chr05_205203	upstream;downstream	Vitvi05g01741	305	NA	2150	0.833263	chr05	205203	T	C
chr15_213710	intronic	Vitvi15g00009	0	NA	2096	0.752876	chr15	213710	C	T
chr12_237052	intergenic	Vitvi12g00010	7842	NA	1438	0.751232	chr12	237052	A	G
chr08_275260	UTR3	Vitvi08g00013	0	NA	2100	0.831573	chr08	275260	C	T
chr05_277542	intronic	Vitvi05g00029	0	NA	2150	0.833263	chr05	277542	A	G
chr09_331259	upstream	Vitvi09g00029	318	NA	2250	0.802998	chr09	331259	C	T
chr09_336480	intronic	Vitvi09g00029	0	NA	2250	0.802998	chr09	336480	T	G
chr16_390838	intronic	Vitvi16g00036	0	NA	2100	0.831573	chr16	390838	A	G
chr01_404955	intergenic	NA	NA	NA	1545	0.750399	chr01	404955	T	C
chr08_415099	exonic	Vitvi08g00026	0	synonymous	2100	0.831573	chr08	415099	A	C
chr05_489271	intronic	Vitvi05g00057	0	NA	2150	0.833263	chr05	489271	G	A
chr13_504957	downstream	Vitvi13g00047	80	NA	1950	0.776833	chr13	504957	G	A
chr13_536636	intronic	Vitvi13g00051	0	NA	1999	0.807245	chr13	536636	T	C
chr19_560485	exonic	Vitvi19g00043	0	synonymous	2298	0.789039	chr19	560485	G	A
chr13_699387	intronic	Vitvi13g00069	0	NA	1949	0.778305	chr13	699387	C	T
chr03_702832	intergenic	NA	NA	NA	1596	0.728237	chr03	702832	T	G
chr09_750172	intronic	Vitvi09g00078	0	NA	2250	0.802998	chr09	750172	A	G
chr08_754998	intergenic	Vitvi08g00043	13127	NA	1387	0.787084	chr08	754998	A	G
chr03_755127	intergenic	NA	NA	NA	1596	0.728237	chr03	755127	G	A
chr14_759261	exonic	Vitvi14g02466	0	synonymous	2049	0.824984	chr14	759261	T	C
chr12_799392	intergenic	Vitvi12g00044	1119	NA	1949	0.778305	chr12	799392	T	C
chr01_799751	intergenic	NA	NA	NA	2300	0.775669	chr01	799751	C	T
chr05_806224	exonic	Vitvi05g00084	0	nonsynonymous	2150	0.833263	chr05	806224	A	G
chr16_844659	intronic	Vitvi16g00069	0	NA	2148	0.839344	chr16	844659	G	A
chr19_847340	intronic	Vitvi19g01826	0	NA	1949	0.778305	chr19	847340	C	T
chr03_862634	intergenic	NA	NA	NA	1597	0.708431	chr03	862634	T	C
chr05_862831	exonic	Vitvi05g00089	0	synonymous	2150	0.833263	chr05	862831	T	G
chr09_891660	intronic	Vitvi09g00093	0	NA	2250	0.802998	chr09	891660	A	C
chr09_893763	exonic	Vitvi09g00093	0	nonsynonymous	2300	0.775669	chr09	893763	T	G
chr16_901638	intronic	Vitvi16g00072	0	NA	2246	0.729586	chr16	901638	G	A
chr16_908616	intronic	Vitvi16g00072	0	NA	1496	0.715051	chr16	908616	T	C
chr12_935608	downstream	Vitvi12g00052	376	NA	2000	0.806526	chr12	935608	C	T
chr16_940299	exonic	Vitvi16g00072	0	unknown	2000	0.806526	chr16	940299	T	C
chr02_942356	intergenic	NA	NA	NA	1192	0.73838	chr02	942356	T	G
chr05_946077	exonic	Vitvi05g00100	0	synonymous	2150	0.833263	chr05	946077	A	G
chr14_959477	downstream	Vitvi14g00094	57	NA	2048	0.818159	chr14	959477	G	T
chr13_960637	intronic	Vitvi13g00102	0	NA	1949	0.778305	chr13	960637	T	C
chr17_977873	exonic	Vitvi17g00095	0	synonymous	2249	0.815595	chr17	977873	C	T
chr03_993879	intergenic	NA	NA	NA	1597	0.708431	chr03	993879	A	G
chr19_1056255	intronic	Vitvi19g00075	0	NA	2198	0.835941	chr19	1056255	A	G
chr14_1073436	intronic	Vitvi14g00110	0	NA	1996	0.734194	chr14	1073436	C	T
chr05_1093005	intronic	Vitvi05g00117	0	NA	1500	0.716645	chr05	1093005	A	G
chr09_1138331	intergenic	Vitvi09g00107	1432	NA	2250	0.802998	chr09	1138331	G	A
chr09_1152883	exonic	Vitvi09g00108	0	nonsynonymous	2300	0.775669	chr09	1152883	C	A
chr15_1168427	downstream	Vitvi15g00050	772	NA	1897	0.736006	chr15	1168427	G	T
chr09_1172556	intronic	Vitvi09g00112	0	NA	2300	0.775669	chr09	1172556	A	C
chr09_1192476	intergenic	Vitvi09g00113	4714	NA	2250	0.802998	chr09	1192476	C	A
chr04_1228620	upstream;downstream	Vitvi04g01796	159	NA	1899	0.739388	chr04	1228620	G	A
chr12_1253345	downstream	Vitvi12g02202	158	NA	1900	0.736315	chr12	1253345	G	T
chr05_1261490	intronic	Vitvi05g00141	0	NA	2199	0.833907	chr05	1261490	G	A
chr09_1263602	exonic	Vitvi09g00122	0	synonymous	2250	0.802998	chr09	1263602	C	T
chr17_1272474	intergenic	Vitvi17g01353	1920	NA	2249	0.815595	chr17	1272474	A	C
chr05_1279404	intronic	Vitvi05g00142	0	NA	2198	0.835941	chr05	1279404	G	T
chr03_1284509	exonic	Vitvi03g01388	0	synonymous	1597	0.708431	chr03	1284509	A	G
chr09_1289112	intergenic	Vitvi09g00124	2900	NA	2250	0.802998	chr09	1289112	C	T
chr09_1297811	upstream	Vitvi09g00126	3	NA	2349	0.749402	chr09	1297811	C	T
chr15_1308142	exonic	Vitvi15g00062	0	synonymous	1896	0.705868	chr15	1308142	C	A
chr17_1328885	intronic	Vitvi17g00130	0	NA	2250	0.802998	chr17	1328885	C	A
chr01_1336961	intergenic	NA	NA	NA	2250	0.802998	chr01	1336961	G	T
chr14_1372121	intronic	Vitvi14g00135	0	NA	2100	0.831573	chr14	1372121	C	T
chr10_1429448	exonic	Vitvi10g00133	0	synonymous	2200	0.823745	chr10	1429448	G	A
chr01_1482634	intergenic	NA	NA	NA	1595	0.742002	chr01	1482634	T	C
chr09_1491100	exonic	Vitvi09g00140	0	synonymous	2300	0.775669	chr09	1491100	C	T
chr12_1500295	exonic	Vitvi12g00085	0	nonsynonymous	1900	0.736315	chr12	1500295	T	C
chr09_1505283	intronic	Vitvi09g00141	0	NA	2250	0.802998	chr09	1505283	T	G
chr04_1516393	intronic	Vitvi04g00162	0	NA	1950	0.776833	chr04	1516393	C	T
chr03_1523291	exonic	Vitvi03g00128	0	synonymous	1547	0.718262	chr03	1523291	C	T
chr08_1533163	UTR5	Vitvi08g00086	0	NA	2100	0.831573	chr08	1533163	C	T
chr09_1534755	upstream	Vitvi09g01519	541	NA	2250	0.802998	chr09	1534755	T	C
chr04_1554984	exonic	Vitvi04g00166	0	nonsynonymous	2149	0.840587	chr04	1554984	C	T
chr17_1570756	UTR3	Vitvi17g00157	0	NA	2100	0.831573	chr17	1570756	C	T
chr17_1571851	downstream	Vitvi17g00157	940	NA	2199	0.833907	chr17	1571851	T	C
chr14_1586203	exonic	Vitvi14g00155	0	synonymous	1897	0.736006	chr14	1586203	T	C
chr04_1619627	intronic	Vitvi04g00172	0	NA	1899	0.739388	chr04	1619627	T	G
chr09_1622327	intronic	Vitvi09g00153	0	NA	2250	0.802998	chr09	1622327	G	A
chr14_1642287	intronic	Vitvi14g00160	0	NA	1896	0.705868	chr14	1642287	T	C
chr03_1652982	intergenic	Vitvi03g00142	2950	NA	1596	0.728237	chr03	1652982	G	T
chr09_1672791	intronic	Vitvi09g00162	0	NA	2250	0.802998	chr09	1672791	C	T
chr18_1715501	upstream	Vitvi18g00177	233	NA	1498	0.702307	chr18	1715501	T	C
chr17_1720990	intronic	Vitvi17g00168	0	NA	2249	0.815595	chr17	1720990	A	G
chr17_1733637	intronic	Vitvi17g00168	0	NA	1189	0.72814	chr17	1733637	A	G
chr13_1747781	upstream	Vitvi13g00191	213	NA	2049	0.824984	chr13	1747781	A	G
chr15_1786187	exonic	Vitvi15g00084	0	synonymous	1847	0.706207	chr15	1786187	A	G
chr01_1813511	intergenic	NA	NA	NA	2300	0.775669	chr01	1813511	A	G
chr17_1843148	exonic	Vitvi17g00176	0	nonsynonymous	1544	0.761873	chr17	1843148	G	A
chr14_1866638	intronic	Vitvi14g02509	0	NA	1949	0.778305	chr14	1866638	A	G
chr09_1888544	intronic	Vitvi09g00172	0	NA	2250	0.802998	chr09	1888544	T	C
chr13_1899681	intronic	Vitvi13g00204	0	NA	2048	0.818159	chr13	1899681	A	C
chr09_1914590	intronic	Vitvi09g00175	0	NA	2250	0.802998	chr09	1914590	T	C
chr09_1944221	exonic	Vitvi09g00177	0	synonymous	1493	0.767117	chr09	1944221	C	T
chr13_1966153	exonic	Vitvi13g00211	0	synonymous	2048	0.818159	chr13	1966153	T	C
chr04_2047733	exonic	Vitvi04g00212	0	nonsynonymous	2197	0.808809	chr04	2047733	T	G
chr09_2058259	exonic	Vitvi09g00186	0	nonsynonymous	2300	0.775669	chr09	2058259	T	C
chr09_2059778	exonic	Vitvi09g00186	0	synonymous	2300	0.775669	chr09	2059778	G	A
chr09_2074344	exonic	Vitvi09g00189	0	synonymous	2250	0.802998	chr09	2074344	A	G
chr17_2100673	intronic	Vitvi17g00196	0	NA	1496	0.715051	chr17	2100673	A	G
chr17_2118295	intronic	Vitvi17g00197	0	NA	2150	0.833263	chr17	2118295	T	G
chr08_2130482	exonic	Vitvi08g01995	0	synonymous	2100	0.831573	chr08	2130482	G	A
chr09_2139121	exonic	Vitvi09g00194	0	synonymous	2300	0.775669	chr09	2139121	A	G
chr17_2154791	intronic	Vitvi17g00199	0	NA	2150	0.833263	chr17	2154791	T	C
chr09_2177327	exonic	Vitvi09g00201	0	synonymous	2250	0.802998	chr09	2177327	A	G
chr09_2187357	downstream	Vitvi09g00202	150	NA	2250	0.802998	chr09	2187357	G	A
chr04_2222902	UTR5	Vitvi04g01828	0	NA	1646	0.706277	chr04	2222902	G	T
chr13_2230162	exonic	Vitvi13g00231	0	synonymous	2048	0.818159	chr13	2230162	G	T
chr13_2230616	exonic	Vitvi13g00231	0	synonymous	2049	0.824984	chr13	2230616	C	T
chr08_2254032	intronic	Vitvi08g00126	0	NA	2100	0.831573	chr08	2254032	C	A
chr08_2261510	exonic	Vitvi08g00126	0	nonsynonymous	2100	0.831573	chr08	2261510	T	G
chr07_2273695	intronic	Vitvi07g00198	0	NA	1596	0.728237	chr07	2273695	C	T
chr18_2349826	intergenic	Vitvi18g00227	1456	NA	2050	0.823239	chr18	2349826	T	G
chr13_2364175	intronic	Vitvi13g00245	0	NA	2048	0.818159	chr13	2364175	T	G
chr13_2389487	exonic	Vitvi13g01936	0	nonsynonymous	2048	0.818159	chr13	2389487	A	G
chr03_2391407	intergenic	Vitvi03g00203	6801	NA	1996	0.734194	chr03	2391407	T	C
chr08_2436903	UTR3	Vitvi08g00132	0	NA	2100	0.831573	chr08	2436903	C	A
chr14_2470623	downstream	Vitvi14g00216	400	NA	1946	0.724455	chr14	2470623	T	C
chr09_2509624	UTR5	Vitvi09g00233	0	NA	2250	0.802998	chr09	2509624	G	A
chr13_2616798	exonic	Vitvi13g00263	0	synonymous	2048	0.818159	chr13	2616798	T	C
chr13_2622072	exonic	Vitvi13g00264	0	synonymous	2048	0.818159	chr13	2622072	A	G
chr16_2649411	exonic	Vitvi16g00173	0	synonymous	1440	0.715845	chr16	2649411	A	C
chr17_2677298	exonic	Vitvi17g00240	0	synonymous	1341	0.791389	chr17	2677298	G	A
chr18_2682028	intronic	Vitvi18g00252	0	NA	2100	0.831573	chr18	2682028	T	G
chr19_2746900	intergenic	Vitvi19g00221	2640	NA	2249	0.815595	chr19	2746900	C	T
chr17_2778710	intronic	Vitvi17g00250	0	NA	1497	0.70251	chr17	2778710	A	G
chr08_2783054	intronic	Vitvi08g00153	0	NA	1193	0.724479	chr08	2783054	G	A
chr01_2793596	intergenic	NA	NA	NA	2300	0.775669	chr01	2793596	T	C
chr17_2824109	exonic	Vitvi17g00253	0	synonymous	1342	0.794034	chr17	2824109	C	T
chr18_2853425	intergenic	Vitvi18g00263	6307	NA	2000	0.806526	chr18	2853425	T	C
chr05_2862877	intronic	Vitvi05g00274	0	NA	2048	0.818159	chr05	2862877	T	C
chr12_2908875	ncRNA_intronic	Vitvi12g00182	0	NA	1950	0.776833	chr12	2908875	G	T
chr05_2933141	intronic	Vitvi05g00282	0	NA	2400	0.703795	chr05	2933141	T	C
chr17_2942733	intronic	Vitvi17g00261	0	NA	1545	0.750399	chr17	2942733	C	T
chr09_2957825	UTR3	Vitvi09g00272	0	NA	1444	0.756016	chr09	2957825	G	A
chr05_2996538	intronic	Vitvi05g00290	0	NA	2400	0.703795	chr05	2996538	T	C
chr03_3006386	intronic	Vitvi03g01475	0	NA	2099	0.836159	chr03	3006386	G	A
chr12_3019642	intronic	Vitvi12g00193	0	NA	2049	0.824984	chr12	3019642	G	T
chr01_3047360	intergenic	NA	NA	NA	2250	0.802998	chr01	3047360	C	T
chr19_3068545	UTR3	Vitvi19g00242	0	NA	2300	0.775669	chr19	3068545	C	T
chr05_3073318	exonic	Vitvi05g00301	0	nonsynonymous	2049	0.824984	chr05	3073318	A	G
chr01_3081200	intergenic	NA	NA	NA	2300	0.775669	chr01	3081200	G	T
chr17_3087327	intronic	Vitvi17g00269	0	NA	1546	0.73138	chr17	3087327	C	T
chr01_3145799	intergenic	NA	NA	NA	2300	0.775669	chr01	3145799	T	C
chr12_3234049	intergenic	Vitvi12g00215	9322	NA	2196	0.752845	chr12	3234049	C	T
chr05_3252126	intergenic	Vitvi05g00325	5184	NA	2400	0.703795	chr05	3252126	C	A
chr17_3263669	exonic	Vitvi17g00280	0	synonymous	1444	0.756016	chr17	3263669	A	G
chr09_3283563	exonic	Vitvi09g00300	0	synonymous	1950	0.776833	chr09	3283563	G	A
chr18_3284287	exonic	Vitvi18g00303	0	synonymous	1294	0.724735	chr18	3284287	G	A
chr08_3328580	intronic	Vitvi08g00173	0	NA	2100	0.831573	chr08	3328580	C	T
chr03_3365960	exonic	Vitvi03g00306	0	synonymous	2247	0.789353	chr03	3365960	A	G
chr01_3451797	intergenic	NA	NA	NA	2300	0.775669	chr01	3451797	C	A
chr05_3460555	intronic	Vitvi05g00341	0	NA	2400	0.703795	chr05	3460555	G	A
chr05_3532793	exonic	Vitvi05g00348	0	synonymous	2350	0.742803	chr05	3532793	C	T
chr02_3542565	intergenic	NA	NA	NA	1500	0.716645	chr02	3542565	C	A
chr08_3556756	intronic	Vitvi08g00187	0	NA	2100	0.831573	chr08	3556756	T	C
chr17_3558598	intergenic	Vitvi17g00306	1305	NA	2047	0.792213	chr17	3558598	A	G
chr09_3590880	intronic	Vitvi09g00319	0	NA	1542	0.7052	chr09	3590880	A	G
chr01_3654499	intergenic	NA	NA	NA	2300	0.775669	chr01	3654499	G	A
chr09_3666399	upstream	Vitvi09g00323	37	NA	1443	0.775546	chr09	3666399	T	C
chr18_3749154	exonic	Vitvi18g00337	0	unknown	1950	0.776833	chr18	3749154	T	G
chr01_3758788	intergenic	NA	NA	NA	2300	0.775669	chr01	3758788	G	A
chr19_3764267	intronic	Vitvi19g00297	0	NA	1896	0.705868	chr19	3764267	C	T
chr13_3792448	intergenic	Vitvi13g00364	2649	NA	2246	0.729586	chr13	3792448	T	C
chr01_3859748	intergenic	NA	NA	NA	2250	0.802998	chr01	3859748	C	T
chr13_3861067	upstream	Vitvi13g00371	500	NA	2246	0.729586	chr13	3861067	T	C
chr04_3864950	downstream	Vitvi04g00390	172	NA	1646	0.706277	chr04	3864950	T	C
chr09_3868565	intronic	Vitvi09g00348	0	NA	1493	0.767117	chr09	3868565	C	T
chr05_3882792	intronic	Vitvi05g00374	0	NA	2248	0.817657	chr05	3882792	T	C
chr18_3892073	exonic	Vitvi18g00348	0	nonsynonymous	1950	0.776833	chr18	3892073	G	A
chr01_3912644	intergenic	NA	NA	NA	2350	0.742803	chr01	3912644	A	G
chr19_3921415	ncRNA_exonic	Vitvi19g01918	0	NA	2098	0.831671	chr19	3921415	T	C
chr14_3928759	exonic	Vitvi14g00300	0	synonymous	1597	0.708431	chr14	3928759	G	A
chr11_3932187	intergenic	Vitvi11g00406	4052	NA	2046	0.742076	chr11	3932187	A	G
chr01_3939437	intergenic	NA	NA	NA	2300	0.775669	chr01	3939437	C	T
chr10_3941781	intronic	Vitvi10g00379	0	NA	1236	0.714675	chr10	3941781	C	A
chr01_3973232	intergenic	NA	NA	NA	2300	0.775669	chr01	3973232	G	A
chr18_3994437	exonic	Vitvi18g00360	0	synonymous	2000	0.806526	chr18	3994437	C	T
chr13_4019819	intergenic	Vitvi13g00386	4139	NA	2246	0.729586	chr13	4019819	A	G
chr05_4023233	exonic	Vitvi05g00388	0	synonymous	2248	0.817657	chr05	4023233	T	C
chr19_4119550	intronic	Vitvi19g00317	0	NA	2197	0.808809	chr19	4119550	G	A
chr19_4122038	intronic	Vitvi19g00317	0	NA	2147	0.813673	chr19	4122038	A	G
chr02_4134818	intergenic	NA	NA	NA	1500	0.716645	chr02	4134818	C	A
chr09_4140969	downstream	Vitvi09g00383	596	NA	1343	0.777977	chr09	4140969	G	T
chr04_4146166	intronic	Vitvi04g00408	0	NA	1646	0.706277	chr04	4146166	G	T
chr04_4146339	exonic	Vitvi04g00408	0	synonymous	1997	0.778091	chr04	4146339	G	T
chr01_4153036	intergenic	NA	NA	NA	2300	0.775669	chr01	4153036	C	T
chr08_4169626	UTR3	Vitvi08g00209	0	NA	2100	0.831573	chr08	4169626	C	T
chr05_4199382	intronic	Vitvi05g00408	0	NA	2148	0.839344	chr05	4199382	T	G
chr11_4202072	exonic	Vitvi11g00431	0	synonymous	2198	0.835941	chr11	4202072	G	T
chr03_4212952	intronic	Vitvi03g00385	0	NA	2146	0.759993	chr03	4212952	T	C
chr01_4216628	intergenic	NA	NA	NA	2250	0.802998	chr01	4216628	A	G
chr09_4312421	exonic	Vitvi09g00398	0	synonymous	1443	0.775546	chr09	4312421	A	G
chr01_4372397	intergenic	NA	NA	NA	2250	0.802998	chr01	4372397	G	T
chr09_4432408	intronic	Vitvi09g00404	0	NA	1444	0.756016	chr09	4432408	C	A
chr01_4436801	intergenic	NA	NA	NA	2250	0.802998	chr01	4436801	G	A
chr18_4439077	exonic	Vitvi18g00407	0	nonsynonymous	1950	0.776833	chr18	4439077	G	A
chr09_4463406	upstream;downstream	Vitvi09g00406	22	NA	1444	0.756016	chr09	4463406	A	G
chr13_4494403	exonic	Vitvi13g02035	0	synonymous	2296	0.701077	chr13	4494403	T	C
chr03_4522254	intronic	Vitvi03g00415	0	NA	2146	0.759993	chr03	4522254	G	T
chr01_4526701	intergenic	NA	NA	NA	2200	0.823745	chr01	4526701	C	T
chr17_4560544	intronic	Vitvi17g00376	0	NA	2250	0.802998	chr17	4560544	G	A
chr01_4576447	intergenic	NA	NA	NA	2250	0.802998	chr01	4576447	G	A
chr13_4585132	exonic	Vitvi13g00516	0	synonymous	2246	0.729586	chr13	4585132	C	T
chr10_4587409	exonic	Vitvi10g01762	0	synonymous	1900	0.736315	chr10	4587409	T	C
chr01_4613154	intergenic	NA	NA	NA	2250	0.802998	chr01	4613154	C	T
chr01_4644161	intergenic	NA	NA	NA	2250	0.802998	chr01	4644161	G	A
chr13_4670297	exonic	Vitvi13g00523	0	synonymous	2246	0.729586	chr13	4670297	A	C
chr04_4684233	exonic	Vitvi04g01897	0	synonymous	2048	0.818159	chr04	4684233	A	G
chrUn_4692485	intergenic	NA	NA	NA	1950	0.776833	chrUn	4692485	A	G
chr11_4723176	exonic	Vitvi11g00473	0	synonymous	2148	0.839344	chr11	4723176	A	G
chrUn_4805001	intergenic	NA	NA	NA	1900	0.736315	chrUn	4805001	A	G
chr09_4909808	intronic	Vitvi09g00443	0	NA	1445	0.715898	chr09	4909808	G	A
chr03_4920357	exonic	Vitvi03g00452	0	synonymous	2149	0.840587	chr03	4920357	T	C
chr09_4934036	intronic	Vitvi09g00444	0	NA	1898	0.741406	chr09	4934036	G	A
chr05_4960783	intergenic	Vitvi05g00475	10363	NA	1390	0.758229	chr05	4960783	C	T
chr08_4963374	exonic	Vitvi08g01967	0	synonymous	2100	0.831573	chr08	4963374	A	G
chr18_4980015	upstream	Vitvi18g00457	697	NA	1950	0.776833	chr18	4980015	C	A
chr19_4995757	intronic	Vitvi19g00368	0	NA	2100	0.831573	chr19	4995757	C	T
chr01_5060409	intergenic	NA	NA	NA	2200	0.823745	chr01	5060409	T	C
chr19_5077099	UTR3	Vitvi19g00376	0	NA	2196	0.752845	chr19	5077099	A	G
chr09_5078188	upstream	Vitvi09g01633	862	NA	1443	0.775546	chr09	5078188	C	T
chr12_5083922	UTR3	Vitvi12g00341	0	NA	2297	0.759132	chr12	5083922	G	T
chr01_5183903	intergenic	NA	NA	NA	2200	0.823745	chr01	5183903	C	T
chr09_5280282	intronic	Vitvi09g00475	0	NA	1285	0.716939	chr09	5280282	T	G
chr18_5280694	downstream	Vitvi18g00488	672	NA	1900	0.736315	chr18	5280694	A	G
chr17_5340858	exonic	Vitvi17g00445	0	nonsynonymous	2100	0.831573	chr17	5340858	T	C
chr01_5368886	intergenic	NA	NA	NA	2300	0.775669	chr01	5368886	G	A
chr01_5371051	intergenic	NA	NA	NA	2250	0.802998	chr01	5371051	C	T
chr03_5378502	exonic	Vitvi03g01567	0	synonymous	2196	0.752845	chr03	5378502	G	A
chr18_5384400	intronic	Vitvi18g00496	0	NA	1337	0.790679	chr18	5384400	G	A
chr02_5423401	intergenic	NA	NA	NA	1500	0.716645	chr02	5423401	T	G
chr02_5424622	intergenic	NA	NA	NA	1500	0.716645	chr02	5424622	A	G
chr08_5433883	upstream	Vitvi08g00271	515	NA	2100	0.831573	chr08	5433883	G	A
chr02_5443698	intergenic	NA	NA	NA	1500	0.716645	chr02	5443698	T	C
chr12_5471899	intronic	Vitvi12g00367	0	NA	2298	0.789039	chr12	5471899	G	A
chr17_5532821	exonic	Vitvi17g00466	0	synonymous	2250	0.802998	chr17	5532821	C	T
chr12_5564626	intronic	Vitvi12g00380	0	NA	1950	0.776833	chr12	5564626	G	A
chr01_5612001	intergenic	NA	NA	NA	2250	0.802998	chr01	5612001	G	T
chr18_5646271	intergenic	Vitvi18g00511	2028	NA	1950	0.776833	chr18	5646271	G	A
chr08_5675057	exonic	Vitvi08g00282	0	synonymous	2100	0.831573	chr08	5675057	A	G
chr13_5715121	exonic	Vitvi13g00606	0	nonsynonymous	2198	0.835941	chr13	5715121	T	C
chr04_5755004	exonic	Vitvi04g01916	0	synonymous	1596	0.728237	chr04	5755004	C	A
chr01_5755006	intergenic	NA	NA	NA	2348	0.74718	chr01	5755006	A	G
chr13_5773094	exonic	Vitvi13g00611	0	synonymous	2246	0.729586	chr13	5773094	T	C
chr09_5800178	exonic	Vitvi09g00517	0	nonsynonymous	1847	0.706207	chr09	5800178	C	T
chr17_5807138	intronic	Vitvi17g00490	0	NA	2399	0.703116	chr17	5807138	C	T
chr18_5815638	intronic	Vitvi18g00520	0	NA	1900	0.736315	chr18	5815638	A	C
chr17_5835715	exonic	Vitvi17g00494	0	synonymous	2399	0.703116	chr17	5835715	C	T
chr17_5871439	intronic	Vitvi17g00496	0	NA	2250	0.802998	chr17	5871439	A	G
chr13_5873907	exonic	Vitvi13g00615	0	synonymous	2246	0.729586	chr13	5873907	C	T
chr18_5876734	intronic	Vitvi18g00528	0	NA	1900	0.736315	chr18	5876734	C	T
chr17_5878996	intronic	Vitvi17g00496	0	NA	2250	0.802998	chr17	5878996	C	T
chr05_5882220	intronic	Vitvi05g00576	0	NA	2098	0.831671	chr05	5882220	T	C
chr08_5886958	downstream	Vitvi08g00298	354	NA	2100	0.831573	chr08	5886958	A	G
chr18_5915315	intronic	Vitvi18g02613	0	NA	1900	0.736315	chr18	5915315	G	A
chr09_5922343	upstream	Vitvi09g00528	894	NA	1293	0.76662	chr09	5922343	G	A
chr02_5927524	intergenic	NA	NA	NA	1950	0.776833	chr02	5927524	C	A
chr05_5929348	UTR3	Vitvi05g00579	0	NA	2096	0.752876	chr05	5929348	T	C
chr18_5949119	exonic	Vitvi18g00534	0	synonymous	1900	0.736315	chr18	5949119	G	T
chr05_5985347	intergenic	Vitvi05g00584	2270	NA	2097	0.805815	chr05	5985347	G	A
chr08_6008035	exonic	Vitvi08g00301	0	nonsynonymous	2100	0.831573	chr08	6008035	G	A
chr17_6022586	exonic	Vitvi17g00512	0	nonsynonymous	2250	0.802998	chr17	6022586	C	A
chr01_6062580	intergenic	NA	NA	NA	2300	0.775669	chr01	6062580	T	G
chr17_6132542	exonic	Vitvi17g00522	0	synonymous	2199	0.833907	chr17	6132542	A	G
chr17_6141595	intergenic	Vitvi17g00522	4322	NA	2100	0.831573	chr17	6141595	A	G
chr01_6142886	intergenic	NA	NA	NA	2350	0.742803	chr01	6142886	T	C
chr19_6204730	intronic	Vitvi19g00464	0	NA	2347	0.719237	chr19	6204730	T	C
chr05_6207953	exonic	Vitvi05g00604	0	synonymous	2349	0.749402	chr05	6207953	G	A
chr02_6241992	intergenic	NA	NA	NA	2000	0.806526	chr02	6241992	A	G
chr19_6255028	exonic	Vitvi19g00474	0	synonymous	2196	0.752845	chr19	6255028	A	G
chr17_6295750	intronic	Vitvi17g00546	0	NA	2349	0.749402	chr17	6295750	T	C
chr18_6320708	exonic	Vitvi18g00551	0	synonymous	1899	0.739388	chr18	6320708	T	G
chr19_6400990	intronic	Vitvi19g00485	0	NA	1900	0.736315	chr19	6400990	T	C
chr02_6402549	intergenic	NA	NA	NA	2000	0.806526	chr02	6402549	A	G
chr13_6420956	intronic	Vitvi13g00652	0	NA	1496	0.715051	chr13	6420956	T	G
chr01_6433498	intergenic	NA	NA	NA	2350	0.742803	chr01	6433498	T	C
chr18_6487637	downstream	Vitvi18g00566	186	NA	1899	0.739388	chr18	6487637	C	A
chr19_6520036	UTR5	Vitvi19g00492	0	NA	2150	0.833263	chr19	6520036	C	A
chr13_6527194	intronic	Vitvi13g00659	0	NA	2198	0.835941	chr13	6527194	T	G
chr13_6540956	intronic	Vitvi13g00659	0	NA	2247	0.789353	chr13	6540956	A	G
chr13_6564367	intronic	Vitvi13g00659	0	NA	2198	0.835941	chr13	6564367	A	G
chr01_6612179	intergenic	NA	NA	NA	2350	0.742803	chr01	6612179	A	G
chr10_6634462	exonic	Vitvi10g01799	0	nonsynonymous	2096	0.752876	chr10	6634462	T	G
chr02_6665245	intergenic	NA	NA	NA	2000	0.806526	chr02	6665245	A	C
chr02_6740240	intergenic	NA	NA	NA	2000	0.806526	chr02	6740240	G	A
chr18_6812296	intronic	Vitvi18g00597	0	NA	1950	0.776833	chr18	6812296	C	T
chr02_6815781	intergenic	NA	NA	NA	1950	0.776833	chr02	6815781	C	A
chr13_6817767	intronic	Vitvi13g00678	0	NA	2150	0.833263	chr13	6817767	C	T
chr13_6858751	intronic	Vitvi13g00678	0	NA	2150	0.833263	chr13	6858751	G	A
chr02_6976752	intergenic	NA	NA	NA	2000	0.806526	chr02	6976752	G	A
chr18_7080579	intergenic	Vitvi18g00622	3822	NA	1899	0.739388	chr18	7080579	A	G
chr02_7089109	intergenic	NA	NA	NA	1950	0.776833	chr02	7089109	C	T
chr10_7124546	intronic	Vitvi10g00651	0	NA	2097	0.805815	chr10	7124546	G	A
chr19_7124879	intronic	Vitvi19g00552	0	NA	1900	0.736315	chr19	7124879	C	T
chr14_7141066	intergenic	Vitvi14g02665	1537	NA	2148	0.839344	chr14	7141066	T	C
chr18_7147598	downstream	Vitvi18g00624	615	NA	1900	0.736315	chr18	7147598	G	A
chr09_7179593	intronic	Vitvi09g00635	0	NA	1897	0.736006	chr09	7179593	A	G
chr17_7181392	intronic	Vitvi17g00630	0	NA	2249	0.815595	chr17	7181392	G	A
chr13_7272133	intergenic	Vitvi13g02074	21958	NA	2100	0.831573	chr13	7272133	G	T
chr07_7277647	upstream	Vitvi07g00647	70	NA	1997	0.778091	chr07	7277647	G	T
chr07_7278524	exonic	Vitvi07g00647	0	synonymous	1898	0.741406	chr07	7278524	T	C
chr08_7291011	intergenic	Vitvi08g00635	27255	NA	2100	0.831573	chr08	7291011	G	A
chr08_7301803	intergenic	Vitvi08g00635	38047	NA	2100	0.831573	chr08	7301803	T	C
chr19_7308475	downstream	Vitvi19g00574	63	NA	2100	0.831573	chr19	7308475	C	T
chr02_7317676	intergenic	NA	NA	NA	2000	0.806526	chr02	7317676	C	A
chr09_7465461	intronic	Vitvi09g00650	0	NA	2249	0.815595	chr09	7465461	A	G
chr03_7468704	intergenic	Vitvi03g00664	5848	NA	1500	0.716645	chr03	7468704	C	A
chr08_7480361	intronic	Vitvi08g00645	0	NA	2100	0.831573	chr08	7480361	C	A
chr02_7496951	intergenic	NA	NA	NA	2000	0.806526	chr02	7496951	T	G
chr01_7518054	intergenic	NA	NA	NA	2150	0.833263	chr01	7518054	G	A
chr08_7563951	intronic	Vitvi08g00653	0	NA	2100	0.831573	chr08	7563951	T	C
chr08_7601016	exonic	Vitvi08g00656	0	synonymous	2100	0.831573	chr08	7601016	A	G
chr09_7608331	intronic	Vitvi09g00659	0	NA	1897	0.736006	chr09	7608331	T	C
chr02_7780576	intergenic	NA	NA	NA	2000	0.806526	chr02	7780576	C	T
chr01_7788229	intergenic	NA	NA	NA	2198	0.835941	chr01	7788229	T	C
chr18_7791501	intronic	Vitvi18g00679	0	NA	2000	0.806526	chr18	7791501	C	T
chr17_7815406	intronic	Vitvi17g00684	0	NA	1549	0.71144	chr17	7815406	A	G
chr08_7899262	exonic	Vitvi08g00676	0	nonsynonymous	2100	0.831573	chr08	7899262	G	A
chr13_7899598	intronic	Vitvi13g00731	0	NA	1950	0.776833	chr13	7899598	G	A
chr16_7904072	exonic	Vitvi16g00436	0	synonymous	2000	0.806526	chr16	7904072	G	A
chr18_7913760	upstream	Vitvi18g00691	561	NA	2050	0.823239	chr18	7913760	A	G
chr02_7919925	intergenic	NA	NA	NA	2000	0.806526	chr02	7919925	C	T
chr08_7955426	intronic	Vitvi08g00678	0	NA	2100	0.831573	chr08	7955426	G	A
chr18_8013750	intronic	Vitvi18g00711	0	NA	1950	0.776833	chr18	8013750	G	A
chr12_8027752	UTR5	Vitvi12g02440	0	NA	2147	0.813673	chr12	8027752	A	G
chr08_8082345	downstream	Vitvi08g00684	101	NA	1387	0.787084	chr08	8082345	A	C
chr13_8212190	intergenic	Vitvi13g00741	5452	NA	1545	0.750399	chr13	8212190	T	C
chr18_8239384	intergenic	Vitvi18g00725	1621	NA	2000	0.806526	chr18	8239384	T	C
chr02_8339728	intergenic	NA	NA	NA	2000	0.806526	chr02	8339728	C	T
chr12_8504437	upstream	Vitvi12g00639	963	NA	2148	0.839344	chr12	8504437	G	A
chr18_8577175	intergenic	Vitvi18g02679	3074	NA	2049	0.824984	chr18	8577175	A	G
chr19_8605080	intronic	Vitvi19g00683	0	NA	2000	0.806526	chr19	8605080	G	A
chr02_8650747	intergenic	NA	NA	NA	2000	0.806526	chr02	8650747	G	A
chr13_8712480	exonic	Vitvi13g00768	0	nonsynonymous	2200	0.823745	chr13	8712480	C	T
chr18_8745058	downstream	Vitvi18g00782	172	NA	1897	0.736006	chr18	8745058	T	C
chr18_8745307	exonic	Vitvi18g00782	0	synonymous	1897	0.736006	chr18	8745307	A	G
chr19_8787307	exonic	Vitvi19g00697	0	nonsynonymous	1486	0.7204	chr19	8787307	A	C
chr07_8806858	UTR3	Vitvi07g00745	0	NA	2097	0.805815	chr07	8806858	G	A
chr01_8822347	intergenic	NA	NA	NA	1545	0.750399	chr01	8822347	A	C
chr14_8825098	intronic	Vitvi14g02696	0	NA	2400	0.703795	chr14	8825098	T	G
chr18_8847799	UTR5	Vitvi18g00792	0	NA	1900	0.736315	chr18	8847799	A	C
chr19_8908554	intronic	Vitvi19g00707	0	NA	1486	0.7204	chr19	8908554	G	A
chr17_8959562	intronic	Vitvi17g01532	0	NA	1949	0.778305	chr17	8959562	A	C
chr19_9097847	intronic	Vitvi19g00729	0	NA	1486	0.7204	chr19	9097847	A	G
chr13_9123780	upstream	Vitvi13g00792	785	NA	1596	0.728237	chr13	9123780	C	T
chr19_9149189	exonic	Vitvi19g00731	0	synonymous	2200	0.823745	chr19	9149189	C	T
chr17_9169973	intronic	Vitvi17g00783	0	NA	1950	0.776833	chr17	9169973	A	G
chr09_9249553	intronic	Vitvi09g00753	0	NA	1440	0.715845	chr09	9249553	T	C
chr17_9304193	upstream	Vitvi17g00794	80	NA	2100	0.831573	chr17	9304193	C	T
chr19_9337624	exonic	Vitvi19g00743	0	synonymous	2000	0.806526	chr19	9337624	G	A
chr01_9393397	intergenic	NA	NA	NA	1242	0.765841	chr01	9393397	C	A
chrUn_9419418	intergenic	NA	NA	NA	1950	0.776833	chrUn	9419418	C	A
chr19_9459924	intronic	Vitvi19g00757	0	NA	2050	0.823239	chr19	9459924	A	G
chr05_9469155	intronic	Vitvi05g00839	0	NA	2400	0.703795	chr05	9469155	A	G
chr19_9477071	exonic	Vitvi19g00757	0	nonsynonymous	2050	0.823239	chr19	9477071	T	C
chr03_9769992	intronic	Vitvi03g00800	0	NA	1950	0.776833	chr03	9769992	T	C
chr08_9797633	exonic	Vitvi08g00793	0	synonymous	2100	0.831573	chr08	9797633	G	A
chr19_9811611	upstream	Vitvi19g00787	395	NA	2000	0.806526	chr19	9811611	T	C
chr17_10071465	intronic	Vitvi17g00843	0	NA	2050	0.823239	chr17	10071465	T	C
chr08_10090606	exonic	Vitvi08g00808	0	nonsynonymous	2100	0.831573	chr08	10090606	C	T
chr04_10121496	exonic	Vitvi04g00794	0	synonymous	1440	0.715845	chr04	10121496	C	T
chr08_10422360	intergenic	Vitvi08g00833	3249	NA	2100	0.831573	chr08	10422360	C	A
chr18_10478194	UTR3	Vitvi18g00941	0	NA	1899	0.739388	chr18	10478194	T	C
chr19_10502194	upstream	Vitvi19g00912	762	NA	1437	0.764447	chr19	10502194	G	T
chr13_10568900	UTR5	Vitvi13g02139	0	NA	1596	0.728237	chr13	10568900	C	T
chr08_10596960	intergenic	Vitvi08g00846	4877	NA	2100	0.831573	chr08	10596960	G	A
chr13_10598154	intronic	Vitvi13g00878	0	NA	1595	0.742002	chr13	10598154	C	T
chr08_10739752	exonic	Vitvi08g02095	0	synonymous	2100	0.831573	chr08	10739752	A	G
chr15_10766814	intergenic	Vitvi15g01417	3793	NA	1946	0.724455	chr15	10766814	G	T
chr15_10777667	exonic	Vitvi15g00502	0	synonymous	2296	0.701077	chr15	10777667	T	C
chr19_10790829	intronic	Vitvi19g00933	0	NA	1950	0.776833	chr19	10790829	T	C
chr15_10799008	intronic	Vitvi15g00504	0	NA	2296	0.701077	chr15	10799008	A	G
chr19_10826319	exonic	Vitvi19g00933	0	synonymous	1950	0.776833	chr19	10826319	A	C
chr19_10829296	exonic;splicing	Vitvi19g00933	0	NA	1950	0.776833	chr19	10829296	G	A
chr08_10887251	exonic	Vitvi08g00872	0	nonsynonymous	2100	0.831573	chr08	10887251	A	G
chr08_10929180	upstream	Vitvi08g00878	907	NA	2100	0.831573	chr08	10929180	T	G
chr18_10940549	exonic	Vitvi18g02758	0	nonsynonymous	1896	0.705868	chr18	10940549	A	G
chr10_10968007	downstream	Vitvi10g00879	930	NA	1897	0.736006	chr10	10968007	C	A
chr08_11071548	downstream	Vitvi08g00886	488	NA	2100	0.831573	chr08	11071548	T	C
chr10_11098671	intronic	Vitvi10g00884	0	NA	1338	0.79265	chr10	11098671	T	G
chr12_11105771	intronic	Vitvi12g00823	0	NA	1544	0.761873	chr12	11105771	A	C
chr10_11329654	intronic	Vitvi10g00888	0	NA	1285	0.716939	chr10	11329654	G	A
chr08_11350976	intronic	Vitvi08g00905	0	NA	2100	0.831573	chr08	11350976	C	A
chr08_11440804	intronic	Vitvi08g00913	0	NA	2100	0.831573	chr08	11440804	A	G
chr18_11468483	intronic	Vitvi18g01038	0	NA	1593	0.70557	chr18	11468483	T	C
chr08_11501241	upstream	Vitvi08g00917	368	NA	2100	0.831573	chr08	11501241	C	T
chr08_11615526	intronic	Vitvi08g00930	0	NA	2100	0.831573	chr08	11615526	G	T
chr13_11734956	intronic	Vitvi13g00932	0	NA	2248	0.817657	chr13	11734956	A	C
chr18_11743424	UTR3	Vitvi18g01067	0	NA	1593	0.70557	chr18	11743424	T	C
chr13_11815590	exonic	Vitvi13g00934	0	nonsynonymous	1545	0.750399	chr13	11815590	T	G
chr08_11896722	downstream	Vitvi08g00955	833	NA	2100	0.831573	chr08	11896722	C	T
chr10_11917949	intronic	Vitvi10g00914	0	NA	2300	0.775669	chr10	11917949	T	C
chr08_11969014	intergenic	Vitvi08g00960	5780	NA	2100	0.831573	chr08	11969014	T	C
chr18_12077018	intergenic	Vitvi18g01097	1296	NA	1389	0.764631	chr18	12077018	T	C
chr18_12116161	intronic	Vitvi18g01101	0	NA	1440	0.715845	chr18	12116161	G	A
chr15_12137991	exonic	Vitvi15g00562	0	synonymous	1499	0.707703	chr15	12137991	C	T
chr15_12381448	intronic	Vitvi15g00571	0	NA	1897	0.736006	chr15	12381448	C	A
chr11_12466183	intronic	Vitvi11g00923	0	NA	2050	0.823239	chr11	12466183	G	T
chr08_12906774	UTR3	Vitvi08g01030	0	NA	2400	0.703795	chr08	12906774	T	C
chr12_12913034	intronic	Vitvi12g00912	0	NA	2148	0.839344	chr12	12913034	T	G
chr15_13221413	intergenic	Vitvi15g00616	1881	NA	1499	0.707703	chr15	13221413	A	G
chr10_13311777	UTR5	Vitvi10g01928	0	NA	2400	0.703795	chr10	13311777	A	G
chrUn_13514830	intergenic	NA	NA	NA	1597	0.708431	chrUn	13514830	G	A
chr09_13533503	intronic	Vitvi09g01006	0	NA	1900	0.736315	chr09	13533503	T	G
chr13_13560455	intronic	Vitvi13g01007	0	NA	1545	0.750399	chr13	13560455	C	T
chr09_13578081	UTR3	Vitvi09g01006	0	NA	1900	0.736315	chr09	13578081	A	G
chr09_13601889	downstream	Vitvi09g01808	265	NA	1900	0.736315	chr09	13601889	T	C
chr09_13604562	exonic	Vitvi09g01007	0	synonymous	1900	0.736315	chr09	13604562	T	C
chr08_13630620	intronic	Vitvi08g01087	0	NA	2150	0.833263	chr08	13630620	T	G
chr10_13722711	intronic	Vitvi10g01037	0	NA	1950	0.776833	chr10	13722711	T	C
chr10_14201329	intronic	Vitvi10g01075	0	NA	2400	0.703795	chr10	14201329	G	A
chr10_14204068	exonic	Vitvi10g01075	0	nonsynonymous	2400	0.703795	chr10	14204068	G	A
chr17_14338400	intronic	Vitvi17g01102	0	NA	2400	0.703795	chr17	14338400	A	G
chr18_14375223	intronic	Vitvi18g01292	0	NA	1544	0.761873	chr18	14375223	G	T
chr13_14486866	exonic	Vitvi13g01050	0	synonymous	1544	0.761873	chr13	14486866	A	C
chr03_14542321	intronic	Vitvi03g01002	0	NA	1441	0.730251	chr03	14542321	C	T
chr06_14566730	intronic	Vitvi06g01050	0	NA	1437	0.764447	chr06	14566730	C	T
chr08_14569602	upstream	Vitvi08g01188	526	NA	2049	0.824984	chr08	14569602	T	C
chr15_14682554	exonic	Vitvi15g00709	0	synonymous	2149	0.840587	chr15	14682554	C	A
chr10_14697874	intronic	Vitvi10g01095	0	NA	1900	0.736315	chr10	14697874	G	A
chr10_14807907	intronic	Vitvi10g01099	0	NA	2400	0.703795	chr10	14807907	C	T
chr15_14902702	intronic	Vitvi15g00728	0	NA	2246	0.729586	chr15	14902702	C	T
chr10_14969391	intronic	Vitvi10g01110	0	NA	1336	0.776059	chr10	14969391	A	G
chr15_15084714	upstream;downstream	Vitvi15g00746	412	NA	2246	0.729586	chr15	15084714	T	G
chr15_15102375	exonic	Vitvi15g00747	0	synonymous	2246	0.729586	chr15	15102375	G	T
chr12_15213681	intronic	Vitvi12g01613	0	NA	1500	0.716645	chr12	15213681	G	A
chr15_15268160	upstream	Vitvi15g00765	20	NA	2247	0.789353	chr15	15268160	T	C
chr10_15349748	intergenic	Vitvi10g01953	44892	NA	2350	0.742803	chr10	15349748	T	C
chr12_15439606	UTR5	Vitvi12g01627	0	NA	1497	0.70251	chr12	15439606	G	A
chr16_15451104	exonic	Vitvi16g00830	0	nonsynonymous	1294	0.724735	chr16	15451104	T	C
chr16_15493027	intergenic	Vitvi16g00831	19510	NA	1294	0.724735	chr16	15493027	A	G
chr10_15734012	exonic	Vitvi10g01164	0	synonymous	1596	0.728237	chr10	15734012	G	A
chr10_15734437	intronic	Vitvi10g01164	0	NA	1596	0.728237	chr10	15734437	T	C
chr06_15740751	intronic	Vitvi06g01122	0	NA	1996	0.734194	chr06	15740751	C	T
chr07_15760500	upstream	Vitvi07g01137	348	NA	1440	0.715845	chr07	15760500	G	T
chr10_15760535	exonic	Vitvi10g01164	0	nonsynonymous	1546	0.73138	chr10	15760535	T	C
chr15_15813590	intronic	Vitvi15g00810	0	NA	2246	0.729586	chr15	15813590	G	A
chr15_15913449	exonic	Vitvi15g00812	0	synonymous	2246	0.729586	chr15	15913449	T	G
chr06_15943265	exonic	Vitvi06g01134	0	nonsynonymous	1999	0.807245	chr06	15943265	T	C
chr15_16401886	ncRNA_exonic	Vitvi15g00854	0	NA	2246	0.729586	chr15	16401886	T	C
chr07_16465664	intergenic	Vitvi07g01181	10217	NA	2096	0.752876	chr07	16465664	G	A
chr07_16465861	intergenic	Vitvi07g01181	10414	NA	2046	0.742076	chr07	16465861	A	G
chr19_16506957	upstream	Vitvi19g01359	411	NA	1487	0.732181	chr19	16506957	G	A
chr15_16527445	intronic	Vitvi15g01547	0	NA	2196	0.752845	chr15	16527445	C	T
chr10_16848938	intronic	Vitvi10g01224	0	NA	1847	0.706207	chr10	16848938	G	T
chr10_16862446	intronic	Vitvi10g01224	0	NA	1847	0.706207	chr10	16862446	G	A
chr13_16863078	intronic	Vitvi13g01173	0	NA	1546	0.73138	chr13	16863078	C	T
chrUn_16878196	intergenic	NA	NA	NA	1900	0.736315	chrUn	16878196	T	C
chr13_16878648	intronic	Vitvi13g01173	0	NA	1546	0.73138	chr13	16878648	G	A
chr07_16914904	exonic	Vitvi07g01199	0	synonymous	2147	0.813673	chr07	16914904	T	C
chr08_16983472	intronic	Vitvi08g01422	0	NA	1546	0.73138	chr08	16983472	C	A
chr10_17294805	intronic	Vitvi10g01247	0	NA	2350	0.742803	chr10	17294805	C	T
chr10_17297404	intronic	Vitvi10g01247	0	NA	2350	0.742803	chr10	17297404	T	C
chr10_17338689	exonic	Vitvi10g01247	0	nonsynonymous	2350	0.742803	chr10	17338689	A	C
chr16_17348645	downstream	Vitvi16g00942	170	NA	1498	0.702307	chr16	17348645	A	G
chr10_17378716	intronic	Vitvi10g01248	0	NA	2400	0.703795	chr10	17378716	C	T
chr19_17402808	intronic	Vitvi19g01391	0	NA	1487	0.732181	chr19	17402808	G	A
chr15_17415966	exonic	Vitvi15g00957	0	synonymous	1896	0.705868	chr15	17415966	T	C
chr11_17454705	intergenic	Vitvi11g01158	14477	NA	1898	0.741406	chr11	17454705	T	C
chrUn_17581387	intergenic	NA	NA	NA	1595	0.742002	chrUn	17581387	A	C
chr16_17690614	intergenic	Vitvi16g00977	5618	NA	1500	0.716645	chr16	17690614	A	G
chr16_17709549	exonic	Vitvi16g00982	0	unknown	2000	0.806526	chr16	17709549	A	G
chr14_17863750	intergenic	Vitvi14g02829	4112	NA	1242	0.765841	chr14	17863750	T	G
chr11_17904424	UTR5	Vitvi11g01176	0	NA	1898	0.741406	chr11	17904424	T	G
chr11_17914361	intronic	Vitvi11g01176	0	NA	1949	0.778305	chr11	17914361	G	A
chr11_18122701	intronic	Vitvi11g01188	0	NA	1948	0.77536	chr11	18122701	A	G
chr13_18262967	exonic	Vitvi13g01227	0	synonymous	2399	0.703116	chr13	18262967	A	G
chr16_18266435	upstream	Vitvi16g01872	251	NA	1948	0.77536	chr16	18266435	C	T
chr08_18269389	upstream	Vitvi08g01553	224	NA	1543	0.747365	chr08	18269389	C	T
chr16_18322420	intronic	Vitvi16g01007	0	NA	1948	0.77536	chr16	18322420	G	A
chr16_18339310	intronic	Vitvi16g01009	0	NA	2000	0.806526	chr16	18339310	A	C
chr11_18561068	UTR5	Vitvi11g01220	0	NA	1948	0.77536	chr11	18561068	T	C
chr13_18601859	exonic	Vitvi13g01244	0	nonsynonymous	1596	0.728237	chr13	18601859	A	G
chr11_18800328	intronic	Vitvi11g01238	0	NA	2247	0.789353	chr11	18800328	T	C
chr11_18932579	exonic	Vitvi11g01244	0	synonymous	1948	0.77536	chr11	18932579	C	T
chr15_18956238	exonic	Vitvi15g01649	0	synonymous	1445	0.715898	chr15	18956238	A	G
chr15_18982522	exonic	Vitvi15g01092	0	synonymous	1495	0.739648	chr15	18982522	A	G
chr07_19005197	intergenic	Vitvi07g02539	4972	NA	1900	0.736315	chr07	19005197	G	A
chr11_19009435	intronic	Vitvi11g01662	0	NA	1948	0.77536	chr11	19009435	A	G
chr15_19034491	downstream	Vitvi15g01096	593	NA	1445	0.715898	chr15	19034491	C	T
chr15_19056532	intronic	Vitvi15g01098	0	NA	1496	0.715051	chr15	19056532	G	T
chr01_19076436	intergenic	NA	NA	NA	1440	0.715845	chr01	19076436	A	G
chr15_19114338	exonic	Vitvi15g01102	0	nonsynonymous	1496	0.715051	chr15	19114338	G	T
chr15_19141793	exonic	Vitvi15g01103	0	nonsynonymous	1495	0.739648	chr15	19141793	C	A
chr06_19178224	intergenic	Vitvi06g01330	4752	NA	2050	0.823239	chr06	19178224	T	C
chr10_19300601	exonic	Vitvi10g01361	0	synonymous	2400	0.703795	chr10	19300601	C	T
chr15_19301729	exonic	Vitvi15g01118	0	nonsynonymous	1496	0.715051	chr15	19301729	C	T
chr11_19343592	intronic	Vitvi11g01272	0	NA	2196	0.752845	chr11	19343592	C	T
chr19_19396607	UTR5	Vitvi19g01480	0	NA	1950	0.776833	chr19	19396607	T	G
chr16_19820283	intronic	Vitvi16g01126	0	NA	1999	0.807245	chr16	19820283	T	C
chr11_19855054	upstream	Vitvi11g01303	132	NA	1997	0.778091	chr11	19855054	C	T
chr11_19856505	intronic	Vitvi11g01303	0	NA	1997	0.778091	chr11	19856505	A	C
chr19_19933715	intronic	Vitvi19g01512	0	NA	1950	0.776833	chr19	19933715	G	A
chr19_19968763	exonic	Vitvi19g01514	0	synonymous	1900	0.736315	chr19	19968763	T	G
chr11_19983960	intronic	Vitvi11g01316	0	NA	1997	0.778091	chr11	19983960	G	A
chr11_20025463	upstream	Vitvi11g01318	74	NA	2048	0.818159	chr11	20025463	C	T
chr06_20042886	intronic	Vitvi06g01392	0	NA	1393	0.780315	chr06	20042886	G	A
chr09_20056555	UTR3	Vitvi09g01320	0	NA	2050	0.823239	chr09	20056555	G	A
chr07_20121772	intronic	Vitvi07g02586	0	NA	2148	0.839344	chr07	20121772	C	T
chr06_20153160	intergenic	Vitvi06g01397	2583	NA	1392	0.783206	chr06	20153160	T	C
chr04_20171356	exonic	Vitvi04g01444	0	synonymous	2048	0.818159	chr04	20171356	T	C
chr04_20251038	intronic	Vitvi04g01452	0	NA	2100	0.831573	chr04	20251038	T	G
chr16_20308832	intronic	Vitvi16g01164	0	NA	1947	0.760757	chr16	20308832	C	T
chr08_20324491	upstream	Vitvi08g01748	24	NA	1594	0.738102	chr08	20324491	T	C
chr04_20532359	UTR3	Vitvi04g01477	0	NA	1948	0.77536	chr04	20532359	A	G
chr19_20647034	exonic	Vitvi19g01552	0	synonymous	1900	0.736315	chr19	20647034	G	A
chr08_20746592	intergenic	Vitvi08g02366	11430	NA	2248	0.817657	chr08	20746592	C	T
chr14_20786114	intronic	Vitvi14g01160	0	NA	2350	0.742803	chr14	20786114	G	T
chr14_20838684	intergenic	Vitvi14g01163	15790	NA	1996	0.734194	chr14	20838684	A	C
chr16_20843758	exonic	Vitvi16g01201	0	synonymous	1947	0.760757	chr16	20843758	A	G
chr06_20989703	exonic	Vitvi06g01456	0	synonymous	1896	0.705868	chr06	20989703	C	T
chr14_21028681	exonic	Vitvi14g01181	0	nonsynonymous	2047	0.792213	chr14	21028681	A	G
chr16_21195046	exonic	Vitvi16g01233	0	synonymous	1948	0.77536	chr16	21195046	A	G
chr14_21263463	intergenic	Vitvi14g01194	26904	NA	1997	0.778091	chr14	21263463	G	A
chr13_21336095	intronic	Vitvi13g02316	0	NA	2150	0.833263	chr13	21336095	T	G
chr06_21487173	intronic	Vitvi06g01485	0	NA	1388	0.779349	chr06	21487173	A	G
chr14_21613512	exonic	Vitvi14g01221	0	nonsynonymous	1947	0.760757	chr14	21613512	C	T
chr14_21632108	intronic	Vitvi14g01221	0	NA	1996	0.734194	chr14	21632108	T	C
chr14_21633763	exonic	Vitvi14g01221	0	synonymous	1996	0.734194	chr14	21633763	T	C
chr06_21657693	intronic	Vitvi06g01498	0	NA	1495	0.739648	chr06	21657693	C	T
chr14_21666228	intronic	Vitvi14g01221	0	NA	1996	0.734194	chr14	21666228	G	T
chr14_21835444	UTR3	Vitvi14g02890	0	NA	1996	0.734194	chr14	21835444	A	G
chr10_21931673	intronic	Vitvi10g02054	0	NA	2400	0.703795	chr10	21931673	T	G
chr14_22003524	intronic	Vitvi14g01245	0	NA	1445	0.715898	chr14	22003524	T	C
chr06_22111946	exonic	Vitvi06g01529	0	synonymous	1443	0.775546	chr06	22111946	C	T
chr12_22213536	intergenic	Vitvi12g02037	10935	NA	2197	0.808809	chr12	22213536	A	G
chr16_22560439	exonic	Vitvi16g01312	0	synonymous	1499	0.707703	chr16	22560439	G	A
chr14_22575546	intergenic	Vitvi14g01283	4753	NA	2246	0.729586	chr14	22575546	C	A
chr14_22575810	intergenic	Vitvi14g01283	5017	NA	2246	0.729586	chr14	22575810	A	G
chr16_22609576	upstream;downstream	Vitvi16g01323	840	NA	1595	0.742002	chr16	22609576	A	G
chr18_22695696	exonic	Vitvi18g01641	0	nonsynonymous	1436	0.752779	chr18	22695696	G	A
chr16_22721807	exonic	Vitvi16g01337	0	synonymous	1897	0.736006	chr16	22721807	A	G
chr07_22811167	intronic	Vitvi07g01710	0	NA	2096	0.752876	chr07	22811167	C	A
chr14_22911368	intronic	Vitvi14g01308	0	NA	1848	0.703897	chr14	22911368	C	T
chr16_22925211	intergenic	Vitvi16g01360	3522	NA	1498	0.702307	chr16	22925211	A	C
chr16_22971831	exonic	Vitvi16g01365	0	synonymous	1498	0.702307	chr16	22971831	A	G
chr16_22992638	intronic	Vitvi16g01367	0	NA	1498	0.702307	chr16	22992638	G	A
chr16_23151332	exonic	Vitvi16g02078	0	nonsynonymous	2049	0.824984	chr16	23151332	A	G
chr14_23181054	exonic	Vitvi14g01330	0	synonymous	2046	0.742076	chr14	23181054	C	T
chr19_23205235	intronic	Vitvi19g01678	0	NA	1237	0.736171	chr19	23205235	C	T
chr16_23244024	intergenic	Vitvi16g01388	12185	NA	2049	0.824984	chr16	23244024	A	C
chr16_23412199	intronic	Vitvi16g01407	0	NA	1546	0.73138	chr16	23412199	G	A
chr14_23473498	intronic	Vitvi14g01353	0	NA	1947	0.760757	chr14	23473498	A	G
chr19_23481177	exonic	Vitvi19g01697	0	synonymous	1486	0.7204	chr19	23481177	C	T
chr14_23650030	exonic	Vitvi14g01367	0	nonsynonymous	1997	0.778091	chr14	23650030	T	G
chr14_24084009	intergenic	Vitvi14g01401	3078	NA	2047	0.792213	chr14	24084009	C	T
chr12_24095699	intergenic	Vitvi12g02161	9695	NA	2200	0.823745	chr12	24095699	G	A
chr07_24199804	exonic	Vitvi07g01856	0	synonymous	2096	0.752876	chr07	24199804	G	A
chr18_24327514	intronic	Vitvi18g01725	0	NA	1950	0.776833	chr18	24327514	G	A
chr07_24337589	exonic	Vitvi07g01865	0	nonsynonymous	2096	0.752876	chr07	24337589	G	A
chr19_24415933	intronic	Vitvi19g01763	0	NA	1950	0.776833	chr19	24415933	C	T
chr14_24462301	exonic	Vitvi14g01420	0	synonymous	1997	0.778091	chr14	24462301	T	C
chr07_24478861	intronic	Vitvi07g01876	0	NA	2096	0.752876	chr07	24478861	T	C
chr07_24872070	exonic	Vitvi07g01909	0	nonsynonymous	2096	0.752876	chr07	24872070	C	T
chr07_25008851	intronic	Vitvi07g01917	0	NA	2096	0.752876	chr07	25008851	T	C
chr13_25013835	exonic	Vitvi13g01558	0	synonymous	1847	0.706207	chr13	25013835	C	T
chr07_25029658	UTR3	Vitvi07g02708	0	NA	2096	0.752876	chr07	25029658	A	C
chr07_25141158	exonic	Vitvi07g01923	0	nonsynonymous	2096	0.752876	chr07	25141158	C	T
chr14_25199144	exonic	Vitvi14g01498	0	synonymous	1949	0.778305	chr14	25199144	G	A
chr14_25490222	downstream	Vitvi14g01524	302	NA	2097	0.805815	chr14	25490222	A	G
chr14_25490855	downstream	Vitvi14g01524	935	NA	2050	0.823239	chr14	25490855	C	T
chr13_26015815	upstream	Vitvi13g01861	187	NA	1848	0.703897	chr13	26015815	T	C
chr07_26072631	intronic	Vitvi07g01983	0	NA	2096	0.752876	chr07	26072631	T	C
chr13_26129821	upstream	Vitvi13g01641	2	NA	1848	0.703897	chr13	26129821	T	G
chr07_26153429	intronic	Vitvi07g01989	0	NA	2049	0.824984	chr07	26153429	T	C
chr14_26406395	intronic	Vitvi14g01624	0	NA	1997	0.778091	chr14	26406395	A	G
chr14_26526923	intronic	Vitvi14g02996	0	NA	2248	0.817657	chr14	26526923	C	T
chr07_26551707	UTR3	Vitvi07g02012	0	NA	2097	0.805815	chr07	26551707	G	T
chr13_26595794	exonic	Vitvi13g01670	0	synonymous	1848	0.703897	chr13	26595794	C	T
chr13_26640084	intergenic	Vitvi13g01673	16274	NA	1848	0.703897	chr13	26640084	C	T
chr07_27015773	exonic	Vitvi07g02047	0	synonymous	2096	0.752876	chr07	27015773	A	G
chr07_27243976	exonic	Vitvi07g02058	0	nonsynonymous	2096	0.752876	chr07	27243976	C	T
chr13_27620070	intergenic	Vitvi13g01747	11460	NA	1847	0.706207	chr13	27620070	C	A
chr13_27834540	intergenic	Vitvi13g01762	4479	NA	1898	0.741406	chr13	27834540	C	T
chr14_28085029	intronic	Vitvi14g01818	0	NA	2197	0.808809	chr14	28085029	G	T
chr18_28664430	UTR3	Vitvi18g02011	0	NA	2148	0.839344	chr18	28664430	T	C
chr13_28788046	intronic	Vitvi13g01832	0	NA	2197	0.808809	chr13	28788046	G	A
chr14_28950013	exonic	Vitvi14g01910	0	nonsynonymous	2248	0.817657	chr14	28950013	A	G
chr18_29087772	exonic	Vitvi18g02052	0	synonymous	2200	0.823745	chr18	29087772	T	C
chr14_29264853	upstream;downstream	Vitvi14g01935	981	NA	2248	0.817657	chr14	29264853	G	A
chr14_30022737	exonic	Vitvi14g02022	0	nonsynonymous	2248	0.817657	chr14	30022737	G	A
chr14_30106431	exonic	Vitvi14g02032	0	synonymous	2297	0.759132	chr14	30106431	C	T
chr14_30206391	exonic	Vitvi14g02043	0	synonymous	2247	0.789353	chr14	30206391	T	C
chr14_30209035	intronic	Vitvi14g02043	0	NA	2247	0.789353	chr14	30209035	A	G
chr18_30353120	intronic	Vitvi18g02134	0	NA	2198	0.835941	chr18	30353120	A	G
chr18_30532075	intergenic	Vitvi18g03159	5150	NA	1896	0.705868	chr18	30532075	T	C
chr18_30924757	intronic	Vitvi18g03178	0	NA	2000	0.806526	chr18	30924757	T	C
chr18_31691532	UTR5	Vitvi18g02240	0	NA	2198	0.835941	chr18	31691532	T	C
chr18_31788358	exonic	Vitvi18g02248	0	synonymous	2296	0.701077	chr18	31788358	C	T
chr18_31798787	intronic	Vitvi18g02249	0	NA	2296	0.701077	chr18	31798787	T	C
chr18_32836829	intronic	Vitvi18g02323	0	NA	2197	0.808809	chr18	32836829	A	G
chr18_33161166	exonic	Vitvi18g02345	0	synonymous	2198	0.835941	chr18	33161166	G	A
chr18_33326316	intronic	Vitvi18g02358	0	NA	2100	0.831573	chr18	33326316	A	G
chr18_33388442	upstream	Vitvi18g02362	12	NA	2299	0.78776	chr18	33388442	C	A

## Sheet: K6_C3 (cyan)
snp	variant_type	gene	distance	exon_variant_type	metasnp	spearman_correlation_coefficient	chr	pos	allele1	allele2
chr10_125104	intronic	Vitvi10g00012	0	NA	284	0.772989	chr10	125104	A	G
chr09_153571	intronic	Vitvi09g00008	0	NA	236	0.742678	chr09	153571	C	T
chr09_219131	exonic	Vitvi09g00015	0	synonymous	285	0.773244	chr09	219131	C	T
chr09_219320	intronic	Vitvi09g00015	0	NA	285	0.773244	chr09	219320	C	T
chr09_250650	intronic	Vitvi09g00019	0	NA	286	0.750302	chr09	250650	T	C
chr09_251638	intronic	Vitvi09g00019	0	NA	286	0.750302	chr09	251638	T	C
chr09_278714	downstream	Vitvi09g00022	593	NA	236	0.742678	chr09	278714	G	A
chr09_289182	exonic	Vitvi09g00023	0	synonymous	236	0.742678	chr09	289182	T	C
chr09_405506	downstream	Vitvi09g00041	808	NA	236	0.742678	chr09	405506	T	C
chr09_482246	intronic	Vitvi09g01497	0	NA	236	0.742678	chr09	482246	G	T
chr09_527903	intronic	Vitvi09g00057	0	NA	236	0.742678	chr09	527903	G	T
chr09_567792	exonic	Vitvi09g00060	0	synonymous	236	0.742678	chr09	567792	G	A
chr13_810864	UTR5	Vitvi13g00083	0	NA	234	0.756536	chr13	810864	C	T
chr07_863489	exonic	Vitvi07g00073	0	synonymous	186	0.714263	chr07	863489	A	G
chr09_1366608	intronic	Vitvi09g00130	0	NA	285	0.773244	chr09	1366608	A	G
chr18_1465636	intronic	Vitvi18g00153	0	NA	185	0.729348	chr18	1465636	G	A
chr07_1612714	upstream	Vitvi07g00127	563	NA	185	0.729348	chr07	1612714	A	C
chr15_1720428	intronic	Vitvi15g00080	0	NA	236	0.742678	chr15	1720428	G	A
chr15_1752165	UTR5	Vitvi15g00080	0	NA	236	0.742678	chr15	1752165	C	A
chr03_1838068	intronic	Vitvi03g00165	0	NA	385	0.709126	chr03	1838068	C	T
chr03_1868120	intergenic	Vitvi03g00166	13415	NA	385	0.709126	chr03	1868120	T	G
chr03_1872299	UTR5	Vitvi03g00167	0	NA	385	0.709126	chr03	1872299	T	C
chr03_2132458	exonic	Vitvi03g00192	0	nonsynonymous	285	0.773244	chr03	2132458	A	C
chr01_2465455	intergenic	NA	NA	NA	234	0.756536	chr01	2465455	C	A
chr19_2737272	exonic	Vitvi19g00221	0	synonymous	237	0.702792	chr19	2737272	C	T
chr19_3025850	UTR3	Vitvi19g00241	0	NA	286	0.750302	chr19	3025850	A	G
chr07_3137454	exonic	Vitvi07g00278	0	nonsynonymous	384	0.719946	chr07	3137454	A	G
chr01_4115621	intergenic	NA	NA	NA	185	0.729348	chr01	4115621	C	A
chr17_4263952	intronic	Vitvi17g00359	0	NA	235	0.763225	chr17	4263952	G	A
chr10_4731758	intronic	Vitvi10g01764	0	NA	186	0.714263	chr10	4731758	C	A
chr11_5959436	exonic	Vitvi11g00551	0	synonymous	184	0.716041	chr11	5959436	G	A
chr19_6331908	intronic	Vitvi19g00480	0	NA	333	0.737645	chr19	6331908	C	T
chr01_6617103	intergenic	NA	NA	NA	385	0.709126	chr01	6617103	C	T
chr01_7146078	intergenic	NA	NA	NA	385	0.709126	chr01	7146078	C	T
chr12_7219406	intronic	Vitvi12g00534	0	NA	234	0.756536	chr12	7219406	A	G
chr12_7249817	exonic	Vitvi12g00537	0	synonymous	285	0.773244	chr12	7249817	T	C
chr01_7288880	intergenic	NA	NA	NA	385	0.709126	chr01	7288880	T	C
chr01_7492595	intergenic	NA	NA	NA	385	0.709126	chr01	7492595	T	C
chr01_7742745	intergenic	NA	NA	NA	385	0.709126	chr01	7742745	C	T
chr10_8038983	intronic	Vitvi10g00701	0	NA	285	0.773244	chr10	8038983	T	C
chr01_8150030	intergenic	NA	NA	NA	385	0.709126	chr01	8150030	T	C
chr19_9159979	exonic	Vitvi19g02080	0	synonymous	384	0.719946	chr19	9159979	G	A
chr06_9238196	downstream	Vitvi06g00834	862	NA	184	0.716041	chr06	9238196	T	C
chr01_9283489	intergenic	NA	NA	NA	285	0.773244	chr01	9283489	A	C
chr11_10155628	exonic	Vitvi11g01522	0	synonymous	384	0.719946	chr11	10155628	C	T
chr18_11311039	downstream	Vitvi18g01024	268	NA	237	0.702792	chr18	11311039	T	G
chr18_11410369	exonic	Vitvi18g01036	0	synonymous	236	0.742678	chr18	11410369	T	C
chr01_11662715	intergenic	NA	NA	NA	285	0.773244	chr01	11662715	C	T
chr11_12503880	intronic	Vitvi11g00926	0	NA	384	0.719946	chr11	12503880	G	A
chr11_13229646	exonic	Vitvi11g01572	0	synonymous	384	0.719946	chr11	13229646	A	C
chr15_13837016	exonic	Vitvi15g00653	0	synonymous	333	0.737645	chr15	13837016	C	T
chr18_14686812	exonic	Vitvi18g01313	0	synonymous	186	0.714263	chr18	14686812	T	C
chr11_16213253	exonic	Vitvi11g01104	0	synonymous	334	0.757252	chr11	16213253	C	T
chr08_16506834	UTR3	Vitvi08g02247	0	NA	234	0.756536	chr08	16506834	C	T
chrUn_16692613	intergenic	NA	NA	NA	186	0.714263	chrUn	16692613	A	G
chr11_17239595	intergenic	Vitvi11g01146	1410	NA	385	0.709126	chr11	17239595	A	G
chr11_17264399	intronic	Vitvi11g01148	0	NA	385	0.709126	chr11	17264399	G	A
chr05_17275348	intergenic	Vitvi05g01183	1334	NA	185	0.729348	chr05	17275348	A	C
chr11_17301590	intronic	Vitvi11g01148	0	NA	385	0.709126	chr11	17301590	T	C
chr16_17417254	exonic	Vitvi16g00949	0	synonymous	184	0.716041	chr16	17417254	C	A
chr05_17718632	intronic	Vitvi05g01216	0	NA	186	0.714263	chr05	17718632	C	T
chr05_18385346	UTR5	Vitvi05g02099	0	NA	284	0.772989	chr05	18385346	G	T
chr11_18493073	intronic	Vitvi11g01212	0	NA	285	0.773244	chr11	18493073	T	C
chr05_18792560	exonic	Vitvi05g01264	0	synonymous	236	0.742678	chr05	18792560	A	G
chr11_18902257	exonic	Vitvi11g01243	0	synonymous	385	0.709126	chr11	18902257	G	A
chr15_19006872	downstream	Vitvi15g01094	243	NA	283	0.741655	chr15	19006872	T	G
chr16_19201529	intronic	Vitvi16g01908	0	NA	285	0.773244	chr16	19201529	T	G
chr16_19238680	upstream	Vitvi16g01073	113	NA	235	0.763225	chr16	19238680	T	G
chr11_19409550	exonic	Vitvi11g01277	0	synonymous	384	0.719946	chr11	19409550	C	A
chr18_19608784	exonic	Vitvi18g01488	0	synonymous	237	0.702792	chr18	19608784	T	G
chr18_19608784	upstream	Vitvi04g01390	631	NA	237	0.702792	chr18	19608784	G	T
chr07_19867123	exonic	Vitvi07g01425	0	unknown	383	0.710852	chr07	19867123	G	A
chr07_20397426	intergenic	Vitvi07g01476	1986	NA	184	0.716041	chr07	20397426	T	C
chr16_20794166	intronic	Vitvi16g01197	0	NA	234	0.756536	chr16	20794166	G	T
chr16_23018585	UTR5	Vitvi16g01371	0	NA	235	0.763225	chr16	23018585	A	G
chr13_24802697	intronic	Vitvi13g01541	0	NA	336	0.724916	chr13	24802697	G	A
chr18_32804190	exonic	Vitvi18g02321	0	synonymous	235	0.763225	chr18	32804190	T	C

## Sheet: K6_C4 (green)
snp	variant_type	gene	distance	exon_variant_type	metasnp	spearman_correlation_coefficient	chr	pos	allele1	allele2
chr19_86346	intronic	Vitvi19g00010	0	NA	454	0.743946	chr19	86346	T	C
chr16_115246	splicing	Vitvi16g01488	0	NA	301	0.782517	chr16	115246	G	A
chr02_236840	intergenic	NA	NA	NA	405	0.780207	chr02	236840	G	A
chr12_388362	intronic	Vitvi12g00017	0	NA	353	0.820023	chr12	388362	T	G
chr02_391061	intergenic	NA	NA	NA	354	0.809069	chr02	391061	C	T
chr11_493263	exonic	Vitvi11g00030	0	nonsynonymous	352	0.818603	chr11	493263	A	G
chr12_529748	intergenic	Vitvi12g00028	2353	NA	353	0.820023	chr12	529748	A	G
chr12_560699	exonic	Vitvi12g02184	0	nonsynonymous	301	0.782517	chr12	560699	C	T
chr11_664401	intergenic	Vitvi11g00047	4923	NA	402	0.800661	chr11	664401	T	C
chr11_731096	intronic	Vitvi11g00060	0	NA	451	0.733005	chr11	731096	C	A
chr12_794127	exonic	Vitvi12g00044	0	nonsynonymous	403	0.803181	chr12	794127	C	A
chr17_795365	exonic	Vitvi17g01333	0	nonsynonymous	402	0.800661	chr17	795365	G	A
chr11_816898	exonic	Vitvi11g00071	0	synonymous	401	0.784847	chr11	816898	A	G
chr12_846287	downstream	Vitvi12g00046	391	NA	404	0.79587	chr12	846287	T	G
chr14_892546	intronic	Vitvi14g00091	0	NA	455	0.731368	chr14	892546	T	C
chr12_931989	exonic	Vitvi12g00050	0	synonymous	354	0.809069	chr12	931989	G	A
chr02_951721	intergenic	NA	NA	NA	452	0.746965	chr02	951721	G	A
chr11_1004248	exonic	Vitvi11g00093	0	synonymous	401	0.784847	chr11	1004248	C	T
chr02_1034582	intergenic	NA	NA	NA	307	0.724381	chr02	1034582	T	C
chr12_1089154	exonic	Vitvi12g00058	0	synonymous	403	0.803181	chr12	1089154	T	G
chr12_1180156	exonic	Vitvi12g00066	0	synonymous	403	0.803181	chr12	1180156	A	G
chr09_1379768	intronic	Vitvi09g00132	0	NA	351	0.80457	chr09	1379768	T	C
chr09_1418798	intronic	Vitvi09g00135	0	NA	351	0.80457	chr09	1418798	T	C
chr04_1424112	intergenic	Vitvi04g00153	3622	NA	404	0.79587	chr04	1424112	A	G
chr09_1440256	exonic	Vitvi09g00135	0	synonymous	301	0.782517	chr09	1440256	T	C
chr09_1461587	exonic	Vitvi09g00135	0	synonymous	351	0.80457	chr09	1461587	G	A
chr09_1479463	intronic	Vitvi09g00139	0	NA	351	0.80457	chr09	1479463	C	T
chr12_1884573	exonic	Vitvi12g00108	0	nonsynonymous	404	0.79587	chr12	1884573	G	A
chr12_1902433	intronic	Vitvi12g00111	0	NA	403	0.803181	chr12	1902433	G	A
chr02_1935782	intergenic	NA	NA	NA	307	0.724381	chr02	1935782	A	G
chr13_2004928	exonic	Vitvi13g00213	0	nonsynonymous	351	0.80457	chr13	2004928	A	G
chr17_2053313	intronic	Vitvi17g00195	0	NA	353	0.820023	chr17	2053313	G	A
chr02_2078783	intergenic	NA	NA	NA	251	0.71615	chr02	2078783	G	A
chr12_2093062	intronic	Vitvi12g00122	0	NA	403	0.803181	chr12	2093062	G	A
chr12_2372472	exonic	Vitvi12g00150	0	synonymous	453	0.750535	chr12	2372472	G	A
chr19_2424974	intronic	Vitvi19g00197	0	NA	351	0.80457	chr19	2424974	A	C
chr08_2466855	intronic	Vitvi08g00134	0	NA	404	0.79587	chr08	2466855	G	A
chr05_2512212	intronic	Vitvi05g00239	0	NA	454	0.743946	chr05	2512212	A	G
chr18_2618673	exonic	Vitvi18g00247	0	synonymous	351	0.80457	chr18	2618673	A	G
chr10_2631669	intronic	Vitvi10g00249	0	NA	402	0.800661	chr10	2631669	T	C
chr19_2678464	intronic	Vitvi19g00216	0	NA	403	0.803181	chr19	2678464	A	G
chr10_2685107	intergenic	Vitvi10g00258	10113	NA	403	0.803181	chr10	2685107	C	T
chr19_2706909	intronic	Vitvi19g00219	0	NA	402	0.800661	chr19	2706909	T	C
chr19_2770510	UTR5	Vitvi19g00225	0	NA	403	0.803181	chr19	2770510	G	A
chr12_2776416	upstream	Vitvi12g00177	321	NA	455	0.731368	chr12	2776416	A	G
chr12_2885465	intronic	Vitvi12g00181	0	NA	454	0.743946	chr12	2885465	A	G
chr03_3083557	exonic	Vitvi03g00275	0	synonymous	301	0.782517	chr03	3083557	A	G
chr06_3142964	exonic	Vitvi06g00250	0	synonymous	301	0.782517	chr06	3142964	C	T
chr04_3142980	UTR5	Vitvi04g00331	0	NA	301	0.782517	chr04	3142980	A	G
chr19_3252740	downstream	Vitvi19g01893	444	NA	401	0.784847	chr19	3252740	G	T
chr19_3292469	exonic	Vitvi19g00256	0	synonymous	401	0.784847	chr19	3292469	G	A
chr13_3298921	exonic	Vitvi13g00317	0	synonymous	351	0.80457	chr13	3298921	C	T
chr12_3303460	upstream	Vitvi12g00222	263	NA	454	0.743946	chr12	3303460	G	A
chr12_3357334	intronic	Vitvi12g00225	0	NA	453	0.750535	chr12	3357334	A	G
chr19_3381577	exonic	Vitvi19g00265	0	synonymous	402	0.800661	chr19	3381577	C	A
chr13_3384727	exonic	Vitvi13g00325	0	synonymous	351	0.80457	chr13	3384727	G	A
chr13_3394607	exonic	Vitvi13g00326	0	synonymous	351	0.80457	chr13	3394607	C	T
chr14_3449918	exonic	Vitvi14g00281	0	synonymous	402	0.800661	chr14	3449918	G	A
chr19_3473697	intronic	Vitvi19g00273	0	NA	401	0.784847	chr19	3473697	A	G
chr17_3480816	exonic	Vitvi17g00301	0	synonymous	402	0.800661	chr17	3480816	T	C
chr05_3495583	exonic	Vitvi05g00345	0	synonymous	455	0.731368	chr05	3495583	C	T
chr14_3497750	exonic	Vitvi14g00284	0	synonymous	402	0.800661	chr14	3497750	C	T
chr17_3516181	intronic	Vitvi17g00302	0	NA	402	0.800661	chr17	3516181	T	C
chr17_3562926	intergenic	Vitvi17g00307	1628	NA	402	0.800661	chr17	3562926	A	G
chr18_3589962	intronic	Vitvi18g00328	0	NA	351	0.80457	chr18	3589962	C	T
chr19_3646758	intronic	Vitvi19g00290	0	NA	401	0.784847	chr19	3646758	C	A
chr17_3659134	intronic	Vitvi17g00313	0	NA	401	0.784847	chr17	3659134	A	G
chr19_3742694	exonic	Vitvi19g00296	0	nonsynonymous	401	0.784847	chr19	3742694	A	G
chr05_3758337	exonic	Vitvi05g01864	0	nonsynonymous	455	0.731368	chr05	3758337	C	T
chr01_3759142	intergenic	NA	NA	NA	451	0.733005	chr01	3759142	C	T
chr11_3789377	intronic	Vitvi11g00393	0	NA	456	0.710895	chr11	3789377	G	A
chr17_3857323	intergenic	Vitvi17g00330	2956	NA	403	0.803181	chr17	3857323	T	G
chr02_3950106	intergenic	NA	NA	NA	351	0.80457	chr02	3950106	A	G
chr07_3977909	intergenic	Vitvi07g00376	2910	NA	303	0.773389	chr07	3977909	C	T
chr12_4064700	intronic	Vitvi12g00275	0	NA	454	0.743946	chr12	4064700	T	C
chr14_4100408	exonic	Vitvi14g02582	0	synonymous	453	0.750535	chr14	4100408	C	T
chr07_4139309	UTR3	Vitvi07g00394	0	NA	304	0.752512	chr07	4139309	T	C
chr02_4243616	intergenic	NA	NA	NA	352	0.818603	chr02	4243616	G	A
chr02_4347030	intergenic	NA	NA	NA	405	0.780207	chr02	4347030	T	C
chr01_4363169	intergenic	NA	NA	NA	451	0.733005	chr01	4363169	T	C
chr14_4397003	downstream	Vitvi14g02590	651	NA	452	0.746965	chr14	4397003	C	T
chr19_4531737	intronic	Vitvi19g00339	0	NA	401	0.784847	chr19	4531737	G	A
chr07_4533101	intronic	Vitvi07g00429	0	NA	353	0.820023	chr07	4533101	T	C
chr03_4571507	intergenic	Vitvi03g00420	1214	NA	451	0.733005	chr03	4571507	T	G
chr19_4584947	exonic	Vitvi19g01948	0	nonsynonymous	351	0.80457	chr19	4584947	A	G
chr06_4630041	UTR3	Vitvi06g00368	0	NA	456	0.710895	chr06	4630041	A	G
chr17_4661734	exonic	Vitvi17g00388	0	synonymous	402	0.800661	chr17	4661734	T	C
chr12_4726827	exonic	Vitvi12g00320	0	nonsynonymous	454	0.743946	chr12	4726827	G	A
chr12_4732981	exonic	Vitvi12g00322	0	nonsynonymous	454	0.743946	chr12	4732981	A	G
chr07_4742493	intronic	Vitvi07g00452	0	NA	353	0.820023	chr07	4742493	T	C
chr17_4876446	exonic	Vitvi17g00409	0	nonsynonymous	451	0.733005	chr17	4876446	A	G
chr07_4890536	exonic	Vitvi07g00472	0	synonymous	353	0.820023	chr07	4890536	A	C
chr19_5053631	intronic	Vitvi19g00372	0	NA	451	0.733005	chr19	5053631	T	C
chr01_5140666	intergenic	NA	NA	NA	451	0.733005	chr01	5140666	C	T
chr12_5166129	intronic	Vitvi12g00350	0	NA	404	0.79587	chr12	5166129	T	G
chr19_5403812	intronic	Vitvi19g00406	0	NA	451	0.733005	chr19	5403812	T	C
chr19_5433232	exonic	Vitvi19g00413	0	synonymous	454	0.743946	chr19	5433232	G	T
chr12_5530152	UTR5	Vitvi12g00376	0	NA	451	0.733005	chr12	5530152	T	C
chr12_5534543	exonic	Vitvi12g00377	0	synonymous	452	0.746965	chr12	5534543	C	A
chr06_5601971	exonic	Vitvi06g00460	0	synonymous	404	0.79587	chr06	5601971	C	T
chr19_5668680	intergenic	Vitvi19g01987	3505	NA	452	0.746965	chr19	5668680	T	C
chr14_5696269	downstream	Vitvi14g00379	52	NA	452	0.746965	chr14	5696269	T	G
chr17_5773370	intronic	Vitvi17g00488	0	NA	251	0.71615	chr17	5773370	G	A
chr09_5877495	exonic	Vitvi09g00523	0	nonsynonymous	358	0.728068	chr09	5877495	T	G
chr14_5907291	intronic	Vitvi14g00388	0	NA	356	0.773383	chr14	5907291	G	A
chr02_5930401	intergenic	NA	NA	NA	351	0.80457	chr02	5930401	A	C
chr19_6075953	intronic	Vitvi19g00449	0	NA	301	0.782517	chr19	6075953	G	T
chr14_6077951	UTR5	Vitvi14g02644	0	NA	356	0.773383	chr14	6077951	G	T
chr10_6099703	intronic	Vitvi10g00573	0	NA	406	0.759846	chr10	6099703	T	G
chr12_6328186	upstream	Vitvi12g00446	981	NA	403	0.803181	chr12	6328186	C	T
chr07_6408965	UTR5	Vitvi07g00590	0	NA	402	0.800661	chr07	6408965	T	C
chr12_6468197	intronic	Vitvi12g00452	0	NA	453	0.750535	chr12	6468197	G	A
chr07_6688128	intronic	Vitvi07g02270	0	NA	402	0.800661	chr07	6688128	A	G
chr16_6693045	exonic	Vitvi16g00380	0	nonsynonymous	351	0.80457	chr16	6693045	A	G
chr17_6804110	upstream	Vitvi17g00591	961	NA	351	0.80457	chr17	6804110	G	A
chr14_6832979	intronic	Vitvi14g00441	0	NA	452	0.746965	chr14	6832979	T	C
chr14_7175378	exonic	Vitvi14g00459	0	nonsynonymous	452	0.746965	chr14	7175378	C	A
chr14_7210069	exonic	Vitvi14g00461	0	synonymous	453	0.750535	chr14	7210069	T	G
chr14_7420423	intronic	Vitvi14g00476	0	NA	453	0.750535	chr14	7420423	C	T
chr07_7423961	exonic	Vitvi07g00656	0	synonymous	352	0.818603	chr07	7423961	G	A
chr07_7447454	exonic	Vitvi07g00659	0	synonymous	352	0.818603	chr07	7447454	T	C
chr17_7455038	exonic	Vitvi17g01486	0	nonsynonymous	451	0.733005	chr17	7455038	T	C
chr11_7488242	exonic	Vitvi11g00660	0	synonymous	351	0.80457	chr11	7488242	G	A
chr11_7604497	intergenic	Vitvi11g00668	3113	NA	301	0.782517	chr11	7604497	A	G
chr11_7824188	intergenic	Vitvi11g00676	1070	NA	454	0.743946	chr11	7824188	G	A
chr07_7869073	intronic	Vitvi07g00688	0	NA	402	0.800661	chr07	7869073	C	A
chr11_7904157	exonic	Vitvi11g00678	0	nonsynonymous	453	0.750535	chr11	7904157	G	T
chr11_7923668	UTR5	Vitvi11g00678	0	NA	456	0.710895	chr11	7923668	T	C
chr18_7993441	intergenic	Vitvi18g00706	2656	NA	406	0.759846	chr18	7993441	G	A
chr18_8078874	downstream	Vitvi18g00720	706	NA	407	0.737963	chr18	8078874	G	A
chr08_8080433	intronic	Vitvi08g00684	0	NA	351	0.80457	chr08	8080433	T	C
chr12_8085087	exonic	Vitvi12g00623	0	nonsynonymous	352	0.818603	chr12	8085087	A	G
chr06_8128583	intronic	Vitvi06g00719	0	NA	301	0.782517	chr06	8128583	C	T
chr19_8146697	exonic	Vitvi19g00658	0	nonsynonymous	406	0.759846	chr19	8146697	T	C
chr17_8181258	intronic	Vitvi17g00701	0	NA	407	0.737963	chr17	8181258	A	C
chr17_8207406	intronic	Vitvi17g00701	0	NA	351	0.80457	chr17	8207406	A	G
chr17_8314723	exonic	Vitvi17g00710	0	synonymous	407	0.737963	chr17	8314723	G	A
chr08_8789249	exonic	Vitvi08g00725	0	synonymous	403	0.803181	chr08	8789249	G	A
chr17_8895439	intronic	Vitvi17g00752	0	NA	408	0.707768	chr17	8895439	G	A
chr08_9038752	intronic	Vitvi08g00736	0	NA	453	0.750535	chr08	9038752	C	A
chr17_9142284	exonic	Vitvi17g00780	0	nonsynonymous	408	0.707768	chr17	9142284	C	A
chr16_9227811	intronic	Vitvi16g00502	0	NA	454	0.743946	chr16	9227811	T	C
chr08_9521203	intronic	Vitvi08g00771	0	NA	301	0.782517	chr08	9521203	C	T
chr16_9711220	UTR5	Vitvi16g00523	0	NA	356	0.773383	chr16	9711220	C	T
chr08_9735336	intergenic	Vitvi08g00787	5734	NA	351	0.80457	chr08	9735336	C	T
chr16_9754595	exonic	Vitvi16g00527	0	synonymous	405	0.780207	chr16	9754595	G	A
chr08_9772606	UTR3	Vitvi08g00790	0	NA	351	0.80457	chr08	9772606	G	A
chr18_10060673	intergenic	Vitvi18g00900	8593	NA	451	0.733005	chr18	10060673	T	C
chr08_10370739	exonic	Vitvi08g00826	0	synonymous	351	0.80457	chr08	10370739	T	C
chr01_10608490	intergenic	NA	NA	NA	352	0.818603	chr01	10608490	G	A
chr08_10650632	UTR5	Vitvi08g00850	0	NA	301	0.782517	chr08	10650632	C	T
chr08_10668505	intronic	Vitvi08g00851	0	NA	301	0.782517	chr08	10668505	A	G
chr03_10913877	exonic	Vitvi03g00841	0	synonymous	456	0.710895	chr03	10913877	A	G
chr11_11481870	intronic	Vitvi11g00878	0	NA	453	0.750535	chr11	11481870	A	G
chr08_12015936	intergenic	Vitvi08g02118	3732	NA	301	0.782517	chr08	12015936	A	G
chr11_12165568	intergenic	Vitvi11g00915	5793	NA	307	0.724381	chr11	12165568	T	G
chr11_12184798	intronic	Vitvi11g00916	0	NA	405	0.780207	chr11	12184798	C	T
chr11_12380934	intronic	Vitvi11g00920	0	NA	404	0.79587	chr11	12380934	A	G
chr16_13066991	intronic	Vitvi16g00676	0	NA	405	0.780207	chr16	13066991	T	G
chr09_13469203	intergenic	Vitvi09g01805	16727	NA	351	0.80457	chr09	13469203	T	G
chr11_13565143	intronic	Vitvi11g00979	0	NA	401	0.784847	chr11	13565143	C	A
chr09_13759734	downstream	Vitvi09g01017	909	NA	351	0.80457	chr09	13759734	T	C
chr09_13767426	intronic	Vitvi09g01017	0	NA	351	0.80457	chr09	13767426	G	A
chr08_13774858	intronic	Vitvi08g01102	0	NA	351	0.80457	chr08	13774858	A	G
chr08_13882040	intergenic	Vitvi08g01109	1011	NA	351	0.80457	chr08	13882040	A	G
chr17_13929106	exonic	Vitvi17g01609	0	synonymous	251	0.71615	chr17	13929106	A	C
chr08_14172672	exonic	Vitvi08g01150	0	synonymous	351	0.80457	chr08	14172672	G	A
chr08_14207186	ncRNA_exonic	Vitvi08g01154	0	NA	351	0.80457	chr08	14207186	G	A
chr08_14459556	downstream	Vitvi08g01178	749	NA	351	0.80457	chr08	14459556	T	C
chr06_14523379	exonic	Vitvi06g01048	0	nonsynonymous	358	0.728068	chr06	14523379	A	G
chr08_14604063	intronic	Vitvi08g01193	0	NA	401	0.784847	chr08	14604063	T	C
chr06_14606989	intronic	Vitvi06g01051	0	NA	358	0.728068	chr06	14606989	A	G
chr03_15046091	exonic	Vitvi03g01020	0	stopgain	454	0.743946	chr03	15046091	C	A
chr11_15068008	intronic	Vitvi11g01039	0	NA	453	0.750535	chr11	15068008	T	C
chr16_15152959	UTR3	Vitvi16g00803	0	NA	301	0.782517	chr16	15152959	A	G
chr16_15290378	exonic	Vitvi16g00817	0	synonymous	451	0.733005	chr16	15290378	T	C
chr05_15296118	exonic	Vitvi05g01097	0	synonymous	456	0.710895	chr05	15296118	T	C
chr16_15814109	UTR3	Vitvi16g00853	0	NA	301	0.782517	chr16	15814109	A	G
chr16_15831373	intergenic	Vitvi16g00853	13271	NA	301	0.782517	chr16	15831373	C	A
chr16_15956276	exonic	Vitvi16g00860	0	nonsynonymous	351	0.80457	chr16	15956276	C	T
chr16_16084387	exonic	Vitvi16g00871	0	nonsynonymous	451	0.733005	chr16	16084387	G	T
chr16_16140462	exonic	Vitvi16g00876	0	synonymous	355	0.791376	chr16	16140462	A	G
chr16_16205019	exonic	Vitvi16g00878	0	synonymous	301	0.782517	chr16	16205019	C	T
chr11_16384147	exonic	Vitvi11g01114	0	synonymous	401	0.784847	chr11	16384147	G	A
chrUn_16418370	intergenic	NA	NA	NA	351	0.80457	chrUn	16418370	G	T
chr16_16453416	intronic	Vitvi16g00894	0	NA	355	0.791376	chr16	16453416	A	G
chr06_16528860	upstream	Vitvi06g01871	285	NA	403	0.803181	chr06	16528860	C	T
chr06_16738124	intronic	Vitvi06g01169	0	NA	301	0.782517	chr06	16738124	G	A
chr08_16879652	intronic	Vitvi08g01415	0	NA	406	0.759846	chr08	16879652	G	T
chr11_17232340	exonic	Vitvi11g01145	0	synonymous	351	0.80457	chr11	17232340	A	G
chr11_17988952	intronic	Vitvi11g01180	0	NA	251	0.71615	chr11	17988952	A	G
chr11_18010438	intronic	Vitvi11g01181	0	NA	451	0.733005	chr11	18010438	T	C
chr16_18419663	exonic	Vitvi16g01015	0	nonsynonymous	357	0.754911	chr16	18419663	T	G
chr15_18686528	intergenic	Vitvi15g01065	1223	NA	304	0.752512	chr15	18686528	A	G
chr08_18752867	exonic	Vitvi08g01600	0	synonymous	401	0.784847	chr08	18752867	A	C
chr16_18874997	intronic	Vitvi16g01897	0	NA	301	0.782517	chr16	18874997	T	G
chr16_18903660	exonic	Vitvi16g01897	0	synonymous	301	0.782517	chr16	18903660	G	A
chr08_19047510	exonic	Vitvi08g02301	0	synonymous	351	0.80457	chr08	19047510	T	C
chr18_19297595	intergenic	Vitvi18g01472	82135	NA	453	0.750535	chr18	19297595	C	T
chr16_19895065	intronic	Vitvi16g01133	0	NA	301	0.782517	chr16	19895065	G	T
chr18_19980428	intronic	Vitvi18g01504	0	NA	453	0.750535	chr18	19980428	A	G
chr18_20386790	intronic	Vitvi18g02917	0	NA	453	0.750535	chr18	20386790	G	A
chrUn_20399918	intergenic	NA	NA	NA	454	0.743946	chrUn	20399918	C	T
chr18_20516336	intronic	Vitvi18g01531	0	NA	453	0.750535	chr18	20516336	G	T
chr13_20533404	upstream	Vitvi13g01347	88	NA	451	0.733005	chr13	20533404	A	C
chr13_20553861	exonic	Vitvi13g01348	0	synonymous	453	0.750535	chr13	20553861	G	A
chr16_20589079	ncRNA_exonic	Vitvi16g01974	0	NA	451	0.733005	chr16	20589079	C	A
chr18_20682360	intronic	Vitvi18g02927	0	NA	453	0.750535	chr18	20682360	T	C
chr12_21169374	intronic	Vitvi12g01973	0	NA	401	0.784847	chr12	21169374	G	A
chrUn_21284399	intergenic	NA	NA	NA	407	0.737963	chrUn	21284399	A	G
chr18_21531385	intergenic	Vitvi18g01578	11559	NA	453	0.750535	chr18	21531385	T	C
chr13_22088282	intronic	Vitvi13g01417	0	NA	408	0.707768	chr13	22088282	G	A
chr18_22417378	exonic	Vitvi18g01619	0	nonsynonymous	403	0.803181	chr18	22417378	C	T
chr19_22582439	intronic	Vitvi19g01638	0	NA	301	0.782517	chr19	22582439	A	G
chr07_22667248	UTR3	Vitvi07g01697	0	NA	301	0.782517	chr07	22667248	A	G
chr19_23094550	exonic	Vitvi19g01676	0	synonymous	251	0.71615	chr19	23094550	G	A
chr19_23098326	intronic	Vitvi19g01676	0	NA	301	0.782517	chr19	23098326	G	A
chr19_23117964	intronic	Vitvi19g01676	0	NA	301	0.782517	chr19	23117964	C	T
chr12_23445742	intergenic	Vitvi12g02115	6097	NA	301	0.782517	chr12	23445742	G	A
chr12_23451250	intergenic	Vitvi12g02115	11605	NA	401	0.784847	chr12	23451250	C	T
chr19_23570904	UTR5	Vitvi19g01704	0	NA	251	0.71615	chr19	23570904	G	A
chr14_23631907	exonic	Vitvi14g01365	0	nonsynonymous	405	0.780207	chr14	23631907	A	G
chr18_23664057	exonic	Vitvi18g01691	0	synonymous	401	0.784847	chr18	23664057	A	G
chr05_23666121	exonic	Vitvi05g02234	0	nonsynonymous	351	0.80457	chr05	23666121	G	A
chr05_23805502	intergenic	Vitvi05g01548	15550	NA	401	0.784847	chr05	23805502	A	G
chr05_23807175	upstream	Vitvi05g01549	648	NA	401	0.784847	chr05	23807175	G	A
chr05_23895341	exonic	Vitvi05g01554	0	synonymous	401	0.784847	chr05	23895341	G	A
chr07_23961249	exonic	Vitvi07g01830	0	nonsynonymous	356	0.773383	chr07	23961249	A	G
chr05_24084065	upstream	Vitvi05g01562	88	NA	402	0.800661	chr05	24084065	A	G
chr05_24320795	UTR3	Vitvi05g02252	0	NA	401	0.784847	chr05	24320795	C	T
chr18_24689338	exonic	Vitvi18g01746	0	synonymous	402	0.800661	chr18	24689338	T	C
chr05_24709439	downstream	Vitvi05g01621	19	NA	351	0.80457	chr05	24709439	A	G
chr05_24749656	upstream	Vitvi05g01626	5	NA	351	0.80457	chr05	24749656	A	G
chr05_24760840	intronic	Vitvi05g01627	0	NA	351	0.80457	chr05	24760840	G	T
chr05_24926433	upstream	Vitvi05g01642	992	NA	451	0.733005	chr05	24926433	G	T
chr05_24959148	exonic	Vitvi05g01648	0	synonymous	351	0.80457	chr05	24959148	A	G
chr14_25025034	intronic	Vitvi14g01479	0	NA	406	0.759846	chr14	25025034	G	A
chr05_25070911	downstream	Vitvi05g01658	362	NA	351	0.80457	chr05	25070911	A	G
chr14_25130458	intronic	Vitvi14g01494	0	NA	406	0.759846	chr14	25130458	A	G
chr05_25207264	exonic	Vitvi05g01682	0	nonsynonymous	401	0.784847	chr05	25207264	G	A
chr05_25254201	exonic	Vitvi05g01684	0	nonsynonymous	351	0.80457	chr05	25254201	G	T
chr05_25292220	intronic	Vitvi05g02275	0	NA	351	0.80457	chr05	25292220	A	G
chr14_25331584	intronic	Vitvi14g01513	0	NA	406	0.759846	chr14	25331584	C	A
chr05_25410848	intronic	Vitvi05g01693	0	NA	401	0.784847	chr05	25410848	C	T
chr05_25417428	exonic	Vitvi05g01694	0	synonymous	401	0.784847	chr05	25417428	T	C
chr14_25462156	UTR3	Vitvi14g01522	0	NA	406	0.759846	chr14	25462156	C	T
chr14_26036176	intronic	Vitvi14g01576	0	NA	455	0.731368	chr14	26036176	A	C
chr14_27099561	intronic	Vitvi14g01701	0	NA	404	0.79587	chr14	27099561	C	T
chr07_27149792	exonic	Vitvi07g02053	0	synonymous	251	0.71615	chr07	27149792	T	C
chr14_27380011	exonic	Vitvi14g01730	0	synonymous	406	0.759846	chr14	27380011	C	T
chr14_27385567	exonic	Vitvi14g01730	0	synonymous	406	0.759846	chr14	27385567	A	G
chr14_27463576	exonic	Vitvi14g01742	0	nonsynonymous	454	0.743946	chr14	27463576	G	A
chr18_27495841	intronic	Vitvi18g01924	0	NA	401	0.784847	chr18	27495841	T	C
chr14_27517064	exonic	Vitvi14g01746	0	synonymous	406	0.759846	chr14	27517064	A	G
chr14_27618043	intronic	Vitvi14g03017	0	NA	454	0.743946	chr14	27618043	C	T
chr14_27670866	upstream	Vitvi14g01759	620	NA	456	0.710895	chr14	27670866	C	A
chr13_27853362	exonic	Vitvi13g01765	0	synonymous	406	0.759846	chr13	27853362	G	A
chr14_27948854	intergenic	Vitvi14g03027	7267	NA	406	0.759846	chr14	27948854	C	T
chr14_28123424	exonic	Vitvi14g01820	0	synonymous	454	0.743946	chr14	28123424	C	T
chr14_28560623	exonic	Vitvi14g01867	0	synonymous	454	0.743946	chr14	28560623	G	A
chr14_28794351	intronic	Vitvi14g01896	0	NA	456	0.710895	chr14	28794351	G	A
chr13_29056180	intronic	Vitvi13g01857	0	NA	302	0.785026	chr13	29056180	G	T
chr14_30004671	intergenic	Vitvi14g02018	6989	NA	454	0.743946	chr14	30004671	A	G
chr18_32698744	downstream	Vitvi18g03216	961	NA	401	0.784847	chr18	32698744	C	T
chr18_34073465	downstream	Vitvi18g03265	492	NA	401	0.784847	chr18	34073465	G	T

## Sheet: k6_C5 (yellow)
snp	variant_type	gene	distance	exon_variant_type	metasnp	spearman_correlation_coefficient	chr	pos	allele1	allele2
chr02_140969	intergenic	NA	NA	NA	1530	0.749526	chr02	140969	G	A
chr08_164902	downstream	Vitvi08g00008	202	NA	1478	0.747697	chr08	164902	C	A
chr18_350514	intronic	Vitvi18g00027	0	NA	1580	0.751829	chr18	350514	C	T
chr03_753960	intergenic	NA	NA	NA	1479	0.749977	chr03	753960	C	T
chr10_822389	exonic	Vitvi10g00077	0	nonsynonymous	1528	0.748812	chr10	822389	A	C
chr02_1351416	intergenic	NA	NA	NA	1578	0.738241	chr02	1351416	G	A
chr16_2691202	intronic	Vitvi16g00174	0	NA	1478	0.747697	chr16	2691202	C	T
chr11_2709117	exonic	Vitvi11g00284	0	nonsynonymous	1580	0.751829	chr11	2709117	G	A
chr08_3373871	downstream	Vitvi08g00175	12	NA	1630	0.749806	chr08	3373871	C	T
chr05_3866918	intronic	Vitvi05g00373	0	NA	1628	0.714963	chr05	3866918	T	C
chr07_4418740	exonic	Vitvi07g00420	0	nonsynonymous	1579	0.749512	chr07	4418740	T	C
chr16_4757229	intronic	Vitvi16g00274	0	NA	1428	0.733667	chr16	4757229	A	G
chr14_4824831	upstream	Vitvi14g02604	668	NA	1578	0.738241	chr14	4824831	G	A
chr11_4841337	intronic	Vitvi11g00481	0	NA	1579	0.749512	chr11	4841337	A	G
chr14_5015411	intronic	Vitvi14g00352	0	NA	1531	0.731252	chr14	5015411	G	T
chr11_5535789	intergenic	NA	NA	NA	1580	0.751829	chr11	5535789	T	G
chr11_5535789	exonic	Vitvi11g00524	0	nonsynonymous	1580	0.751829	chr11	5535789	T	C
chr11_5542815	intronic	Vitvi11g00524	0	NA	1629	0.738478	chr11	5542815	A	G
chr06_6116604	downstream	Vitvi06g00515	246	NA	1476	0.710301	chr06	6116604	A	C
chr07_6248255	intronic	Vitvi07g00575	0	NA	1531	0.731252	chr07	6248255	G	A
chr06_6468475	exonic	Vitvi06g01723	0	synonymous	1526	0.70706	chr06	6468475	A	G
chr17_6600871	exonic	Vitvi17g00570	0	synonymous	1427	0.720015	chr17	6600871	G	A
chr14_6673008	intronic	Vitvi14g00428	0	NA	1578	0.738241	chr14	6673008	G	A
chr08_7218035	exonic	Vitvi08g00632	0	nonsynonymous	1580	0.751829	chr08	7218035	G	A
chr11_7415435	intronic	Vitvi11g00651	0	NA	1579	0.749512	chr11	7415435	G	T
chr11_8415245	intronic	Vitvi11g00710	0	NA	1579	0.749512	chr11	8415245	A	C
chr11_8456940	exonic	Vitvi11g01504	0	nonsynonymous	1579	0.749512	chr11	8456940	T	G
chr11_8505576	intronic	Vitvi11g00715	0	NA	1579	0.749512	chr11	8505576	C	T
chr11_8695169	intronic	Vitvi11g00728	0	NA	1580	0.751829	chr11	8695169	C	T
chr08_8772448	intronic	Vitvi08g00721	0	NA	1431	0.701538	chr08	8772448	A	G
chr11_9794668	intergenic	Vitvi11g00797	46008	NA	1579	0.749512	chr11	9794668	A	G
chr03_9821508	exonic	Vitvi03g00804	0	nonsynonymous	1579	0.749512	chr03	9821508	G	A
chr03_9822766	intronic	Vitvi03g00804	0	NA	1579	0.749512	chr03	9822766	T	C
chr11_10003923	intergenic	Vitvi11g01520	1768	NA	1579	0.749512	chr11	10003923	C	A
chr11_11297317	exonic	Vitvi11g00871	0	nonsynonymous	1580	0.751829	chr11	11297317	C	T
chr10_11960475	upstream	Vitvi10g00917	78	NA	1578	0.738241	chr10	11960475	T	G
chr11_12399503	intronic	Vitvi11g00921	0	NA	1629	0.738478	chr11	12399503	G	A
chr18_12910111	exonic	Vitvi18g01162	0	nonsynonymous	1528	0.748812	chr18	12910111	G	A
chr15_13604974	intergenic	Vitvi15g01471	1173	NA	1578	0.738241	chr15	13604974	C	T
chr15_14352726	exonic	Vitvi15g00678	0	synonymous	1579	0.749512	chr15	14352726	A	G
chr11_15358781	intronic	Vitvi11g01055	0	NA	1628	0.714963	chr11	15358781	A	C
chr08_17206053	exonic	Vitvi08g01450	0	synonymous	1529	0.752892	chr08	17206053	A	G
chr11_17580799	intronic	Vitvi11g01163	0	NA	1579	0.749512	chr11	17580799	T	C
chr07_17854417	downstream	Vitvi07g01253	866	NA	1579	0.749512	chr07	17854417	G	A
chr05_17872265	intronic	Vitvi05g01223	0	NA	1427	0.720015	chr05	17872265	A	G
chr01_18162961	intergenic	NA	NA	NA	1579	0.749512	chr01	18162961	A	G
chr11_18562003	intronic	Vitvi11g01220	0	NA	1579	0.749512	chr11	18562003	T	C
chr11_18595554	intergenic	Vitvi11g01220	4694	NA	1629	0.738478	chr11	18595554	C	T
chr11_18902318	exonic	Vitvi11g01243	0	synonymous	1629	0.738478	chr11	18902318	G	A
chr08_18915165	intronic	Vitvi08g01618	0	NA	1528	0.748812	chr08	18915165	A	C
chr11_19175278	intronic	Vitvi11g01260	0	NA	1579	0.749512	chr11	19175278	C	T
chr08_19640046	exonic	Vitvi08g01676	0	synonymous	1529	0.752892	chr08	19640046	C	T
chr11_19727406	intronic	Vitvi11g01297	0	NA	1579	0.749512	chr11	19727406	A	G
chr11_19756585	exonic	Vitvi11g01298	0	synonymous	1579	0.749512	chr11	19756585	A	G
chr08_19766192	exonic	Vitvi08g01691	0	nonsynonymous	1578	0.738241	chr08	19766192	A	G
chr08_19801576	exonic	Vitvi08g01694	0	nonsynonymous	1578	0.738241	chr08	19801576	T	G
chr18_20255344	intergenic	Vitvi18g01517	4831	NA	1528	0.748812	chr18	20255344	G	A
chr16_22170107	intronic	Vitvi16g02042	0	NA	1578	0.738241	chr16	22170107	G	A
chr14_24953837	intronic	Vitvi14g01472	0	NA	1531	0.731252	chr14	24953837	C	T
chr14_25164902	intronic	Vitvi14g01495	0	NA	1530	0.749526	chr14	25164902	A	G
chr14_25221613	UTR3	Vitvi14g01500	0	NA	1530	0.749526	chr14	25221613	T	C
chr14_25594306	exonic	Vitvi14g01532	0	nonsynonymous	1580	0.751829	chr14	25594306	C	T
chr03_25774155	intergenic	NA	NA	NA	1428	0.733667	chr03	25774155	C	T
chr13_27787722	intronic	Vitvi13g01757	0	NA	1580	0.751829	chr13	27787722	T	C
chr18_30223896	intronic	Vitvi18g03153	0	NA	1578	0.738241	chr18	30223896	G	T
chr18_34310533	intergenic	Vitvi18g02412	5057	NA	1478	0.747697	chr18	34310533	G	T

## Sheet: k6_C6 (magenta)
snp	variant_type	gene	distance	exon_variant_type	metasnp	spearman_correlation_coefficient	chr	pos	allele1	allele2
chr19_17827	exonic	Vitvi19g00001	0	synonymous	40	0.748004	chr19	17827	T	C
chr19_26502	intronic	Vitvi19g00002	0	NA	40	0.748004	chr19	26502	T	G
chr19_75475	downstream	Vitvi19g00007	363	NA	94	0.712403	chr19	75475	G	A
chr18_182138	intronic	Vitvi18g00010	0	NA	241	0.7099	chr18	182138	C	T
chr09_201649	exonic	Vitvi09g00013	0	synonymous	427	0.748085	chr09	201649	G	A
chr18_213484	exonic	Vitvi18g00010	0	synonymous	241	0.7099	chr18	213484	T	C
chr18_283111	intronic	Vitvi18g00015	0	NA	241	0.7099	chr18	283111	C	T
chr19_287209	intergenic	Vitvi19g00024	6470	NA	879	0.704323	chr19	287209	C	T
chr19_342658	intronic	Vitvi19g00028	0	NA	41	0.770328	chr19	342658	A	C
chr05_421823	ncRNA_intronic	Vitvi05g00046	0	NA	39	0.716361	chr05	421823	G	T
chr18_582557	intronic	Vitvi18g00051	0	NA	140	0.735669	chr18	582557	T	C
chr10_620404	exonic	Vitvi10g00063	0	synonymous	193	0.716661	chr10	620404	T	G
chr18_647602	intronic	Vitvi18g00061	0	NA	140	0.735669	chr18	647602	G	A
chr10_647749	exonic	Vitvi10g00065	0	synonymous	141	0.759562	chr10	647749	G	A
chr18_683077	exonic	Vitvi18g00068	0	nonsynonymous	241	0.7099	chr18	683077	A	G
chr14_855835	upstream	Vitvi14g00089	594	NA	220	0.709271	chr14	855835	C	A
chr18_882766	intronic	Vitvi18g00093	0	NA	90	0.744387	chr18	882766	A	G
chr10_918773	exonic	Vitvi10g00087	0	synonymous	192	0.741943	chr10	918773	C	T
chr14_985547	intergenic	Vitvi14g00096	4449	NA	170	0.702031	chr14	985547	T	C
chr04_1014809	intronic	Vitvi04g00106	0	NA	142	0.763164	chr04	1014809	G	A
chr04_1016653	UTR5	Vitvi04g00106	0	NA	142	0.763164	chr04	1016653	A	G
chr17_1152274	intronic	Vitvi17g00114	0	NA	44	0.721119	chr17	1152274	A	G
chr14_1160104	intronic	Vitvi14g00118	0	NA	191	0.741361	chr14	1160104	G	A
chr15_1162190	exonic	Vitvi15g00049	0	nonsynonymous	827	0.712305	chr15	1162190	C	T
chr01_1211000	intergenic	NA	NA	NA	192	0.741943	chr01	1211000	C	T
chr06_1367688	intronic	Vitvi06g00113	0	NA	270	0.712502	chr06	1367688	T	G
chr05_1418506	intronic	Vitvi05g00149	0	NA	39	0.716361	chr05	1418506	G	A
chr19_1422565	intergenic	Vitvi19g00107	1670	NA	192	0.741943	chr19	1422565	T	C
chr19_1512110	UTR3	Vitvi19g00118	0	NA	90	0.744387	chr19	1512110	A	C
chr19_1567288	intronic	Vitvi19g00122	0	NA	90	0.744387	chr19	1567288	A	G
chr03_1600410	upstream	Vitvi03g00138	323	NA	44	0.721119	chr03	1600410	G	A
chr03_1722578	exonic	Vitvi03g00151	0	synonymous	44	0.721119	chr03	1722578	A	G
chr15_1766989	exonic	Vitvi15g00082	0	nonsynonymous	529	0.709028	chr15	1766989	C	T
chr18_1773226	intronic	Vitvi18g00188	0	NA	475	0.717751	chr18	1773226	G	A
chr18_1779934	UTR3	Vitvi18g00189	0	NA	475	0.717751	chr18	1779934	G	T
chr13_1815258	downstream	Vitvi13g00198	746	NA	428	0.742377	chr13	1815258	C	T
chr03_1822041	exonic	Vitvi03g00164	0	synonymous	44	0.721119	chr03	1822041	T	C
chr09_1881231	exonic	Vitvi09g00171	0	synonymous	242	0.708153	chr09	1881231	G	A
chr18_1967968	exonic	Vitvi18g00203	0	synonymous	191	0.741361	chr18	1967968	G	A
chr19_1978111	intronic	Vitvi19g00148	0	NA	40	0.748004	chr19	1978111	G	A
chr10_2166706	intronic	Vitvi10g01684	0	NA	242	0.708153	chr10	2166706	G	A
chr10_2221702	exonic	Vitvi10g00215	0	synonymous	193	0.716661	chr10	2221702	T	C
chr10_2221855	intronic	Vitvi10g00215	0	NA	193	0.716661	chr10	2221855	G	A
chr13_2319256	intergenic	Vitvi13g01934	4445	NA	879	0.704323	chr13	2319256	G	A
chr09_2348186	upstream	Vitvi09g00215	171	NA	575	0.714842	chr09	2348186	C	A
chr10_2463960	downstream	Vitvi10g01700	518	NA	192	0.741943	chr10	2463960	T	C
chr13_2524036	exonic	Vitvi13g00254	0	synonymous	426	0.737675	chr13	2524036	T	C
chr03_2527181	exonic	Vitvi03g01457	0	nonsynonymous	242	0.708153	chr03	2527181	A	G
chr13_2586355	intronic	Vitvi13g00261	0	NA	628	0.7169	chr13	2586355	T	C
chr06_2606549	exonic	Vitvi06g00218	0	synonymous	41	0.770328	chr06	2606549	A	G
chr16_2623450	intronic	Vitvi16g00169	0	NA	40	0.748004	chr16	2623450	A	C
chr14_2676797	intronic	Vitvi14g00228	0	NA	220	0.709271	chr14	2676797	T	C
chr10_2683857	intergenic	Vitvi10g00258	8863	NA	90	0.744387	chr10	2683857	T	C
chr07_2694151	intronic	Vitvi07g00244	0	NA	91	0.767834	chr07	2694151	C	T
chr01_2796258	intergenic	NA	NA	NA	44	0.721119	chr01	2796258	C	T
chr05_2796828	intergenic	Vitvi05g01838	1336	NA	90	0.744387	chr05	2796828	A	G
chr01_2824341	intergenic	NA	NA	NA	44	0.721119	chr01	2824341	T	C
chr12_2836156	intronic	Vitvi12g00181	0	NA	43	0.76144	chr12	2836156	C	T
chr04_2936836	exonic	Vitvi04g00312	0	synonymous	219	0.704832	chr04	2936836	G	T
chr10_2944852	UTR5	Vitvi10g00290	0	NA	170	0.702031	chr10	2944852	T	C
chr09_3026074	intergenic	Vitvi09g01570	6863	NA	192	0.741943	chr09	3026074	A	G
chr10_3038169	intergenic	Vitvi10g00297	3117	NA	425	0.716613	chr10	3038169	A	G
chr03_3052034	intronic	Vitvi03g01477	0	NA	42	0.777004	chr03	3052034	A	G
chr10_3111071	exonic	Vitvi10g00306	0	synonymous	143	0.741238	chr10	3111071	G	A
chr17_3249529	intronic	Vitvi17g00278	0	NA	269	0.705913	chr17	3249529	G	A
chr10_3345151	intronic	Vitvi10g00321	0	NA	426	0.737675	chr10	3345151	G	A
chr12_3375119	intergenic	Vitvi12g00227	1704	NA	877	0.703724	chr12	3375119	C	T
chr03_3460123	intronic	Vitvi03g01492	0	NA	42	0.777004	chr03	3460123	A	G
chr01_3477330	intergenic	NA	NA	NA	627	0.730268	chr01	3477330	T	C
chr03_3582720	exonic	Vitvi03g00323	0	synonymous	44	0.721119	chr03	3582720	T	G
chr03_3626210	exonic	Vitvi03g00328	0	synonymous	44	0.721119	chr03	3626210	T	C
chr03_3631916	exonic	Vitvi03g00328	0	synonymous	44	0.721119	chr03	3631916	T	C
chr18_3647902	downstream	Vitvi18g02550	395	NA	40	0.748004	chr18	3647902	T	G
chr03_3719210	exonic	Vitvi03g00340	0	synonymous	426	0.737675	chr03	3719210	A	G
chr03_3770373	exonic	Vitvi03g00345	0	synonymous	476	0.738696	chr03	3770373	G	A
chr19_3800713	exonic	Vitvi19g01910	0	synonymous	89	0.709791	chr19	3800713	G	A
chr08_3844716	intronic	Vitvi08g00198	0	NA	39	0.716361	chr08	3844716	C	A
chr19_3881687	exonic	Vitvi19g00305	0	synonymous	89	0.709791	chr19	3881687	G	A
chr04_3898614	exonic	Vitvi04g00392	0	synonymous	627	0.730268	chr04	3898614	G	A
chr17_3909848	intergenic	Vitvi17g00334	2751	NA	476	0.738696	chr17	3909848	T	C
chr04_3926362	intronic	Vitvi04g00392	0	NA	627	0.730268	chr04	3926362	A	G
chr03_3951055	exonic	Vitvi03g00359	0	nonsynonymous	44	0.721119	chr03	3951055	T	C
chr07_4012211	exonic	Vitvi07g02214	0	nonsynonymous	42	0.777004	chr07	4012211	G	T
chr09_4171994	exonic	Vitvi09g00387	0	synonymous	320	0.70652	chr09	4171994	G	A
chr07_4203391	exonic	Vitvi07g00399	0	synonymous	42	0.777004	chr07	4203391	C	T
chr07_4203588	intronic	Vitvi07g00399	0	NA	42	0.777004	chr07	4203588	G	A
chr01_4217401	intergenic	NA	NA	NA	44	0.721119	chr01	4217401	G	A
chr19_4225833	intronic	Vitvi19g00323	0	NA	89	0.709791	chr19	4225833	C	A
chr17_4267729	intronic	Vitvi17g00359	0	NA	39	0.716361	chr17	4267729	T	C
chr03_4299297	exonic	Vitvi03g00396	0	synonymous	477	0.75051	chr03	4299297	C	A
chr07_4428668	downstream	Vitvi07g00421	697	NA	628	0.7169	chr07	4428668	C	A
chr01_4542269	intergenic	NA	NA	NA	42	0.777004	chr01	4542269	G	A
chr10_4581648	exonic	Vitvi10g00444	0	synonymous	39	0.716361	chr10	4581648	T	C
chr03_4608965	intronic	Vitvi03g00425	0	NA	476	0.738696	chr03	4608965	A	G
chr19_4611408	intronic	Vitvi19g00346	0	NA	39	0.716361	chr19	4611408	T	C
chr03_4623009	UTR5	Vitvi03g00427	0	NA	476	0.738696	chr03	4623009	A	G
chr03_4636829	upstream;downstream	Vitvi03g00430	776	NA	43	0.76144	chr03	4636829	A	C
chr10_4637402	exonic	Vitvi10g00452	0	synonymous	90	0.744387	chr10	4637402	A	G
chr08_4661848	exonic	Vitvi08g00239	0	nonsynonymous	39	0.716361	chr08	4661848	C	T
chr11_4692733	intronic	Vitvi11g00468	0	NA	628	0.7169	chr11	4692733	T	C
chr01_4720796	intergenic	NA	NA	NA	377	0.727347	chr01	4720796	C	A
chr08_4740668	intergenic	Vitvi08g02035	4257	NA	39	0.716361	chr08	4740668	T	C
chr19_4744638	downstream	Vitvi19g01957	701	NA	89	0.709791	chr19	4744638	C	A
chr13_4799584	exonic	Vitvi13g00528	0	synonymous	477	0.75051	chr13	4799584	A	C
chr06_4829333	intronic	Vitvi06g00386	0	NA	39	0.716361	chr06	4829333	T	C
chr08_4912829	intronic	Vitvi08g02036	0	NA	425	0.716613	chr08	4912829	A	G
chr03_4980494	intronic	Vitvi03g00457	0	NA	42	0.777004	chr03	4980494	G	A
chr04_5082867	upstream	Vitvi04g00497	655	NA	43	0.76144	chr04	5082867	C	T
chr04_5085547	exonic	Vitvi04g00497	0	synonymous	42	0.777004	chr04	5085547	A	G
chr19_5228150	upstream;downstream	Vitvi19g00387	746	NA	89	0.709791	chr19	5228150	G	A
chr19_5283437	intergenic	Vitvi19g00392	5538	NA	40	0.748004	chr19	5283437	C	T
chr10_5306876	intronic	Vitvi10g00514	0	NA	193	0.716661	chr10	5306876	A	G
chr18_5307702	intergenic	Vitvi18g00490	2838	NA	190	0.718965	chr18	5307702	A	G
chr10_5368585	intergenic	Vitvi10g00519	1513	NA	92	0.774173	chr10	5368585	C	T
chr08_5434522	intronic	Vitvi08g00271	0	NA	40	0.748004	chr08	5434522	C	T
chr18_5481124	UTR5	Vitvi18g02600	0	NA	191	0.741361	chr18	5481124	A	G
chr19_5497763	intergenic	Vitvi19g01985	2200	NA	91	0.767834	chr19	5497763	G	T
chr05_5509407	exonic	Vitvi05g00538	0	synonymous	140	0.735669	chr05	5509407	A	G
chr03_5522421	upstream	Vitvi03g00510	114	NA	44	0.721119	chr03	5522421	C	T
chr03_5537131	downstream	Vitvi03g00511	353	NA	44	0.721119	chr03	5537131	G	A
chr03_5642329	intergenic	Vitvi03g00518	2025	NA	44	0.721119	chr03	5642329	A	G
chr03_5669806	intronic	Vitvi03g00521	0	NA	44	0.721119	chr03	5669806	G	A
chr19_5685572	intronic	Vitvi19g00421	0	NA	190	0.718965	chr19	5685572	A	C
chr03_5773684	exonic	Vitvi03g00528	0	synonymous	44	0.721119	chr03	5773684	T	C
chr03_5800660	intronic	Vitvi03g00530	0	NA	44	0.721119	chr03	5800660	G	A
chr08_5871704	intronic	Vitvi08g00297	0	NA	40	0.748004	chr08	5871704	A	G
chr19_5990330	intronic	Vitvi19g01998	0	NA	91	0.767834	chr19	5990330	C	T
chr08_6010780	intergenic	Vitvi08g00301	1752	NA	191	0.741361	chr08	6010780	T	C
chr18_6015279	intronic	Vitvi18g00535	0	NA	190	0.718965	chr18	6015279	A	G
chr18_6030520	exonic	Vitvi18g02614	0	nonsynonymous	140	0.735669	chr18	6030520	T	G
chr18_6077851	intronic	Vitvi18g00538	0	NA	140	0.735669	chr18	6077851	G	A
chr18_6116703	exonic	Vitvi18g00539	0	synonymous	140	0.735669	chr18	6116703	G	A
chr03_6173673	intronic	Vitvi03g00560	0	NA	44	0.721119	chr03	6173673	C	A
chr18_6180177	intronic	Vitvi18g00539	0	NA	190	0.718965	chr18	6180177	A	G
chr07_6218873	intergenic	Vitvi07g00571	8766	NA	476	0.738696	chr07	6218873	T	C
chr19_6233199	upstream	Vitvi19g00470	445	NA	90	0.744387	chr19	6233199	A	G
chr11_6324396	intronic	Vitvi11g00577	0	NA	628	0.7169	chr11	6324396	G	T
chr18_6448240	intronic	Vitvi18g00561	0	NA	91	0.767834	chr18	6448240	A	G
chr14_6551041	intergenic	Vitvi14g00419	25001	NA	39	0.716361	chr14	6551041	T	C
chr18_6556354	exonic	Vitvi18g00573	0	synonymous	190	0.718965	chr18	6556354	T	C
chr18_6579080	intronic	Vitvi18g00576	0	NA	191	0.741361	chr18	6579080	C	T
chr18_6598212	exonic	Vitvi18g00576	0	nonsynonymous	191	0.741361	chr18	6598212	T	C
chr04_6605639	intronic	Vitvi04g00598	0	NA	190	0.718965	chr04	6605639	A	G
chr18_6616091	intronic	Vitvi18g00576	0	NA	191	0.741361	chr18	6616091	T	C
chr14_6640155	intronic	Vitvi14g00425	0	NA	192	0.741943	chr14	6640155	G	A
chr10_6688524	intronic	Vitvi10g00627	0	NA	475	0.717751	chr10	6688524	T	C
chr12_6698724	exonic	Vitvi12g02394	0	nonsynonymous	192	0.741943	chr12	6698724	C	A
chr06_6721968	exonic	Vitvi06g00580	0	nonsynonymous	142	0.763164	chr06	6721968	T	C
chr10_6899081	intergenic	Vitvi10g00642	7022	NA	42	0.777004	chr10	6899081	G	T
chrUn_6956461	intergenic	NA	NA	NA	578	0.729306	chrUn	6956461	T	G
chr04_6959925	intergenic	Vitvi04g00623	2468	NA	142	0.763164	chr04	6959925	C	T
chr03_6987820	exonic	Vitvi03g00613	0	nonsynonymous	44	0.721119	chr03	6987820	A	G
chr18_7047685	intergenic	Vitvi18g00617	11648	NA	190	0.718965	chr18	7047685	T	G
chr10_7234319	intronic	Vitvi10g00657	0	NA	41	0.770328	chr10	7234319	C	A
chr17_7257224	exonic	Vitvi17g00642	0	synonymous	42	0.777004	chr17	7257224	C	T
chr12_7294026	downstream	Vitvi12g00542	73	NA	191	0.741361	chr12	7294026	A	C
chr18_7309919	exonic	Vitvi18g02636	0	nonsynonymous	140	0.735669	chr18	7309919	G	A
chr08_7411890	exonic	Vitvi08g00643	0	synonymous	40	0.748004	chr08	7411890	A	G
chr09_7414046	exonic	Vitvi09g00649	0	synonymous	220	0.709271	chr09	7414046	G	A
chr03_7441660	exonic	Vitvi03g00661	0	synonymous	321	0.704372	chr03	7441660	G	A
chr08_7542524	intronic	Vitvi08g00650	0	NA	219	0.704832	chr08	7542524	C	T
chr03_7557487	intronic	Vitvi03g00667	0	NA	40	0.748004	chr03	7557487	T	C
chr10_7585213	intronic	Vitvi10g00684	0	NA	42	0.777004	chr10	7585213	G	A
chr07_7630021	intronic	Vitvi07g00668	0	NA	41	0.770328	chr07	7630021	T	C
chr16_7732098	intronic	Vitvi16g00429	0	NA	219	0.704832	chr16	7732098	G	T
chr13_7733098	intronic	Vitvi13g00723	0	NA	42	0.777004	chr13	7733098	A	G
chr16_7742214	intronic	Vitvi16g00429	0	NA	219	0.704832	chr16	7742214	T	G
chr12_7769221	exonic	Vitvi12g00594	0	synonymous	241	0.7099	chr12	7769221	C	T
chr14_7839233	intronic	Vitvi14g02674	0	NA	271	0.704288	chr14	7839233	T	C
chr16_7893852	exonic	Vitvi16g00436	0	synonymous	191	0.741361	chr16	7893852	G	A
chr14_8031897	intergenic	Vitvi14g00507	3122	NA	39	0.716361	chr14	8031897	G	A
chr11_8036134	downstream	Vitvi11g00687	664	NA	626	0.728363	chr11	8036134	T	C
chr10_8087578	exonic	Vitvi10g00705	0	nonsynonymous	43	0.76144	chr10	8087578	C	T
chr08_8090889	intronic	Vitvi08g00685	0	NA	40	0.748004	chr08	8090889	A	G
chr10_8137134	intergenic	Vitvi10g00707	7302	NA	269	0.705913	chr10	8137134	T	G
chr02_8141256	intergenic	NA	NA	NA	242	0.708153	chr02	8141256	A	G
chr11_8178186	intronic	Vitvi11g00696	0	NA	321	0.704372	chr11	8178186	A	G
chr13_8258201	exonic	Vitvi13g02093	0	nonsynonymous	142	0.763164	chr13	8258201	C	T
chr10_8339484	exonic	Vitvi10g00719	0	nonsynonymous	42	0.777004	chr10	8339484	G	A
chr18_8413041	UTR3	Vitvi18g00746	0	NA	39	0.716361	chr18	8413041	A	G
chr10_8495777	intronic	Vitvi10g00736	0	NA	42	0.777004	chr10	8495777	C	T
chr08_8512750	exonic	Vitvi08g02064	0	synonymous	219	0.704832	chr08	8512750	G	T
chr14_8586119	downstream	Vitvi14g00537	318	NA	39	0.716361	chr14	8586119	T	C
chr05_8696346	exonic	Vitvi05g00785	0	synonymous	41	0.770328	chr05	8696346	T	C
chrUn_8720450	intergenic	NA	NA	NA	192	0.741943	chrUn	8720450	G	A
chr16_8825488	exonic	Vitvi16g00479	0	synonymous	143	0.741238	chr16	8825488	T	C
chr10_8860202	intronic	Vitvi10g00761	0	NA	42	0.777004	chr10	8860202	G	A
chr13_8866413	exonic	Vitvi13g00774	0	synonymous	143	0.741238	chr13	8866413	T	C
chr10_8881727	intergenic	Vitvi10g00764	13894	NA	41	0.770328	chr10	8881727	C	A
chr13_8907774	intronic	Vitvi13g00777	0	NA	241	0.7099	chr13	8907774	C	T
chr18_8942752	intronic	Vitvi18g02684	0	NA	43	0.76144	chr18	8942752	A	G
chr14_9001963	intergenic	Vitvi14g00554	13763	NA	39	0.716361	chr14	9001963	T	C
chr10_9010144	intergenic	Vitvi10g00775	10760	NA	42	0.777004	chr10	9010144	G	A
chr10_9047847	exonic	Vitvi10g00781	0	synonymous	39	0.716361	chr10	9047847	C	T
chr02_9083433	intergenic	NA	NA	NA	678	0.706964	chr02	9083433	A	G
chr17_9102804	upstream;downstream	Vitvi17g00773	256	NA	140	0.735669	chr17	9102804	C	T
chr12_9204028	intronic	Vitvi12g00704	0	NA	142	0.763164	chr12	9204028	C	T
chr15_9207131	upstream	Vitvi15g00406	152	NA	475	0.717751	chr15	9207131	T	C
chr16_9223703	intronic	Vitvi16g00502	0	NA	879	0.704323	chr16	9223703	A	G
chr02_9255504	intergenic	NA	NA	NA	320	0.70652	chr02	9255504	G	A
chr10_9260328	intronic	Vitvi10g01860	0	NA	476	0.738696	chr10	9260328	C	A
chr08_9471590	intergenic	Vitvi08g00768	2219	NA	40	0.748004	chr08	9471590	A	G
chr08_9585226	exonic	Vitvi08g00777	0	nonsynonymous	40	0.748004	chr08	9585226	T	C
chr16_9603513	exonic	Vitvi16g00518	0	synonymous	41	0.770328	chr16	9603513	A	C
chr17_9606097	intronic	Vitvi17g00813	0	NA	42	0.777004	chr17	9606097	G	A
chr18_9613402	upstream	Vitvi18g00857	756	NA	39	0.716361	chr18	9613402	C	A
chr16_9655792	intronic	Vitvi16g00519	0	NA	43	0.76144	chr16	9655792	T	C
chr16_9657519	intronic	Vitvi16g00519	0	NA	41	0.770328	chr16	9657519	T	C
chr08_9703858	exonic	Vitvi08g00785	0	synonymous	41	0.770328	chr08	9703858	C	T
chr08_9871230	intronic	Vitvi08g02084	0	NA	40	0.748004	chr08	9871230	C	T
chr10_9954789	intronic	Vitvi10g01878	0	NA	42	0.777004	chr10	9954789	G	A
chr10_10090115	upstream	Vitvi10g00829	238	NA	42	0.777004	chr10	10090115	C	A
chr08_10163310	intronic	Vitvi08g02087	0	NA	40	0.748004	chr08	10163310	A	G
chr10_10222655	intronic	Vitvi10g00838	0	NA	41	0.770328	chr10	10222655	A	G
chr08_10243363	intergenic	Vitvi08g00815	3845	NA	40	0.748004	chr08	10243363	A	G
chr10_10254436	exonic	Vitvi10g00839	0	synonymous	143	0.741238	chr10	10254436	C	A
chr18_10414681	intronic	Vitvi18g00936	0	NA	219	0.704832	chr18	10414681	G	A
chr08_10451020	intergenic	Vitvi08g00835	6136	NA	39	0.716361	chr08	10451020	G	A
chr18_10464360	exonic	Vitvi18g00940	0	nonsynonymous	89	0.709791	chr18	10464360	T	G
chr10_10477287	intronic	Vitvi10g00851	0	NA	43	0.76144	chr10	10477287	G	T
chr08_10484101	intergenic	Vitvi08g00839	5670	NA	39	0.716361	chr08	10484101	A	C
chr08_10521867	exonic	Vitvi08g00843	0	nonsynonymous	40	0.748004	chr08	10521867	T	C
chr08_10547567	intronic	Vitvi08g00844	0	NA	39	0.716361	chr08	10547567	A	G
chr08_10700106	intergenic	Vitvi08g00852	16139	NA	40	0.748004	chr08	10700106	A	G
chr13_10749638	upstream	Vitvi13g00886	84	NA	93	0.755565	chr13	10749638	G	T
chr08_10776853	exonic	Vitvi08g00861	0	synonymous	39	0.716361	chr08	10776853	C	A
chr02_10811792	intergenic	NA	NA	NA	220	0.709271	chr02	10811792	A	C
chr08_10813424	intronic	Vitvi08g00864	0	NA	39	0.716361	chr08	10813424	A	G
chr09_10827524	exonic	Vitvi09g00838	0	synonymous	44	0.721119	chr09	10827524	C	T
chr15_10851259	intronic	Vitvi15g00507	0	NA	241	0.7099	chr15	10851259	G	A
chr10_11328619	intronic	Vitvi10g00888	0	NA	241	0.7099	chr10	11328619	G	T
chr13_11391253	intronic	Vitvi13g00921	0	NA	190	0.718965	chr13	11391253	T	C
chr15_11622855	exonic	Vitvi15g00543	0	synonymous	241	0.7099	chr15	11622855	A	G
chr18_11644409	intronic	Vitvi18g01059	0	NA	40	0.748004	chr18	11644409	T	C
chr18_11677290	intronic	Vitvi18g01061	0	NA	89	0.709791	chr18	11677290	C	T
chr18_11911228	intronic	Vitvi18g01084	0	NA	89	0.709791	chr18	11911228	G	T
chr18_12012282	intronic	Vitvi18g01095	0	NA	39	0.716361	chr18	12012282	T	G
chr18_12212356	UTR3	Vitvi18g01110	0	NA	39	0.716361	chr18	12212356	A	G
chrUn_12236538	intergenic	NA	NA	NA	242	0.708153	chrUn	12236538	C	T
chr18_12284233	exonic	Vitvi18g01116	0	nonsynonymous	39	0.716361	chr18	12284233	G	A
chr08_12292824	upstream	Vitvi08g00981	765	NA	141	0.759562	chr08	12292824	C	A
chr17_12506222	intronic	Vitvi17g01024	0	NA	43	0.76144	chr17	12506222	G	A
chr07_12543372	intronic	Vitvi07g00949	0	NA	429	0.712679	chr07	12543372	T	C
chr15_12604997	exonic	Vitvi15g00582	0	synonymous	39	0.716361	chr15	12604997	A	G
chr18_12620625	exonic	Vitvi18g01142	0	synonymous	39	0.716361	chr18	12620625	A	G
chr18_12627712	exonic	Vitvi18g01142	0	synonymous	39	0.716361	chr18	12627712	G	A
chrUn_12695318	intergenic	NA	NA	NA	40	0.748004	chrUn	12695318	C	T
chr18_12712273	intronic	Vitvi18g01148	0	NA	39	0.716361	chr18	12712273	G	T
chr18_12781487	downstream	Vitvi18g01155	48	NA	39	0.716361	chr18	12781487	T	C
chr18_12810519	downstream	Vitvi18g01157	570	NA	271	0.704288	chr18	12810519	A	G
chr18_12888037	exonic	Vitvi18g01159	0	synonymous	39	0.716361	chr18	12888037	C	T
chr16_13006338	exonic	Vitvi16g00673	0	nonsynonymous	41	0.770328	chr16	13006338	G	A
chr11_13056173	intronic	Vitvi11g00954	0	NA	578	0.729306	chr11	13056173	G	A
chr10_13264746	intergenic	Vitvi10g00991	4444	NA	93	0.755565	chr10	13264746	C	T
chr07_13764898	intronic	Vitvi07g02415	0	NA	429	0.712679	chr07	13764898	C	T
chr10_14250697	intronic	Vitvi10g01077	0	NA	140	0.735669	chr10	14250697	A	C
chr10_14424246	exonic	Vitvi10g01940	0	synonymous	91	0.767834	chr10	14424246	A	G
chr12_14828344	exonic	Vitvi12g01578	0	synonymous	43	0.76144	chr12	14828344	T	C
chr12_14828907	UTR3	Vitvi12g01578	0	NA	43	0.76144	chr12	14828907	T	G
chr12_14833795	exonic	Vitvi12g01582	0	synonymous	93	0.755565	chr12	14833795	A	G
chr12_15049378	exonic	Vitvi12g01601	0	synonymous	269	0.705913	chr12	15049378	G	A
chr13_15107095	exonic	Vitvi13g01077	0	synonymous	141	0.759562	chr13	15107095	A	G
chr05_15161063	intronic	Vitvi05g01090	0	NA	219	0.704832	chr05	15161063	A	G
chr05_15175684	intergenic	Vitvi05g01090	1323	NA	525	0.715555	chr05	15175684	A	C
chr12_15270665	exonic	Vitvi12g01616	0	nonsynonymous	193	0.716661	chr12	15270665	A	C
chr10_15303369	upstream	Vitvi10g01953	602	NA	269	0.705913	chr10	15303369	T	C
chr12_15357960	downstream	Vitvi12g01622	63	NA	191	0.741361	chr12	15357960	C	A
chr10_15568189	exonic	Vitvi10g01151	0	synonymous	43	0.76144	chr10	15568189	A	G
chr06_15848692	intronic	Vitvi06g01128	0	NA	91	0.767834	chr06	15848692	T	G
chr15_15907679	intronic	Vitvi15g00811	0	NA	41	0.770328	chr15	15907679	A	G
chr11_15923289	intronic	Vitvi11g01085	0	NA	528	0.739257	chr11	15923289	G	A
chr14_15999269	UTR3	Vitvi14g00891	0	NA	41	0.770328	chr14	15999269	C	T
chr11_16110505	exonic	Vitvi11g01099	0	synonymous	429	0.712679	chr11	16110505	A	G
chr15_16458936	exonic	Vitvi15g01540	0	synonymous	42	0.777004	chr15	16458936	C	T
chr10_16618664	intronic	Vitvi10g01213	0	NA	43	0.76144	chr10	16618664	G	A
chr06_16782000	exonic	Vitvi06g01881	0	synonymous	92	0.774173	chr06	16782000	A	G
chr11_16902272	exonic	Vitvi11g01134	0	synonymous	429	0.712679	chr11	16902272	C	T
chr17_17094260	intronic	Vitvi17g01228	0	NA	271	0.704288	chr17	17094260	A	G
chrUn_17115454	intergenic	NA	NA	NA	42	0.777004	chrUn	17115454	G	A
chr06_17616361	intergenic	Vitvi06g01218	5152	NA	142	0.763164	chr06	17616361	T	G
chr16_17662666	exonic	Vitvi16g00975	0	synonymous	321	0.704372	chr16	17662666	T	C
chr05_17785731	intronic	Vitvi05g01219	0	NA	270	0.712502	chr05	17785731	G	A
chr14_17873409	UTR3	Vitvi14g00971	0	NA	40	0.748004	chr14	17873409	C	T
chr13_18211439	intronic	Vitvi13g01225	0	NA	241	0.7099	chr13	18211439	A	C
chr14_18253784	intronic	Vitvi14g00992	0	NA	628	0.7169	chr14	18253784	A	G
chr16_18256890	intronic	Vitvi16g01872	0	NA	527	0.745825	chr16	18256890	A	G
chr16_18307519	intergenic	Vitvi16g01004	2933	NA	192	0.741943	chr16	18307519	T	C
chr11_18419763	exonic	Vitvi11g01650	0	nonsynonymous	375	0.701822	chr11	18419763	T	G
chr10_18456662	intergenic	Vitvi10g01317	49433	NA	828	0.711668	chr10	18456662	C	T
chr03_18520345	exonic	Vitvi03g01833	0	nonsynonymous	143	0.741238	chr03	18520345	A	G
chr11_18526710	intronic	Vitvi11g01213	0	NA	41	0.770328	chr11	18526710	G	A
chr13_18622857	intronic	Vitvi13g01245	0	NA	193	0.716661	chr13	18622857	G	T
chrUn_18638576	intergenic	NA	NA	NA	270	0.712502	chrUn	18638576	T	C
chrUn_18641097	intergenic	NA	NA	NA	42	0.777004	chrUn	18641097	G	A
chr11_18728415	exonic	Vitvi11g01232	0	nonsynonymous	427	0.748085	chr11	18728415	T	C
chr14_18872741	exonic	Vitvi14g01026	0	synonymous	220	0.709271	chr14	18872741	A	G
chr15_19171249	exonic	Vitvi15g01105	0	synonymous	193	0.716661	chr15	19171249	G	T
chr15_19241683	UTR5	Vitvi15g01114	0	NA	270	0.712502	chr15	19241683	T	C
chr07_19322409	intronic	Vitvi07g01378	0	NA	41	0.770328	chr07	19322409	T	C
chr07_19322477	intronic	Vitvi07g01378	0	NA	41	0.770328	chr07	19322477	T	C
chr15_19339989	exonic	Vitvi15g01124	0	synonymous	375	0.701822	chr15	19339989	A	G
chr07_19350722	intronic	Vitvi07g01381	0	NA	41	0.770328	chr07	19350722	T	C
chr05_19363499	intergenic	Vitvi05g01300	6257	NA	578	0.729306	chr05	19363499	G	T
chr10_19584263	exonic	Vitvi10g01386	0	synonymous	39	0.716361	chr10	19584263	A	C
chrUn_19586644	intergenic	NA	NA	NA	42	0.777004	chrUn	19586644	A	C
chr07_19598033	downstream	Vitvi07g01402	660	NA	42	0.777004	chr07	19598033	T	C
chr07_19601507	exonic	Vitvi07g01402	0	nonsynonymous	42	0.777004	chr07	19601507	T	C
chr07_19653500	exonic	Vitvi07g01406	0	synonymous	42	0.777004	chr07	19653500	A	G
chr07_19815882	intergenic	Vitvi07g01421	5087	NA	42	0.777004	chr07	19815882	C	T
chr16_19820466	intronic	Vitvi16g01126	0	NA	778	0.705612	chr16	19820466	A	G
chr07_19820989	intronic	Vitvi07g01423	0	NA	42	0.777004	chr07	19820989	G	A
chr07_19821076	exonic	Vitvi07g01423	0	nonsynonymous	42	0.777004	chr07	19821076	T	C
chr15_20177207	intronic	Vitvi15g01188	0	NA	94	0.712403	chr15	20177207	T	C
chr15_20187599	ncRNA_intronic	Vitvi15g01189	0	NA	93	0.755565	chr15	20187599	A	G
chr07_20202892	UTR3	Vitvi07g02591	0	NA	91	0.767834	chr07	20202892	A	G
chr07_20228730	intronic	Vitvi07g01460	0	NA	41	0.770328	chr07	20228730	A	G
chr18_20303149	UTR5	Vitvi18g01520	0	NA	192	0.741943	chr18	20303149	T	C
chr18_20435278	intergenic	Vitvi18g01528	6222	NA	89	0.709791	chr18	20435278	C	T
chr07_20674252	exonic	Vitvi07g01506	0	synonymous	42	0.777004	chr07	20674252	G	A
chr07_21049494	exonic	Vitvi07g01535	0	synonymous	42	0.777004	chr07	21049494	G	A
chr07_21084139	intronic	Vitvi07g01536	0	NA	42	0.777004	chr07	21084139	A	G
chr10_21280880	exonic	Vitvi10g01478	0	synonymous	578	0.729306	chr10	21280880	C	T
chr07_21285950	intergenic	Vitvi07g01550	8286	NA	42	0.777004	chr07	21285950	C	A
chr07_21298711	exonic	Vitvi07g02617	0	synonymous	42	0.777004	chr07	21298711	T	C
chr07_21345616	upstream	Vitvi07g01556	718	NA	42	0.777004	chr07	21345616	T	G
chr19_21460463	intronic	Vitvi19g01585	0	NA	220	0.709271	chr19	21460463	G	A
chr10_21473564	downstream	Vitvi10g02042	107	NA	877	0.703724	chr10	21473564	A	G
chr06_21491891	exonic	Vitvi06g01959	0	synonymous	40	0.748004	chr06	21491891	T	G
chrUn_21699068	intergenic	NA	NA	NA	219	0.704832	chrUn	21699068	A	G
chr08_21758691	exonic	Vitvi08g02396	0	synonymous	626	0.728363	chr08	21758691	A	G
chr07_21764518	exonic	Vitvi07g01596	0	synonymous	42	0.777004	chr07	21764518	G	A
chr07_21856709	intronic	Vitvi07g01605	0	NA	42	0.777004	chr07	21856709	G	T
chr10_21969535	UTR5	Vitvi10g01507	0	NA	42	0.777004	chr10	21969535	G	A
chr12_22161744	exonic	Vitvi12g02033	0	synonymous	426	0.737675	chr12	22161744	C	T
chr07_22262252	exonic	Vitvi07g01648	0	synonymous	628	0.7169	chr07	22262252	T	G
chr12_22321833	upstream	Vitvi12g02040	57	NA	42	0.777004	chr12	22321833	G	A
chr01_22402367	intergenic	NA	NA	NA	92	0.774173	chr01	22402367	C	A
chr10_22605529	intronic	Vitvi10g01540	0	NA	42	0.777004	chr10	22605529	T	G
chr07_22676701	intronic	Vitvi07g01699	0	NA	41	0.770328	chr07	22676701	A	G
chr18_22811026	intergenic	Vitvi18g02985	4041	NA	89	0.709791	chr18	22811026	T	C
chr19_22892047	intronic	Vitvi19g01663	0	NA	219	0.704832	chr19	22892047	G	A
chr07_22892764	intronic	Vitvi07g01721	0	NA	42	0.777004	chr07	22892764	C	T
chr14_23045539	intronic	Vitvi14g01316	0	NA	40	0.748004	chr14	23045539	G	T
chr04_23185437	downstream	Vitvi04g01661	343	NA	41	0.770328	chr04	23185437	C	T
chrUn_23244192	intergenic	NA	NA	NA	40	0.748004	chrUn	23244192	T	C
chr04_23254482	exonic	Vitvi04g01664	0	synonymous	41	0.770328	chr04	23254482	T	C
chr07_23442418	intergenic	Vitvi07g01776	3384	NA	42	0.777004	chr07	23442418	A	G
chr04_23469911	intronic	Vitvi04g01679	0	NA	41	0.770328	chr04	23469911	T	C
chr04_23506570	intronic	Vitvi04g01682	0	NA	41	0.770328	chr04	23506570	G	T
chr04_23528860	intronic	Vitvi04g01682	0	NA	41	0.770328	chr04	23528860	C	T
chr04_23552264	intronic	Vitvi04g01684	0	NA	41	0.770328	chr04	23552264	T	C
chr18_23610603	UTR3	Vitvi18g02996	0	NA	627	0.730268	chr18	23610603	C	T
chr19_23614965	exonic	Vitvi19g01708	0	synonymous	40	0.748004	chr19	23614965	C	T
chr04_23682192	intergenic	Vitvi04g01692	9311	NA	42	0.777004	chr04	23682192	C	T
chr04_23721276	exonic	Vitvi04g01695	0	synonymous	41	0.770328	chr04	23721276	C	T
chr18_23749194	intronic	Vitvi18g01696	0	NA	89	0.709791	chr18	23749194	G	A
chr18_23823720	intergenic	Vitvi18g01700	13445	NA	89	0.709791	chr18	23823720	A	G
chr04_23919633	intronic	Vitvi04g01715	0	NA	41	0.770328	chr04	23919633	G	A
chr07_24070428	exonic	Vitvi07g01840	0	synonymous	41	0.770328	chr07	24070428	G	T
chr04_24187504	intronic	Vitvi04g01729	0	NA	219	0.704832	chr04	24187504	A	G
chr04_24682346	intronic	Vitvi04g01763	0	NA	40	0.748004	chr04	24682346	A	G
chr14_25300201	intronic	Vitvi14g01509	0	NA	39	0.716361	chr14	25300201	A	G
chr05_25382261	exonic	Vitvi05g01690	0	nonsynonymous	726	0.712579	chr05	25382261	A	C
chr14_25399085	intergenic	Vitvi14g01519	1427	NA	140	0.735669	chr14	25399085	C	A
chr07_25909522	upstream	Vitvi07g01970	56	NA	377	0.727347	chr07	25909522	A	G
chr14_26142330	exonic	Vitvi14g01591	0	synonymous	479	0.714993	chr14	26142330	G	A
chr14_27179209	intronic	Vitvi14g01709	0	NA	39	0.716361	chr14	27179209	A	G
chr14_27196350	intronic	Vitvi14g01710	0	NA	141	0.759562	chr14	27196350	C	A
chr13_27196969	intronic	Vitvi13g02494	0	NA	270	0.712502	chr13	27196969	C	A
chr13_27922319	intronic	Vitvi13g01770	0	NA	41	0.770328	chr13	27922319	C	T
chr14_28041527	downstream	Vitvi14g01810	590	NA	40	0.748004	chr14	28041527	A	G
chr14_29234963	intronic	Vitvi14g01932	0	NA	193	0.716661	chr14	29234963	A	G
chr18_30331355	exonic	Vitvi18g03154	0	synonymous	43	0.76144	chr18	30331355	T	C
chr18_32894936	intronic	Vitvi18g02329	0	NA	89	0.709791	chr18	32894936	C	T
