# Supplementary material for: A topological map of the genetic components of grapevine—Admixture meets SOMmelier machine learning
Source: PLoS Comput Biol. 2026 Feb 20;22(2):e1013882. doi: 10.1371/journal.pcbi.1013882 (PMC12948125; doi:10.1371/journal.pcbi.1013882)
Supplement: S3 Table — (XLSX) [file pcbi.1013882.s008.xlsx]

## Sheet: Spot_A
Rank	ID	Symbol	mean expression	SD	max delta e	min delta e	correlation	->t.score	->p.value	Metagene
1	chr07_21644788		0.191571	0.419175	1.80843	-0.191571	0.478203	15.2069	0 .	1 x 48
2	chr13_5209378		0.200511	0.429807	1.79949	-0.200511	0.578027	19.7832	0 .	9 x 50
3	chr01_2685592		0.203065	0.474816	1.79693	-0.203065	0.543831	18.0988	0 .	6 x 47
4	chr01_1870587		0.206897	0.455234	1.7931	-0.206897	0.508777	16.5053	0 .	9 x 50
5	chrUn_12190931		0.209451	0.454067	1.79055	-0.209451	0.688771	26.5337	0 .	4 x 50
6	chr01_380881		0.215837	0.466424	1.78416	-0.215837	0.518662	16.9425	0 .	8 x 50
7	chr07_16097847		0.222222	0.459259	1.77778	-0.222222	0.591527	20.4896	0 .	3 x 50
8	chrUn_6931578		0.227331	0.483978	1.77267	-0.227331	0.686208	26.3467	0 .	3 x 50
9	chr07_19351280		0.234994	0.467518	1.76501	-0.234994	0.508726	16.503	0 .	1 x 48
10	chr07_21082755		0.234994	0.46404	1.76501	-0.234994	0.552352	18.5054	0 .	1 x 50
11	chr07_26652708		0.240102	0.483111	1.7599	-0.240102	0.569352	19.3423	0 .	1 x 50
12	chr13_27980045		0.243934	0.484485	1.75607	-0.243934	0.591341	20.4797	0 .	9 x 50
13	chr05_3599838		0.245211	0.477183	1.75479	-0.245211	0.543259	18.0718	0 .	9 x 50
14	chr05_4522180		0.246488	0.480542	1.75351	-0.246488	0.616435	21.8643	0 .	9 x 50
15	chr18_19489886		0.247765	0.478553	1.75223	-0.247765	0.608787	21.4317	0 .	7 x 50
16	chr13_4997411		0.249042	0.471148	1.75096	-0.249042	0.524149	17.1891	0 .	9 x 50
17	chr13_26981267		0.260536	0.485146	1.73946	-0.260536	0.545721	18.1883	0 .	9 x 50
18	chr18_10444674		0.264368	0.505709	1.73563	-0.264368	0.516006	16.8241	0 .	4 x 47
19	chr13_4768465		0.265645	0.498055	1.73436	-0.265645	0.619368	22.0328	0 .	8 x 50
20	chr18_5813090		0.268199	0.478931	1.7318	-0.268199	0.556194	18.6916	0 .	4 x 48
21	chr12_16193203		0.272031	0.504178	1.72797	-0.272031	0.617067	21.9005	0 .	5 x 50
22	chr12_4247611		0.272031	0.501632	1.72797	-0.272031	0.597005	20.7837	0 .	7 x 50
23	chrUn_5620239		0.274585	0.532476	1.72542	-0.274585	0.71773	28.7872	0 .	3 x 50
24	chr05_2668951		0.275862	0.502793	1.72414	-0.275862	0.541159	17.9729	0 .	9 x 50
25	chr03_20549274		0.282248	0.526029	1.71775	-0.282248	0.540812	17.9566	0 .	7 x 50
26	chr03_20618703		0.282248	0.526029	1.71775	-0.282248	0.540812	17.9566	0 .	7 x 50
27	chr03_20639769		0.282248	0.526029	1.71775	-0.282248	0.540812	17.9566	0 .	7 x 50
28	chr13_28933837		0.291188	0.516917	1.70881	-0.291188	0.510897	16.5983	0 .	9 x 50
29	chr18_5621032		0.291188	0.507443	1.70881	-0.291188	0.615367	21.8033	0 .	4 x 48
30	chr03_20490981		0.292465	0.534979	1.70754	-0.292465	0.561896	18.9709	0 .	7 x 50
31	chr18_13087022		0.293742	0.52775	1.70626	-0.293742	0.55644	18.7035	0 .	7 x 50
32	chr07_19102587		0.295019	0.511523	1.70498	-0.295019	0.531782	17.5371	0 .	1 x 50
33	chr18_20334750		0.295019	0.518468	1.70498	-0.295019	0.561958	18.974	0 .	8 x 50
34	chr05_1579320		0.307791	0.530691	1.69221	-0.307791	0.564455	19.0976	0 .	9 x 50
35	chr03_20441928		0.310345	0.536873	1.68966	-0.310345	0.482317	15.3772	0 .	7 x 50
36	chrUn_13370226		0.310345	0.521899	1.68966	-0.310345	0.639464	23.2294	0 .	4 x 50
37	chrUn_3497733		0.310345	0.536873	1.68966	-0.310345	0.680028	25.9036	0 .	1 x 50
38	chr07_22893611		0.312899	0.517912	1.6871	-0.312899	0.650694	23.9325	0 .	1 x 50
39	chr14_24462687		0.315453	0.561507	1.68455	-0.315453	0.627849	22.5287	0 .	8 x 50
40	chr12_5410831		0.316731	0.541035	1.68327	-0.316731	0.581473	19.9611	0 .	7 x 50
41	chr15_13445497		0.318008	0.534331	1.68199	-0.318008	0.461123	14.5136	0 .	9 x 50
42	chr19_7697009		0.320562	0.558619	1.67944	-0.320562	0.671317	25.2963	0 .	8 x 50
43	chr05_2733		0.323116	0.568526	1.67688	-0.323116	0.609548	21.4743	0 .	8 x 50
44	chr05_3179851		0.323116	0.552536	1.67688	-0.323116	0.653203	24.0932	0 .	8 x 50
45	chr18_7579387		0.324393	0.539297	1.67561	-0.324393	0.581207	19.9473	0 .	4 x 48
46	chr03_20588901		0.32567	0.542082	1.67433	-0.32567	0.439289	13.657	0 .	7 x 50
47	chr07_18010692		0.32567	0.556073	1.67433	-0.32567	0.690082	26.63	0 .	2 x 50
48	chr07_17356354		0.326948	0.549932	1.67305	-0.326948	0.588393	20.3233	0 .	1 x 49
49	chrUn_17482798		0.326948	0.551854	1.67305	-0.326948	0.563921	19.0711	0 .	3 x 50
50	chr08_11210165		0.332056	0.56034	1.66794	-0.332056	0.578395	19.8021	0 .	6 x 49
51	chr18_23207295		0.332056	0.54135	1.66794	-0.332056	0.566666	19.2077	0 .	7 x 50
52	chr07_14779192		0.337165	0.561857	1.66284	-0.337165	0.767979	33.4884	0 .	1 x 50
53	chr07_14800045		0.337165	0.561857	1.66284	-0.337165	0.767979	33.4884	0 .	1 x 50
54	chr07_14810270		0.337165	0.561857	1.66284	-0.337165	0.767979	33.4884	0 .	1 x 50
55	chr07_14817978		0.337165	0.561857	1.66284	-0.337165	0.767979	33.4884	0 .	1 x 50
56	chr05_3707334		0.340996	0.546433	1.659	-0.340996	0.511739	16.6353	0 .	9 x 50
57	chrUn_3293070		0.342273	0.558759	1.65773	-0.342273	0.663826	24.7894	0 .	1 x 50
58	chrUn_7852719		0.342273	0.5768	1.65773	-0.342273	0.770712	33.7812	0 .	1 x 50
59	chrUn_7861444		0.342273	0.5768	1.65773	-0.342273	0.770712	33.7812	0 .	1 x 50
60	chr13_2795530		0.34355	0.532957	1.65645	-0.34355	0.485397	15.5055	0 .	9 x 50
61	chr07_24762902		0.344828	0.538489	1.65517	-0.344828	0.45858	14.4122	0 .	1 x 50
62	chr05_4163154		0.346105	0.552571	1.6539	-0.346105	0.529339	17.4251	0 .	9 x 50
63	chr07_14865936		0.346105	0.573394	1.6539	-0.346105	0.772466	33.9715	0 .	1 x 50
64	chr07_16484216		0.347382	0.569257	1.65262	-0.347382	0.727533	29.6163	0 .	3 x 50
65	chrUn_16436582		0.349936	0.572183	1.65006	-0.349936	0.76022	32.6811	0 .	1 x 50
66	chr07_19017235		0.351213	0.556644	1.64879	-0.351213	0.649266	23.8416	0 .	2 x 50
67	chr07_26120483		0.35249	0.543019	1.64751	-0.35249	0.410567	12.5753	0 .	1 x 50
68	chr03_18217281		0.356322	0.564838	1.64368	-0.356322	0.506652	16.4125	0 .	4 x 47
69	chrUn_3400234		0.357599	0.57638	1.6424	-0.357599	0.7615	32.8119	0 .	1 x 50
70	chr06_18463705		0.358876	0.569677	1.64112	-0.358876	0.579326	19.85	0 .	7 x 50
71	chr15_13173487		0.36143	0.570314	1.63857	-0.36143	0.465721	14.6982	0 .	9 x 50
72	chr14_25231879		0.363985	0.566437	1.63602	-0.363985	0.6356	22.9934	0 .	8 x 50
73	chr07_21820730		0.366539	0.562521	1.63346	-0.366539	0.725562	29.4466	0 .	1 x 50
74	chr03_14847684		0.369093	0.581037	1.63091	-0.369093	0.658704	24.4505	0 .	7 x 50
75	chr01_3147694		0.371648	0.581617	1.62835	-0.371648	0.576472	19.7034	0 .	8 x 50
76	chr13_4406630		0.372925	0.573034	1.62708	-0.372925	0.57838	19.8013	0 .	8 x 50
77	chrUn_19642647		0.372925	0.570795	1.62708	-0.372925	0.682634	26.0891	0 .	5 x 50
78	chr03_11064880		0.374202	0.586568	1.6258	-0.374202	0.628748	22.582	0 .	7 x 50
79	chr05_890170		0.378033	0.520655	1.62197	-0.378033	0.431371	13.3539	0 .	9 x 50
80	chr07_19517766		0.37931	0.583555	1.62069	-0.37931	0.677131	25.6994	0 .	1 x 50
81	chr07_21509863		0.380587	0.558899	1.61941	-0.380587	0.675962	25.6177	0 .	2 x 50
82	chr01_373564		0.381865	0.58627	1.61814	-0.381865	0.511275	16.6149	0 .	7 x 50
83	chr03_14861844		0.386973	0.587037	1.61303	-0.386973	0.630445	22.6831	0 .	7 x 50
84	chr07_14748262		0.386973	0.602354	1.61303	-0.386973	0.777304	34.5065	0 .	1 x 50
85	chr08_11249063		0.38825	0.591875	1.61175	-0.38825	0.560342	18.8944	0 .	6 x 49
86	chr07_15995245		0.389527	0.594276	1.61047	-0.389527	0.773162	34.0475	0 .	1 x 50
87	chr18_5380656		0.389527	0.572325	1.61047	-0.389527	0.56628	19.1884	0 .	4 x 48
88	chr18_5413973		0.389527	0.572325	1.61047	-0.389527	0.56628	19.1884	0 .	4 x 48
89	chr16_19634556		0.390805	0.565824	1.6092	-0.390805	0.438278	13.618	0 .	1 x 48
90	chr18_5448107		0.390805	0.594514	1.6092	-0.390805	0.616445	21.8649	0 .	4 x 48
91	chr19_1651250		0.392082	0.561529	1.60792	-0.392082	0.487779	15.6053	0 .	5 x 50
92	chr01_1482338		0.394636	0.624384	1.60536	-0.394636	0.714007	28.4817	0 .	7 x 50
93	chrUn_13572100		0.39719	0.593509	1.60281	-0.39719	0.674541	25.5188	0 .	1 x 50
94	chr12_6821753		0.398467	0.587002	1.60153	-0.398467	0.519674	16.9877	0 .	8 x 50
95	chr07_19490923		0.399745	0.600383	1.60026	-0.399745	0.691311	26.7207	0 .	1 x 50
96	chr08_9441661		0.401022	0.604846	1.59898	-0.401022	0.581011	19.9372	0 .	5 x 49
97	chr16_1183080		0.401022	0.615339	1.59898	-0.401022	0.527863	17.3577	0 .	5 x 47
98	chr08_7816157		0.407407	0.605867	1.59259	-0.407407	0.58583	20.1884	0 .	5 x 49
99	chrUn_11132619		0.407407	0.586539	1.59259	-0.407407	0.626126	22.4269	0 .	1 x 50
100	chr14_25603861		0.408685	0.60375	1.59132	-0.408685	0.617319	21.9149	0 .	8 x 50
101	chr14_29549244		0.408685	0.582156	1.59132	-0.408685	0.48605	15.5328	0 .	8 x 48
102	chr07_21449734		0.409962	0.580157	1.59004	-0.409962	0.669625	25.1806	0 .	1 x 50
103	chr01_2992477		0.412516	0.643329	1.58748	-0.412516	0.686128	26.3409	0 .	7 x 50
104	chr18_7633052		0.412516	0.582954	1.58748	-0.412516	0.599043	20.8942	0 .	4 x 48
105	chrUn_3174780		0.416347	0.585713	1.58365	-0.416347	0.524594	17.2092	0 .	1 x 50
106	chr18_13043291		0.417625	0.602948	1.58238	-0.417625	0.52204	17.0939	0 .	7 x 50
107	chr13_27654626		0.418902	0.592416	1.5811	-0.418902	0.476701	15.1451	0 .	8 x 50
108	chr03_8827121		0.420179	0.613821	1.57982	-0.420179	0.676373	25.6464	0 .	7 x 50
109	chr07_21368203		0.420179	0.572818	1.57982	-0.420179	0.642069	23.3902	0 .	1 x 50
110	chr07_13970998		0.422733	0.584241	1.57727	-0.422733	0.557097	18.7355	0 .	4 x 50
111	chr07_17757930		0.422733	0.595267	1.57727	-0.422733	0.643323	23.4681	0 .	1 x 50
112	chr13_26381513		0.422733	0.597414	1.57727	-0.422733	0.485029	15.4902	0 .	5 x 50
113	chrUn_11119713		0.42401	0.586769	1.57599	-0.42401	0.597394	20.8047	0 .	1 x 50
114	chr07_20320533		0.425287	0.595597	1.57471	-0.425287	0.680894	25.965	0 .	1 x 50
115	chr07_18754660		0.426564	0.600041	1.57344	-0.426564	0.578105	19.7872	0 .	1 x 50
116	chr19_2278570		0.429119	0.600352	1.57088	-0.429119	0.497289	16.0083	0 .	4 x 48
117	chr07_20322226		0.430396	0.596223	1.5696	-0.430396	0.67755	25.7288	0 .	1 x 50
118	chr19_10618736		0.431673	0.598367	1.56833	-0.431673	0.517158	16.8753	0 .	5 x 50
119	chr03_14401896		0.43295	0.631819	1.56705	-0.43295	0.645118	23.5801	0 .	7 x 50
120	chr07_19257118		0.43295	0.617612	1.56705	-0.43295	0.715413	28.5965	0 .	1 x 50
121	chr03_14445175		0.436782	0.634249	1.56322	-0.436782	0.641502	23.3551	0 .	7 x 50
122	chr07_19081116		0.439336	0.590746	1.56066	-0.439336	0.528873	17.4038	0 .	1 x 50
123	chr18_1160042		0.439336	0.612036	1.56066	-0.439336	0.571291	19.44	0 .	4 x 48
124	chr18_5579873		0.44189	0.614376	1.55811	-0.44189	0.584821	20.1355	0 .	4 x 47
125	chr07_21306845		0.443167	0.620596	1.55683	-0.443167	0.756674	32.3233	0 .	1 x 50
126	chr16_17296399		0.444444	0.601865	1.55556	-0.444444	0.566477	19.1983	0 .	7 x 48
127	chr18_8846770		0.444444	0.606105	1.55556	-0.444444	0.510856	16.5965	0 .	7 x 50
128	chr05_2217995		0.446999	0.614731	1.553	-0.446999	0.568719	19.3105	0 .	8 x 50
129	chr05_2277379		0.446999	0.614731	1.553	-0.446999	0.568719	19.3105	0 .	8 x 50
130	chr05_2300500		0.446999	0.614731	1.553	-0.446999	0.568719	19.3105	0 .	8 x 50
131	chr16_19394664		0.446999	0.629142	1.553	-0.446999	0.599919	20.942	0 .	7 x 49
132	chr10_15372942		0.448276	0.595921	1.55172	-0.448276	0.541637	17.9953	0 .	5 x 49
133	chr05_2758798		0.449553	0.612869	1.55045	-0.449553	0.612816	21.6584	0 .	8 x 50
134	chr03_14620718		0.452107	0.639657	1.54789	-0.452107	0.636312	23.0367	0 .	7 x 50
135	chr07_18960144		0.454662	0.609194	1.54534	-0.454662	0.699012	27.2998	0 .	1 x 50
136	chr16_1023853		0.457216	0.642033	1.54278	-0.457216	0.579185	19.8428	0 .	6 x 50
137	chr18_7429837		0.457216	0.605165	1.54278	-0.457216	0.49737	16.0117	0 .	3 x 48
138	chr07_19395826		0.466156	0.616221	1.53384	-0.466156	0.641954	23.383	0 .	1 x 50
139	chr14_29902517		0.467433	0.638668	1.53257	-0.467433	0.574532	19.6043	0 .	8 x 48
140	chr13_5906665		0.46871	0.605814	1.53129	-0.46871	0.532051	17.5495	0 .	8 x 50
141	chr18_6877739		0.46871	0.630733	1.53129	-0.46871	0.61471	21.7659	0 .	3 x 49
142	chr07_21346594		0.471264	0.610161	1.52874	-0.471264	0.602084	21.0604	0 .	2 x 50
143	chr07_16011836		0.476373	0.672335	1.52363	-0.476373	0.711961	28.3159	0 .	2 x 50
144	chr03_18627389		0.47765	0.649079	1.52235	-0.47765	0.63054	22.6887	0 .	7 x 50
145	chr07_20695266		0.484036	0.629293	1.51596	-0.484036	0.758021	32.4585	0 .	1 x 50
146	chr19_3002947		0.489144	0.615003	1.51086	-0.489144	0.493801	15.8596	0 .	4 x 48
147	chr14_29926887		0.491699	0.653385	1.5083	-0.491699	0.581137	19.9437	0 .	7 x 49
148	chr12_20411980		0.492976	0.639539	1.50702	-0.492976	0.602229	21.0683	0 .	5 x 50
149	chr07_19761153		0.496807	0.643582	1.50319	-0.496807	0.792154	36.2492	0 .	1 x 50
150	chr18_31087801		0.499361	0.65346	1.50064	-0.499361	0.434532	13.4744	0 .	7 x 49
151	chr03_15194063		0.500639	0.629512	1.49936	-0.500639	0.496454	15.9726	0 .	8 x 50
152	chr18_20013790		0.503193	0.625431	1.49681	-0.503193	0.536534	17.7568	0 .	6 x 50
153	chr07_22575784		0.50447	0.621319	1.49553	-0.50447	0.703835	27.6718	0 .	1 x 50
154	chr05_5952091		0.505747	0.635574	1.49425	-0.505747	0.488296	15.627	0 .	8 x 50
155	chrUn_17109952		0.505747	0.65541	1.49425	-0.505747	0.82027	40.0521	0 .	2 x 50
156	chr07_15769694		0.507024	0.633536	1.49298	-0.507024	0.383378	11.593	0 .	1 x 48
157	chr02_81624		0.508301	0.629481	1.4917	-0.508301	0.568479	19.2984	0 .	6 x 50
158	chrUn_13571593		0.508301	0.649489	1.4917	-0.508301	0.587932	20.299	0 .	1 x 50
159	chr14_234981		0.512133	0.627392	1.48787	-0.512133	0.476522	15.1378	0 .	6 x 50
160	chr14_276198		0.512133	0.627392	1.48787	-0.512133	0.476522	15.1378	0 .	6 x 50
161	chr03_14803148		0.514687	0.645453	1.48531	-0.514687	0.577697	19.7662	0 .	7 x 50
162	chr03_14803656		0.514687	0.645453	1.48531	-0.514687	0.577697	19.7662	0 .	7 x 50
163	chr07_19866979		0.514687	0.639447	1.48531	-0.514687	0.71969	28.95	0 .	1 x 50
164	chr14_25001968		0.514687	0.655297	1.48531	-0.514687	0.566217	19.1853	0 .	8 x 50
165	chr12_9745464		0.519796	0.659038	1.4802	-0.519796	0.492174	15.7906	0 .	5 x 47
166	chrUn_20036668		0.521073	0.637268	1.47893	-0.521073	0.704614	27.7326	0 .	1 x 50
167	chr03_15178501		0.52235	0.639274	1.47765	-0.52235	0.458601	14.413	0 .	8 x 50
168	chr13_27917437		0.52235	0.649212	1.47765	-0.52235	0.455287	14.2815	0 .	9 x 50
169	chrUn_13390324		0.52235	0.631212	1.47765	-0.52235	0.645796	23.6226	0 .	1 x 50
170	chr03_14486344		0.526181	0.672335	1.47382	-0.526181	0.696152	27.0826	0 .	7 x 50
171	chr05_2217503		0.527458	0.645072	1.47254	-0.527458	0.499066	16.0844	0 .	8 x 50
172	chr07_14450190		0.528736	0.668364	1.47126	-0.528736	0.584912	20.1403	0 .	1 x 50
173	chr07_20065785		0.528736	0.658716	1.47126	-0.528736	0.78847	35.8018	0 .	1 x 50
174	chr07_22238362		0.53129	0.626785	1.46871	-0.53129	0.618847	22.0028	0 .	1 x 50
175	chr07_17969734		0.533844	0.634714	1.46616	-0.533844	0.521753	17.081	0 .	3 x 50
176	chr07_20111231		0.536398	0.656395	1.4636	-0.536398	0.777274	34.5031	0 .	1 x 50
177	chr12_5379161		0.536398	0.64067	1.4636	-0.536398	0.451853	14.146	0 .	8 x 50
178	chr12_5381022		0.536398	0.64067	1.4636	-0.536398	0.451853	14.146	0 .	8 x 50
179	chr07_19899672		0.541507	0.661925	1.45849	-0.541507	0.770119	33.7173	0 .	1 x 50
180	chr07_19254839		0.545338	0.649962	1.45466	-0.545338	0.577297	19.7457	0 .	1 x 50
181	chr19_5869232		0.547893	0.651748	1.45211	-0.547893	0.439421	13.662	0 .	6 x 47
182	chr07_22711588		0.550447	0.665265	1.44955	-0.550447	0.466198	14.7174	0 .	1 x 50
183	chr07_22652816		0.555556	0.635328	1.44444	-0.555556	0.640502	23.2933	0 .	1 x 50
184	chr10_15342720		0.555556	0.658963	1.44444	-0.555556	0.601443	21.0252	0 .	5 x 50
185	chr19_1306780		0.555556	0.666795	1.44444	-0.555556	0.569651	19.3573	0 .	7 x 50
186	chr01_20241263		0.563218	0.679453	1.43678	-0.563218	0.602969	21.109	0 .	4 x 50
187	chr03_15927447		0.569604	0.684479	1.4304	-0.569604	0.66257	24.7057	0 .	7 x 50
188	chr05_3218317		0.569604	0.651903	1.4304	-0.569604	0.482159	15.3706	0 .	9 x 50
189	chr18_14305845		0.570881	0.655686	1.42912	-0.570881	0.520082	17.006	0 .	6 x 50
190	chr13_2980409		0.572158	0.659445	1.42784	-0.572158	0.494909	15.9067	0 .	8 x 50
191	chr08_7239762		0.573436	0.678313	1.42656	-0.573436	0.528036	17.3656	0 .	5 x 48
192	chr05_4305132		0.574713	0.664969	1.42529	-0.574713	0.532372	17.5643	0 .	8 x 50
193	chr07_18884431		0.574713	0.668668	1.42529	-0.574713	0.736703	30.4267	0 .	1 x 50
194	chr12_9751504		0.57599	0.691126	1.42401	-0.57599	0.480369	15.2964	0 .	5 x 47
195	chr07_21466162		0.577267	0.650757	1.42273	-0.577267	0.326578	9.64993	0 .	1 x 50
196	chr14_24759897		0.578544	0.654832	1.42146	-0.578544	0.436318	13.5428	0 .	9 x 50
197	chr14_3263881		0.578544	0.658731	1.42146	-0.578544	0.398754	12.1438	0 .	7 x 50
198	chr07_17317205		0.579821	0.683388	1.42018	-0.579821	0.794209	36.5033	0 .	2 x 50
199	chr07_17317446		0.579821	0.683388	1.42018	-0.579821	0.794209	36.5033	0 .	2 x 50
200	chr07_18875352		0.581098	0.67175	1.4189	-0.581098	0.731288	29.9439	0 .	1 x 50
201	chr07_17197171		0.582375	0.656166	1.41762	-0.582375	0.691518	26.736	0 .	1 x 50
202	chr01_3224471		0.586207	0.7084	1.41379	-0.586207	0.661854	24.6582	0 .	7 x 50
203	chr08_9224446		0.586207	0.669205	1.41379	-0.586207	0.498478	16.0592	0 .	5 x 48
204	chr07_20339989		0.590038	0.660999	1.40996	-0.590038	0.482758	15.3956	0 .	1 x 50
205	chr14_21534631		0.591315	0.700333	1.40868	-0.591315	0.508349	16.4865	0 .	7 x 50
206	chr14_24264569		0.592593	0.666612	1.40741	-0.592593	0.456193	14.3174	0 .	8 x 48
207	chr14_24291742		0.592593	0.666612	1.40741	-0.592593	0.458594	14.4128	0 .	8 x 48
208	chr19_16526619		0.596424	0.677513	1.40358	-0.596424	0.524385	17.1998	0 .	7 x 50
209	chr07_22749088		0.597701	0.673541	1.4023	-0.597701	0.568094	19.2791	0 .	1 x 50
210	chr14_22371063		0.605364	0.670496	1.39464	-0.605364	0.442825	13.7936	0 .	8 x 50
211	chr07_22552212		0.609195	0.673703	1.3908	-0.609195	0.593144	20.5759	0 .	1 x 50
212	chr12_8827486		0.610473	0.660056	1.38953	-0.610473	0.4385	13.6266	0 .	8 x 50
213	chr08_993489		0.614304	0.670961	1.3857	-0.614304	0.463977	14.628	0 .	7 x 48
214	chr12_19660096		0.614304	0.65356	1.3857	-0.614304	0.40039	12.2031	0 .	8 x 50
215	chr14_24332171		0.615581	0.670745	1.38442	-0.615581	0.496599	15.9788	0 .	9 x 50
216	chr13_3816670		0.618135	0.674115	1.38186	-0.618135	0.484251	15.4577	0 .	7 x 50
217	chr01_164167		0.619413	0.728667	1.38059	-0.619413	0.678252	25.7782	0 .	7 x 50
218	chr07_21223967		0.619413	0.685198	1.38059	-0.619413	0.748048	31.4805	0 .	2 x 50
219	chr07_14443872		0.623244	0.689889	1.37676	-0.623244	0.56924	19.3366	0 .	1 x 50
220	chr07_14460734		0.628352	0.694511	1.37165	-0.628352	0.573431	19.5483	0 .	1 x 50
221	chr07_22134358		0.62963	0.668203	1.37037	-0.62963	0.652505	24.0484	0 .	2 x 50
222	chr18_23886334		0.630907	0.673682	1.36909	-0.630907	0.502001	16.2107	0 .	6 x 50
223	chr07_17688664		0.632184	0.68263	1.36782	-0.632184	0.565793	19.1641	0 .	1 x 50
224	chr12_18421371		0.636015	0.670517	1.36398	-0.636015	0.315151	9.2743	0 .	9 x 50
225	chr12_5966977		0.636015	0.698821	1.36398	-0.636015	0.409891	12.5504	0 .	6 x 50
226	chr07_18371977		0.646232	0.703823	1.35377	-0.646232	0.707841	27.9865	0 .	2 x 50
227	chr03_9442034		0.64751	0.692821	1.35249	-0.64751	0.562414	18.9965	0 .	7 x 50
228	chr07_21226600		0.64751	0.690971	1.35249	-0.64751	0.773795	34.1169	0 .	1 x 50
229	chr07_19761905		0.652618	0.695137	1.34738	-0.652618	0.685848	26.3206	0 .	1 x 50
230	chr05_734972		0.653895	0.691443	1.3461	-0.653895	0.422841	13.0316	0 .	8 x 48
231	chr07_20281835		0.653895	0.687445	1.3461	-0.653895	0.471351	14.9262	0 .	1 x 50
232	chr03_9706422		0.65645	0.681545	1.34355	-0.65645	0.361024	10.8121	0 .	9 x 50
233	chr03_18071053		0.660281	0.678778	1.33972	-0.660281	0.472819	14.9861	0 .	6 x 50
234	chr07_21926217		0.660281	0.667364	1.33972	-0.660281	0.658172	24.4157	0 .	1 x 50
235	chr19_7288290		0.660281	0.701049	1.33972	-0.660281	0.501173	16.175	0 .	6 x 50
236	chr06_18237516		0.662835	0.691265	1.33716	-0.662835	0.50001	16.125	0 .	7 x 49
237	chr03_14992632		0.66539	0.692514	1.33461	-0.66539	0.605225	21.2335	0 .	7 x 50
238	chr07_22730975		0.66539	0.696202	1.33461	-0.66539	0.592429	20.5377	0 .	1 x 50
239	chr03_15003406		0.666667	0.69221	1.33333	-0.666667	0.603538	21.1403	0 .	7 x 50
240	chr07_15809275		0.670498	0.711366	1.3295	-0.670498	0.743498	31.0507	0 .	2 x 50
241	chr14_24654531		0.671775	0.67976	1.32822	-0.671775	0.408557	12.5013	0 .	9 x 50
242	chrUn_16643682		0.676884	0.68783	1.32312	-0.676884	0.709312	28.1035	0 .	1 x 50
243	chr10_18506508		0.679438	0.658283	1.32056	-0.679438	0.393316	11.9477	0 .	5 x 47
244	chr01_3687262		0.680715	0.679342	1.31928	-0.680715	0.484331	15.461	0 .	8 x 50
245	chr07_19314394		0.684547	0.676081	1.31545	-0.684547	0.48008	15.2845	0 .	1 x 50
246	chr07_20502925		0.684547	0.704249	1.31545	-0.684547	0.790395	36.0343	0 .	2 x 50
247	chr07_20508053		0.684547	0.704249	1.31545	-0.684547	0.790395	36.0343	0 .	2 x 50
248	chr01_53639		0.685824	0.741131	1.31418	-0.685824	0.638819	23.1898	0 .	7 x 50
249	chr18_4279998		0.685824	0.687006	1.31418	-0.685824	0.414084	12.7052	0 .	3 x 48
250	chr03_14987343		0.687101	0.692574	1.3129	-0.687101	0.57723	19.7423	0 .	7 x 50
251	chr07_21602113		0.687101	0.696262	1.3129	-0.687101	0.608877	21.4367	0 .	1 x 50
252	chr19_5491595		0.688378	0.682568	1.31162	-0.688378	0.395397	12.0225	0 .	4 x 47
253	chr13_2850903		0.689655	0.727956	1.31034	-0.689655	0.534995	17.6854	0 .	8 x 50
254	chrUn_20222909		0.703704	0.704087	1.2963	-0.703704	0.680116	25.9098	0 .	1 x 50
255	chr03_14920502		0.706258	0.723453	1.29374	-0.706258	0.605009	21.2216	0 .	7 x 50
256	chr07_20473269		0.706258	0.70516	1.29374	-0.706258	0.653304	24.0997	0 .	1 x 50
257	chr07_16913943		0.710089	0.698933	1.28991	-0.710089	0.549521	18.3694	0 .	4 x 50
258	chr12_20409995		0.710089	0.678482	1.28991	-0.710089	0.458232	14.3984	0 .	5 x 50
259	chr14_26995525		0.712644	0.683335	1.28736	-0.712644	0.45815	14.3951	0 .	8 x 49
260	chr16_19442329		0.713921	0.719459	1.28608	-0.713921	0.49708	15.9993	0 .	5 x 50
261	chr13_2753686		0.716475	0.674587	1.28352	-0.716475	0.415654	12.7634	0 .	8 x 50
262	chr04_7707960		0.724138	0.727002	1.27586	-0.724138	0.565496	19.1494	0 .	6 x 50
263	chr07_17207510		0.724138	0.700086	1.27586	-0.724138	0.745532	31.2416	0 .	2 x 50
264	chr09_74040		0.726692	0.71336	1.27331	-0.726692	0.43408	13.4571	0 .	6 x 47
265	chr07_20443469		0.727969	0.694761	1.27203	-0.727969	0.59679	20.772	0 .	1 x 50
266	chr07_18810763		0.730524	0.708525	1.26948	-0.730524	0.663252	24.7511	0 .	1 x 50
267	chr18_8046301		0.731801	0.701259	1.2682	-0.731801	0.544493	18.13	0 .	6 x 49
268	chr13_1284772		0.734355	0.737805	1.26564	-0.734355	0.597084	20.7879	0 .	7 x 50
269	chr14_29438730		0.734355	0.694907	1.26564	-0.734355	0.498502	16.0602	0 .	8 x 49
270	chr14_29833390		0.736909	0.747343	1.26309	-0.736909	0.548877	18.3386	0 .	7 x 49
271	chr14_29838718		0.736909	0.747343	1.26309	-0.736909	0.548877	18.3386	0 .	7 x 49
272	chr18_9848159		0.739464	0.680118	1.26054	-0.739464	0.450376	14.088	0 .	7 x 49
273	chr12_4151390		0.742018	0.701474	1.25798	-0.742018	0.496861	15.9899	0 .	5 x 49
274	chr10_20464324		0.743295	0.700591	1.2567	-0.743295	0.410271	12.5644	0 .	5 x 48
275	chr03_15912347		0.744572	0.729247	1.25543	-0.744572	0.574657	19.6107	0 .	7 x 50
276	chr07_24375482		0.750958	0.672179	1.24904	-0.750958	0.428077	13.2289	0 .	1 x 49
277	chr07_10927597		0.753512	0.702444	1.24649	-0.753512	0.405566	12.3917	0 .	1 x 48
278	chr16_22662635		0.763729	0.709578	1.23627	-0.763729	0.455672	14.2967	0 .	5 x 47
279	chr05_5638179		0.768838	0.715336	1.23116	-0.768838	0.401522	12.2443	0 .	9 x 50
280	chrUn_5663851		0.771392	0.703045	1.22861	-0.771392	0.437898	13.6034	0 .	1 x 50
281	chr18_20426810		0.772669	0.759091	1.22733	-0.772669	0.522221	17.1021	0 .	7 x 50
282	chr07_20551898		0.775223	0.718279	1.22478	-0.775223	0.747441	31.4226	0 .	1 x 50
283	chr10_10251224		0.777778	0.734449	1.22222	-0.777778	0.411096	12.5948	0 .	4 x 47
284	chr14_25632777		0.779055	0.722143	1.22095	-0.779055	0.490692	15.7279	0 .	8 x 49
285	chr01_12474824		0.780332	0.726953	1.21967	-0.780332	0.493784	15.8589	0 .	7 x 50
286	chr07_17759109		0.789272	0.712236	1.21073	-0.789272	0.487001	15.5727	0 .	1 x 50
287	chr06_20402187		0.791826	0.727726	1.20817	-0.791826	0.563486	19.0496	0 .	7 x 50
288	chr18_20669008		0.800766	0.741559	1.19923	-0.800766	0.495413	15.9282	0 .	7 x 50
289	chr18_1009930		0.802043	0.705092	1.19796	-0.802043	0.431787	13.3697	0 .	3 x 48
290	chr06_20254305		0.803321	0.726556	1.19668	-0.803321	0.537437	17.7988	0 .	7 x 50
291	chr07_19306517		0.804598	0.711228	1.1954	-0.804598	0.392276	11.9103	0 .	1 x 50
292	chr06_14661413		0.805875	0.744648	1.19413	-0.805875	0.6023	21.0722	0 .	7 x 50
293	chr07_18055608		0.813538	0.719886	1.18646	-0.813538	0.364556	10.934	0 .	4 x 50
294	chrUn_11279195		0.813538	0.673955	1.18646	-0.813538	0.475092	15.079	0 .	1 x 50
295	chr18_17349319		0.816092	0.748976	1.18391	-0.816092	0.632782	22.8232	0 .	5 x 50
296	chr07_18960019		0.823755	0.703287	1.17625	-0.823755	0.530615	17.4835	0 .	1 x 50
297	chr07_21515664		0.83014	0.692967	1.16986	-0.83014	0.486246	15.5411	0 .	2 x 50
298	chrUn_13579237		0.83014	0.725464	1.16986	-0.83014	0.742342	30.9431	0 .	1 x 50
299	chr07_22450785		0.836526	0.689894	1.16347	-0.836526	0.534861	17.6792	0 .	1 x 50
300	chrUn_20400599		0.836526	0.718976	1.16347	-0.836526	0.63826	23.1556	0 .	1 x 50
301	chr06_15633164		0.844189	0.726006	1.15581	-0.844189	0.555713	18.6681	0 .	6 x 50
302	chr07_24520089		0.850575	0.705016	1.14943	-0.850575	0.471636	14.9378	0 .	1 x 48
303	chrUn_16633630		0.851852	0.725866	1.14815	-0.851852	0.67158	25.3143	0 .	1 x 50
304	chrUn_16633824		0.851852	0.725866	1.14815	-0.851852	0.67158	25.3143	0 .	1 x 50
305	chrUn_19619461		0.851852	0.725866	1.14815	-0.851852	0.67158	25.3143	0 .	1 x 50
306	chrUn_19623836		0.851852	0.725866	1.14815	-0.851852	0.67158	25.3143	0 .	1 x 50
307	chr07_19842414		0.853129	0.72639	1.14687	-0.853129	0.56942	19.3457	0 .	1 x 50
308	chr07_19001591		0.855683	0.725766	1.14432	-0.855683	0.712042	28.3225	0 .	1 x 50
309	chr07_21515722		0.858238	0.690116	1.14176	-0.858238	0.451546	14.1339	0 .	2 x 50
310	chr01_658493		0.869732	0.799084	1.13027	-0.869732	0.558517	18.8049	0 .	6 x 50
311	chr07_8492507		0.869732	0.730439	1.13027	-0.869732	0.433185	13.423	0 .	1 x 48
312	chr07_19762724		0.871009	0.747129	1.12899	-0.871009	0.616061	21.8429	0 .	1 x 50
313	chr18_10965952		0.877395	0.700254	1.12261	-0.877395	0.407352	12.4571	0 .	7 x 49
314	chr07_17772974		0.878672	0.697039	1.12133	-0.878672	0.438243	13.6167	0 .	1 x 50
315	chr07_17783928		0.878672	0.697039	1.12133	-0.878672	0.438243	13.6167	0 .	1 x 50
316	chr07_21290371		0.879949	0.720523	1.12005	-0.879949	0.652519	24.0493	0 .	1 x 50
317	chr06_18893299		0.88378	0.720272	1.11622	-0.88378	0.383009	11.5799	0 .	8 x 48
318	chr09_569282		0.885057	0.736502	1.11494	-0.885057	0.442527	13.782	0 .	5 x 48
319	chr19_23992487		0.888889	0.712156	1.11111	-0.888889	0.443616	13.8242	0 .	5 x 50
320	chr07_20577528		0.891443	0.728549	1.10856	-0.891443	0.692407	26.8021	0 .	1 x 50
321	chr11_17088817		0.891443	0.716141	1.10856	-0.891443	0.483398	15.4222	0 .	7 x 49
322	chr11_17089176		0.891443	0.716141	1.10856	-0.891443	0.483398	15.4222	0 .	7 x 49
323	chr07_22779049		0.89272	0.69915	1.10728	-0.89272	0.501948	16.2084	0 .	1 x 50
324	chr19_24182219		0.89272	0.722566	1.10728	-0.89272	0.442226	13.7704	0 .	5 x 50
325	chr14_152994		0.895275	0.735239	1.10473	-0.895275	0.575377	19.6474	0 .	6 x 50
326	chr07_19038323		0.900383	0.746326	1.09962	-0.900383	0.69768	27.1983	0 .	1 x 50
327	chr07_18780922		0.90166	0.707938	1.09834	-0.90166	0.513078	16.6944	0 .	1 x 50
328	chr07_18781109		0.904215	0.708289	1.09579	-0.904215	0.510061	16.5616	0 .	1 x 50
329	chr05_3425645		0.905492	0.706479	1.09451	-0.905492	0.441199	13.7307	0 .	8 x 50
330	chr13_18650051		0.905492	0.719054	1.09451	-0.905492	0.378729	11.4287	0 .	6 x 47
331	chr07_19376716		0.9106	0.724312	1.0894	-0.9106	0.494207	15.8768	0 .	3 x 50
332	chr07_22516561		0.914432	0.724624	1.08557	-0.914432	0.543202	18.069	0 .	1 x 50
333	chr07_19970552		0.916986	0.713504	1.08301	-0.916986	0.50118	16.1753	0 .	2 x 49
334	chr06_20000447		0.918263	0.741661	1.08174	-0.918263	0.382336	11.5561	0 .	7 x 49
335	chr19_24542101		0.918263	0.725957	1.08174	-0.918263	0.42876	13.2548	0 .	5 x 50
336	chr07_18973085		0.91954	0.719904	1.08046	-0.91954	0.67722	25.7057	0 .	1 x 50
337	chr19_19580560		0.922095	0.753213	1.07791	-0.922095	0.562343	18.993	0 .	5 x 50
338	chr01_728704		0.924649	0.759531	1.07535	-0.924649	0.410391	12.5688	0 .	6 x 50
339	chr15_18331965		0.92848	0.73854	1.07152	-0.92848	0.428078	13.229	0 .	5 x 49
340	chr07_22100263		0.929757	0.717434	1.07024	-0.929757	0.510904	16.5986	0 .	1 x 50
341	chr07_17378970		0.932312	0.72931	1.06769	-0.932312	0.481652	15.3496	0 .	1 x 50
342	chr18_11010633		0.932312	0.714108	1.06769	-0.932312	0.410464	12.5715	0 .	7 x 50
343	chr07_22072479		0.934866	0.714351	1.06513	-0.934866	0.506903	16.4234	0 .	1 x 50
344	chr06_21268888		0.941252	0.733482	1.05875	-0.941252	0.524519	17.2058	0 .	6 x 48
345	chr13_4609221		0.94636	0.719791	1.05364	-0.94636	0.469259	14.8412	0 .	6 x 48
346	chr06_327200		0.950192	0.742918	1.04981	-0.950192	0.402044	12.2633	0 .	3 x 50
347	chr07_14305106		0.951469	0.691132	1.04853	-0.951469	0.498782	16.0722	0 .	4 x 50
348	chr07_14306114		0.951469	0.691132	1.04853	-0.951469	0.498782	16.0722	0 .	4 x 50
349	chr07_19111418		0.951469	0.73425	1.04853	-0.951469	0.545123	18.1599	0 .	1 x 50
350	chr07_20035177		0.952746	0.719362	1.04725	-0.952746	0.631504	22.7464	0 .	1 x 50
351	chr07_21246956		0.954023	0.72565	1.04598	-0.954023	0.603644	21.1462	0 .	1 x 50
352	chr11_11302744		0.960409	0.72692	1.03959	-0.960409	0.465142	14.6748	0 .	9 x 50
353	chr01_1163551		0.966794	0.72907	1.03321	-0.966794	0.439948	13.6824	0 .	7 x 50
354	chrUn_18693063		0.966794	0.731641	1.03321	-0.966794	0.656292	24.293	0 .	1 x 50
355	chrUn_18693570		0.966794	0.731641	1.03321	-0.966794	0.656292	24.293	0 .	1 x 50
356	chr01_2511205		0.971903	0.721291	1.0281	-0.971903	0.383412	11.5942	0 .	8 x 50
357	chr12_7392671		0.974457	0.707049	1.02554	-0.974457	0.36976	11.1146	0 .	6 x 50
358	chrUn_16644276		0.977011	0.732052	1.02299	-0.977011	0.630572	22.6907	0 .	1 x 50
359	chr01_1164056		0.978289	0.730382	1.02171	-0.978289	0.43912	13.6505	0 .	7 x 50
360	chr01_5829143		0.988506	0.734962	1.01149	-0.988506	0.423619	13.0608	0 .	9 x 50
361	chr10_11756670		0.993614	0.754812	1.00639	-0.993614	0.470698	14.8996	0 .	4 x 47
362	chr03_18075118		0.998723	0.71386	1.00128	-0.998723	0.402511	12.2802	0 .	6 x 50

## Sheet: Spot_B
Rank	ID	Symbol	mean expression	SD	max delta e	min delta e	correlation	->t.score	->p.value	Metagene
1	chr16_940299		0.214559	0.449652	1.78544	-0.214559	0.416291	12.787	0 .	50 x 40
2	chr17_6132542		0.218391	0.443487	1.78161	-0.218391	0.513069	16.694	0 .	49 x 44
3	chr17_1571851		0.227331	0.451889	1.77267	-0.227331	0.421743	12.9905	0 .	49 x 44
4	chr16_19820283		0.229885	0.441983	1.77011	-0.229885	0.505222	16.3502	0 .	49 x 40
5	chr04_20171356		0.246488	0.465681	1.75351	-0.246488	0.421772	12.9915	0 .	48 x 41
6	chr07_20121772		0.246488	0.465681	1.75351	-0.246488	0.47003	14.8725	0 .	48 x 43
7	chr19_3921415		0.249042	0.485876	1.75096	-0.249042	0.452882	14.1866	0 .	48 x 42
8	chr04_4684233		0.266922	0.484249	1.73308	-0.266922	0.406817	12.4375	0 .	48 x 41
9	chr06_19178224		0.269476	0.477493	1.73052	-0.269476	0.394716	11.998	0 .	50 x 41
10	chr13_536636		0.273308	0.487274	1.72669	-0.273308	0.398237	12.1251	0 .	49 x 40
11	chr15_14682554		0.274585	0.490484	1.72542	-0.274585	0.444195	13.8467	0 .	49 x 43
12	chr02_7317676		0.278416	0.512616	1.72158	-0.278416	0.493643	15.8529	0 .	50 x 40
13	chr17_6141595		0.280971	0.521138	1.71903	-0.280971	0.559149	18.8358	0 .	50 x 42
14	chr02_7496951		0.283525	0.514796	1.71648	-0.283525	0.492203	15.7919	0 .	50 x 40
15	chr18_28664430		0.286079	0.490416	1.71392	-0.286079	0.473522	15.0148	0 .	48 x 43
16	chr11_20025463		0.302682	0.512548	1.69732	-0.302682	0.463184	14.5962	0 .	48 x 41
17	chr02_6402549		0.305236	0.528273	1.69476	-0.305236	0.5496	18.3732	0 .	50 x 40
18	chr02_8650747		0.311622	0.523295	1.68838	-0.311622	0.427198	13.1957	0 .	50 x 40
19	chr02_8339728		0.315453	0.527094	1.68455	-0.315453	0.43544	13.5092	0 .	50 x 40
20	chr02_6665245		0.316731	0.539538	1.68327	-0.316731	0.544039	18.1086	0 .	50 x 40
21	chr02_6976752		0.318008	0.549374	1.68199	-0.318008	0.547923	18.293	0 .	50 x 40
22	chr18_30924757		0.319285	0.542764	1.68072	-0.319285	0.392625	11.9229	0 .	50 x 40
23	chr08_7899262		0.320562	0.533675	1.67944	-0.320562	0.677548	25.7287	0 .	50 x 42
24	chr05_4199382		0.32567	0.525713	1.67433	-0.32567	0.501837	16.2037	0 .	48 x 43
25	chr02_7919925		0.328225	0.552654	1.67178	-0.328225	0.462053	14.5508	0 .	50 x 40
26	chr02_6740240		0.335888	0.564131	1.66411	-0.335888	0.526444	17.2931	0 .	50 x 40
27	chr12_3019642		0.339719	0.517948	1.66028	-0.339719	0.441499	13.7423	0 .	49 x 41
28	chr19_9459924		0.344828	0.531682	1.65517	-0.344828	0.443004	13.8005	0 .	50 x 41
29	chr19_9477071		0.344828	0.531682	1.65517	-0.344828	0.443004	13.8005	0 .	50 x 41
30	chr18_33326316		0.347382	0.565087	1.65262	-0.347382	0.339971	10.0963	0 .	50 x 42
31	chr08_9797633		0.348659	0.547014	1.65134	-0.348659	0.594112	20.6278	0 .	50 x 42
32	chr02_7780576		0.353768	0.577957	1.64623	-0.353768	0.440145	13.69	0 .	50 x 40
33	chr01_5183903		0.358876	0.570314	1.64112	-0.358876	0.462245	14.5585	0 .	50 x 44
34	chr03_3006386		0.36143	0.552708	1.63857	-0.36143	0.416856	12.808	0 .	49 x 42
35	chr08_4963374		0.362708	0.566748	1.63729	-0.362708	0.734404	30.2201	0 .	50 x 42
36	chr16_7904072		0.366539	0.546984	1.63346	-0.366539	0.322172	9.50454	0 .	50 x 40
37	chr05_3073318		0.376756	0.5517	1.62324	-0.376756	0.439235	13.6549	0 .	49 x 41
38	chr12_935608		0.402299	0.570412	1.5977	-0.402299	0.394011	11.9727	0 .	50 x 40
39	chr14_7141066		0.411239	0.582954	1.58876	-0.411239	0.390669	11.8527	0 .	48 x 43
40	chr05_862831		0.418902	0.56399	1.5811	-0.418902	0.442889	13.7961	0 .	50 x 43
41	chr08_3328580		0.426564	0.585074	1.57344	-0.426564	0.520498	17.0246	0 .	50 x 42
42	chr08_7301803		0.435504	0.57953	1.5645	-0.435504	0.512889	16.686	0 .	50 x 42
43	chr05_2862877		0.439336	0.57328	1.56066	-0.439336	0.3882	11.7644	0 .	48 x 41
44	chr08_10090606		0.439336	0.614252	1.56066	-0.439336	0.67649	25.6546	0 .	50 x 42
45	chr14_959477		0.439336	0.579941	1.56066	-0.439336	0.382651	11.5672	0 .	48 x 41
46	chr08_7480361		0.452107	0.587699	1.54789	-0.452107	0.552661	18.5204	0 .	50 x 42
47	chr08_3556756		0.453384	0.594299	1.54662	-0.453384	0.486374	15.5464	0 .	50 x 42
48	chr08_2130482		0.454662	0.602952	1.54534	-0.454662	0.505129	16.3462	0 .	50 x 42
49	chr18_3994437		0.457216	0.583718	1.54278	-0.457216	0.485314	15.5021	0 .	50 x 40
50	chr08_4169626		0.472542	0.606132	1.52746	-0.472542	0.632964	22.8341	0 .	50 x 42
51	chr18_8239384		0.473819	0.601948	1.52618	-0.473819	0.435943	13.5284	0 .	50 x 40
52	chr08_11969014		0.482759	0.631325	1.51724	-0.482759	0.589088	20.3601	0 .	50 x 42
53	chr08_7955426		0.48659	0.629383	1.51341	-0.48659	0.461435	14.5261	0 .	50 x 42
54	chr08_11440804		0.491699	0.625385	1.5083	-0.491699	0.612025	21.6137	0 .	50 x 42
55	chr04_20251038		0.496807	0.631539	1.50319	-0.496807	0.571913	19.4714	0 .	50 x 42
56	chr01_5060409		0.499361	0.651503	1.50064	-0.499361	0.465572	14.6922	0 .	50 x 44
57	chr12_8504437		0.500639	0.627475	1.49936	-0.500639	0.46239	14.5643	0 .	48 x 43
58	chr10_1429448		0.50447	0.629492	1.49553	-0.50447	0.304219	8.91912	0 .	50 x 44
59	chr08_13630620		0.514687	0.619069	1.48531	-0.514687	0.345753	10.2911	0 .	50 x 43
60	chr08_14569602		0.527458	0.606074	1.47254	-0.527458	0.361996	10.8455	0 .	49 x 41
61	chr08_11071548		0.53129	0.648746	1.46871	-0.53129	0.650427	23.9154	0 .	50 x 42
62	chr19_6520036		0.54023	0.632243	1.45977	-0.54023	0.409101	12.5213	0 .	50 x 43
63	chr05_5882220		0.547893	0.661405	1.45211	-0.547893	0.438856	13.6403	0 .	48 x 42
64	chr19_4995757		0.54917	0.653519	1.45083	-0.54917	0.522675	17.1225	0 .	50 x 42
65	chr18_8577175		0.554278	0.629142	1.44572	-0.554278	0.397999	12.1165	0 .	49 x 41
66	chr08_11896722		0.556833	0.639012	1.44317	-0.556833	0.409016	12.5182	0 .	50 x 42
67	chr03_4920357		0.560664	0.62651	1.43934	-0.560664	0.372538	11.2114	0 .	49 x 43
68	chr08_7291011		0.563218	0.640405	1.43678	-0.563218	0.412491	12.6463	0 .	50 x 42
69	chr08_11615526		0.579821	0.666161	1.42018	-0.579821	0.547082	18.253	0 .	50 x 42
70	chr08_415099		0.583653	0.649958	1.41635	-0.583653	0.533326	17.6082	0 .	50 x 42
71	chr17_10071465		0.588761	0.657113	1.41124	-0.588761	0.320407	9.44651	0 .	50 x 41
72	chr19_7308475		0.592593	0.640788	1.40741	-0.592593	0.357836	10.7025	0 .	50 x 42
73	chr08_275260		0.604087	0.666465	1.39591	-0.604087	0.560768	18.9153	0 .	50 x 42
74	chr01_4526701		0.610473	0.669264	1.38953	-0.610473	0.404194	12.3416	0 .	50 x 44
75	chr05_146954		0.615581	0.677903	1.38442	-0.615581	0.561739	18.9632	0 .	50 x 43
76	chr08_7563951		0.615581	0.670305	1.38442	-0.615581	0.433239	13.425	0 .	50 x 42
77	chr08_7601016		0.623244	0.670838	1.37676	-0.623244	0.41898	12.8872	0 .	50 x 42
78	chr08_2254032		0.625798	0.664604	1.3742	-0.625798	0.511159	16.6098	0 .	50 x 42
79	chr08_2261510		0.625798	0.664604	1.3742	-0.625798	0.511159	16.6098	0 .	50 x 42
80	chr13_21336095		0.627075	0.673927	1.37292	-0.627075	0.388685	11.7818	0 .	50 x 43
81	chr14_759261		0.627075	0.675824	1.37292	-0.627075	0.372548	11.2118	0 .	49 x 41
82	chr13_1966153		0.639847	0.642126	1.36015	-0.639847	0.43065	13.3265	0 .	48 x 41
83	chr11_4723176		0.651341	0.674571	1.34866	-0.651341	0.349823	10.429	0 .	48 x 43
84	chr08_10739752		0.652618	0.676177	1.34738	-0.652618	0.559337	18.8451	0 .	50 x 42
85	chr14_25490855		0.652618	0.674281	1.34738	-0.652618	0.413141	12.6703	0 .	50 x 41
86	chr13_7272133		0.653895	0.685292	1.3461	-0.653895	0.52827	17.3763	0 .	50 x 42
87	chr13_1899681		0.655172	0.654412	1.34483	-0.655172	0.461799	14.5407	0 .	48 x 41
88	chr05_277542		0.657727	0.684414	1.34227	-0.657727	0.531338	17.5167	0 .	50 x 43
89	chr08_10929180		0.666667	0.682275	1.33333	-0.666667	0.552427	18.5091	0 .	50 x 42
90	chr19_9337624		0.666667	0.633624	1.33333	-0.666667	0.262585	7.60029	4.2410519540681e-14 .	50 x 40
91	chr08_1533163		0.669221	0.700174	1.33078	-0.669221	0.522175	17.1	0 .	50 x 42
92	chr05_205203		0.670498	0.679439	1.3295	-0.670498	0.51698	16.8674	0 .	50 x 43
93	chr08_11501241		0.675607	0.693067	1.32439	-0.675607	0.602707	21.0946	0 .	50 x 42
94	chr13_2389487		0.678161	0.658283	1.32184	-0.678161	0.521014	17.0478	0 .	48 x 41
95	chr07_26153429		0.692209	0.730467	1.30779	-0.692209	0.431221	13.3482	0 .	49 x 41
96	chr05_489271		0.696041	0.689386	1.30396	-0.696041	0.506978	16.4267	0 .	50 x 43
97	chr08_10422360		0.701149	0.661331	1.29885	-0.701149	0.474313	15.0471	0 .	50 x 42
98	chr06_15943265		0.703704	0.700067	1.2963	-0.703704	0.412769	12.6565	0 .	49 x 40
99	chr08_11350976		0.707535	0.704407	1.29246	-0.707535	0.636466	23.046	0 .	50 x 42
100	chr19_9149189		0.717752	0.671863	1.28225	-0.717752	0.322178	9.50475	0 .	50 x 44
101	chr17_2154791		0.719029	0.686124	1.28097	-0.719029	0.396841	12.0747	0 .	50 x 43
102	chr16_18339310		0.720307	0.672515	1.27969	-0.720307	0.384151	11.6204	0 .	50 x 40
103	chr08_5886958		0.724138	0.695595	1.27586	-0.724138	0.616254	21.854	0 .	50 x 42
104	chr02_6241992		0.725415	0.672714	1.27458	-0.725415	0.323224	9.5392	0 .	50 x 40
105	chr08_2436903		0.725415	0.680285	1.27458	-0.725415	0.475865	15.1108	0 .	50 x 42
106	chr16_23151332		0.726692	0.672282	1.27331	-0.726692	0.365665	10.9724	0 .	49 x 41
107	chr13_2364175		0.733078	0.671989	1.26692	-0.733078	0.480788	15.3138	0 .	48 x 41
108	chr05_806224		0.750958	0.690035	1.24904	-0.750958	0.381106	11.5125	0 .	50 x 43
109	chr09_20056555		0.752235	0.718662	1.24777	-0.752235	0.396014	12.0448	0 .	50 x 41
110	chr13_2230162		0.754789	0.648399	1.24521	-0.754789	0.401651	12.249	0 .	48 x 41
111	chr08_5675057		0.757344	0.693228	1.24266	-0.757344	0.427649	13.2127	0 .	50 x 42
112	chr18_7791501		0.763729	0.688952	1.23627	-0.763729	0.315588	9.28858	0 .	50 x 40
113	chr16_390838		0.768838	0.71795	1.23116	-0.768838	0.367546	11.0376	0 .	50 x 42
114	chr05_114807		0.770115	0.673275	1.22989	-0.770115	0.372085	11.1956	0 .	49 x 43
115	chr16_844659		0.773946	0.692873	1.22605	-0.773946	0.288989	8.43073	0 .	48 x 43
116	chr18_29087772		0.775223	0.688145	1.22478	-0.775223	0.367942	11.0513	0 .	50 x 44
117	chr05_67498		0.779055	0.677202	1.22095	-0.779055	0.369328	11.0995	0 .	49 x 43
118	chr13_2616798		0.782886	0.679381	1.21711	-0.782886	0.460663	14.4953	0 .	48 x 41
119	chr13_2622072		0.782886	0.679381	1.21711	-0.782886	0.460663	14.4953	0 .	48 x 41
120	chr14_1372121		0.802043	0.735315	1.19796	-0.802043	0.509657	16.5438	0 .	50 x 42
121	chr16_23244024		0.810983	0.687707	1.18902	-0.810983	0.322988	9.53143	0 .	49 x 41
122	chr17_2118295		0.812261	0.698216	1.18774	-0.812261	0.321091	9.46898	0 .	50 x 43
123	chr19_8605080		0.819923	0.698394	1.18008	-0.819923	0.213092	6.09123	8.79206818460432e-10 .	50 x 40
124	chr19_9811611		0.823755	0.69108	1.17625	-0.823755	0.302731	8.87109	0 .	50 x 40
125	chr01_7518054		0.832695	0.658237	1.16731	-0.832695	0.331113	9.8003	0 .	50 x 43
126	chr12_24095699		0.840358	0.686748	1.15964	-0.840358	0.268466	7.7836	1.12132525487141e-14 .	50 x 44
127	chr12_12913034		0.842912	0.715346	1.15709	-0.842912	0.313405	9.21731	0 .	48 x 43
128	chr08_199179		0.853129	0.71331	1.14687	-0.853129	0.520413	17.0209	0 .	50 x 42
129	chr03_78057		0.855683	0.724511	1.14432	-0.855683	0.362701	10.8699	0 .	50 x 41
130	chr13_1747781		0.873563	0.699111	1.12644	-0.873563	0.467149	14.7558	0 .	49 x 41
131	chr18_2349826		0.881226	0.686377	1.11877	-0.881226	0.300317	8.7933	0 .	50 x 41
132	chr18_7913760		0.882503	0.705212	1.1175	-0.882503	0.389669	11.8169	0 .	50 x 41
133	chr05_1261490		0.888889	0.703514	1.11111	-0.888889	0.373887	11.2586	0 .	49 x 44
134	chr17_1570756		0.895275	0.689599	1.10473	-0.895275	0.354696	10.595	0 .	50 x 42
135	chr05_946077		0.90166	0.742538	1.09834	-0.90166	0.504178	16.3049	0 .	50 x 43
136	chr08_10887251		0.90166	0.718708	1.09834	-0.90166	0.484152	15.4536	0 .	50 x 42
137	chr13_6817767		0.905492	0.726475	1.09451	-0.905492	0.517701	16.8995	0 .	50 x 43
138	chr13_6858751		0.915709	0.734722	1.08429	-0.915709	0.498635	16.0659	0 .	50 x 43
139	chr08_5433883		0.933589	0.706358	1.06641	-0.933589	0.511162	16.61	0 .	50 x 42
140	chr17_9304193		0.933589	0.739019	1.06641	-0.933589	0.451862	14.1464	0 .	50 x 42
141	chr17_5340858		0.942529	0.731165	1.05747	-0.942529	0.43344	13.4327	0 .	50 x 42
142	chr13_8712480		0.943806	0.67953	1.05619	-0.943806	0.30805	9.04314	0 .	50 x 44
143	chr05_37813		0.94636	0.69648	1.05364	-0.94636	0.404331	12.3466	0 .	50 x 43
144	chr05_473		0.94636	0.69648	1.05364	-0.94636	0.404331	12.3466	0 .	50 x 43
145	chr11_12466183		0.947637	0.701155	1.05236	-0.947637	0.369703	11.1126	0 .	50 x 41
146	chr08_10596960		0.950192	0.689277	1.04981	-0.950192	0.389944	11.8268	0 .	50 x 42
147	chr18_2682028		0.959132	0.696333	1.04087	-0.959132	0.388434	11.7728	0 .	50 x 42
148	chr04_1554984		0.969349	0.723896	1.03065	-0.969349	0.415132	12.744	0 .	49 x 43
149	chr08_6008035		0.971903	0.724932	1.0281	-0.971903	0.46846	14.8088	0 .	50 x 42
150	chr18_2853425		0.987229	0.692835	1.01277	-0.987229	0.356139	10.6443	0 .	50 x 40
151	chr13_2230616		0.994891	0.677977	1.00511	-0.994891	0.414207	12.7097	0 .	49 x 41
152	chr16_17709549		1	0.703021	1	-1	0.35492	10.6026	0 .	50 x 40

## Sheet: Spot_C
Rank	ID	Symbol	mean expression	SD	max delta e	min delta e	correlation	->t.score	->p.value	Metagene
1	chr18_26300792		0.1341	0.376828	1.8659	-0.1341	0.434376	13.4685	0 .	37 x 2
2	chr04_5085547		0.159642	0.393642	1.84036	-0.159642	0.359551	10.7614	0 .	42 x 1
3	chr19_5990330		0.174968	0.415757	1.82503	-0.174968	0.502977	16.2529	0 .	41 x 2
4	chr01_22402367		0.190294	0.433268	1.80971	-0.190294	0.363522	10.8982	0 .	42 x 2
5	chr04_23506570		0.209451	0.449222	1.79055	-0.209451	0.528611	17.3918	0 .	41 x 1
6	chr04_23528860		0.209451	0.449222	1.79055	-0.209451	0.528611	17.3918	0 .	41 x 1
7	chr13_15107095		0.217114	0.456905	1.78289	-0.217114	0.39061	11.8506	0 .	41 x 3
8	chr10_5368585		0.229885	0.444871	1.77011	-0.229885	0.363181	10.8864	0 .	42 x 2
9	chr04_23469911		0.233716	0.503732	1.76628	-0.233716	0.554036	18.5868	0 .	41 x 1
10	chr04_23682192		0.234994	0.481017	1.76501	-0.234994	0.388496	11.775	0 .	42 x 1
11	chr10_9010144		0.234994	0.447937	1.76501	-0.234994	0.41148	12.6089	0 .	42 x 1
12	chr10_21969535		0.237548	0.455103	1.76245	-0.237548	0.404178	12.341	0 .	42 x 1
13	chr05_1134974		0.240102	0.456568	1.7599	-0.240102	0.552244	18.5002	0 .	38 x 1
14	chrUn_12695318		0.246488	0.473858	1.75351	-0.246488	0.547611	18.2782	0 .	40 x 1
15	chr10_647749		0.247765	0.477231	1.75223	-0.247765	0.412468	12.6454	0 .	41 x 3
16	chr16_9603513		0.255428	0.496916	1.74457	-0.255428	0.476234	15.1259	0 .	41 x 1
17	chr19_5497763		0.259259	0.503894	1.74074	-0.259259	0.451869	14.1467	0 .	41 x 2
18	chr06_15848692		0.265645	0.494108	1.73436	-0.265645	0.441214	13.7312	0 .	41 x 2
19	chr07_7630021		0.266922	0.510005	1.73308	-0.266922	0.481537	15.3448	0 .	41 x 1
20	chr19_342658		0.270754	0.504178	1.72925	-0.270754	0.416077	12.7791	0 .	41 x 1
21	chr14_7448906		0.273308	0.507861	1.72669	-0.273308	0.31814	9.37211	0 .	37 x 1
22	chr06_16782000		0.283525	0.522205	1.71648	-0.283525	0.388075	11.76	0 .	42 x 2
23	chr19_1722935		0.286079	0.515864	1.71392	-0.286079	0.41098	12.5905	0 .	39 x 3
24	chr05_2541834		0.291188	0.487388	1.70881	-0.291188	0.523342	17.1526	0 .	38 x 1
25	chr19_1595997		0.295019	0.529251	1.70498	-0.295019	0.434054	13.4561	0 .	39 x 3
26	chr10_10222655		0.300128	0.519011	1.69987	-0.300128	0.420949	12.9607	0 .	41 x 1
27	chr05_663153		0.303959	0.53263	1.69604	-0.303959	0.522304	17.1058	0 .	38 x 1
28	chr10_8339484		0.303959	0.510536	1.69604	-0.303959	0.287371	8.37929	1.11022302462516e-16 .	42 x 1
29	chr10_4581648		0.305236	0.516012	1.69476	-0.305236	0.526758	17.3074	0 .	39 x 1
30	chr17_7257224		0.307791	0.529208	1.69221	-0.307791	0.326932	9.66164	0 .	42 x 1
31	chr18_1566658		0.307791	0.511991	1.69221	-0.307791	0.336228	9.97083	0 .	37 x 1
32	chr19_20489356		0.320562	0.526428	1.67944	-0.320562	0.330601	9.78331	0 .	37 x 1
33	chr18_3823371		0.324393	0.546785	1.67561	-0.324393	0.540976	17.9643	0 .	38 x 2
34	chr18_3847725		0.326948	0.549932	1.67305	-0.326948	0.541444	17.9863	0 .	38 x 2
35	chr07_19653500		0.328225	0.540946	1.67178	-0.328225	0.438218	13.6157	0 .	42 x 1
36	chr08_22367091		0.333333	0.540177	1.66667	-0.333333	0.369948	11.1211	0 .	37 x 2
37	chr05_1418506		0.33461	0.535811	1.66539	-0.33461	0.56392	19.071	0 .	39 x 1
38	chr14_27131954		0.335888	0.552666	1.66411	-0.335888	0.355113	10.6092	0 .	37 x 1
39	chr10_2683857		0.338442	0.546433	1.66156	-0.338442	0.381461	11.5251	0 .	40 x 2
40	chr04_23919633		0.348659	0.563161	1.65134	-0.348659	0.422053	13.0021	0 .	41 x 1
41	chr07_19601507		0.355045	0.562566	1.64496	-0.355045	0.423757	13.066	0 .	42 x 1
42	chr08_22413063		0.355045	0.544053	1.64496	-0.355045	0.344873	10.2613	0 .	37 x 2
43	chr18_3492885		0.355045	0.551069	1.64496	-0.355045	0.536527	17.7565	0 .	38 x 2
44	chr19_3800713		0.355045	0.571598	1.64496	-0.355045	0.527483	17.3404	0 .	39 x 2
45	chr14_27179209		0.356322	0.578597	1.64368	-0.356322	0.410706	12.5804	0 .	39 x 1
46	chr19_4744638		0.360153	0.586125	1.63985	-0.360153	0.521939	17.0894	0 .	39 x 2
47	chr10_9954789		0.36143	0.541001	1.63857	-0.36143	0.276187	8.02564	1.77635683940025e-15 .	42 x 1
48	chr04_23721276		0.365262	0.598121	1.63474	-0.365262	0.526001	17.273	0 .	41 x 1
49	chr07_19598033		0.365262	0.569612	1.63474	-0.365262	0.429256	13.2736	0 .	42 x 1
50	chr10_7585213		0.365262	0.549009	1.63474	-0.365262	0.305664	8.96584	0 .	42 x 1
51	chr19_1567288		0.365262	0.580743	1.63474	-0.365262	0.418946	12.8859	0 .	40 x 2
52	chr19_5228150		0.367816	0.57021	1.63218	-0.367816	0.48439	15.4635	0 .	39 x 2
53	chr17_9102804		0.369093	0.581617	1.63091	-0.369093	0.360555	10.7959	0 .	40 x 3
54	chr19_3881687		0.37037	0.584099	1.62963	-0.37037	0.532385	17.5649	0 .	39 x 2
55	chr10_14250697		0.375479	0.553442	1.62452	-0.375479	0.432977	13.4151	0 .	40 x 3
56	chr06_22015142		0.378033	0.558899	1.62197	-0.378033	0.361782	10.8382	0 .	38 x 1
57	chr07_2694151		0.378033	0.56573	1.62197	-0.378033	0.338137	10.0347	0 .	41 x 2
58	chr10_8860202		0.390805	0.566071	1.6092	-0.390805	0.388747	11.784	0 .	42 x 1
59	chr19_6233199		0.393359	0.597359	1.60664	-0.393359	0.442466	13.7797	0 .	40 x 2
60	chr19_1512110		0.398467	0.596103	1.60153	-0.398467	0.439255	13.6556	0 .	40 x 2
61	chr04_23552264		0.402299	0.594591	1.5977	-0.402299	0.465978	14.7085	0 .	41 x 1
62	chr08_10813424		0.407407	0.579953	1.59259	-0.407407	0.476961	15.1558	0 .	39 x 1
63	chr10_8881727		0.408685	0.599887	1.59132	-0.408685	0.488694	15.6438	0 .	41 x 1
64	chr18_29048329		0.408685	0.578149	1.59132	-0.408685	0.385992	11.6858	0 .	37 x 2
65	chr03_7557487		0.409962	0.593643	1.59004	-0.409962	0.424326	13.0874	0 .	40 x 1
66	chr05_453141		0.409962	0.564909	1.59004	-0.409962	0.458248	14.399	0 .	38 x 1
67	chr14_28041527		0.416347	0.590251	1.58365	-0.416347	0.497481	16.0165	0 .	40 x 1
68	chr08_5871704		0.422733	0.566615	1.57727	-0.422733	0.360138	10.7815	0 .	40 x 1
69	chr03_9704632		0.430396	0.6049	1.5696	-0.430396	0.390741	11.8553	0 .	37 x 1
70	chr08_4740668		0.431673	0.587871	1.56833	-0.431673	0.417813	12.8437	0 .	39 x 1
71	chr10_4637402		0.431673	0.587871	1.56833	-0.431673	0.460655	14.4949	0 .	40 x 2
72	chr05_421823		0.434227	0.596664	1.56577	-0.434227	0.417268	12.8234	0 .	39 x 1
73	chr16_9657519		0.436782	0.607574	1.56322	-0.436782	0.347569	10.3525	0 .	41 x 1
74	chr18_24417201		0.436782	0.59708	1.56322	-0.436782	0.473442	15.0115	0 .	38 x 2
75	chr18_32892379		0.438059	0.60361	1.56194	-0.438059	0.422517	13.0195	0 .	38 x 1
76	chr10_6899081		0.440613	0.586657	1.55939	-0.440613	0.302073	8.84988	0 .	42 x 1
77	chr06_3629778		0.452107	0.600629	1.54789	-0.452107	0.377194	11.3747	0 .	37 x 1
78	chr18_12212356		0.452107	0.639852	1.54789	-0.452107	0.55386	18.5783	0 .	39 x 1
79	chr18_20248394		0.454662	0.59869	1.54534	-0.454662	0.458822	14.4218	0 .	38 x 3
80	chr18_8413041		0.457216	0.615742	1.54278	-0.457216	0.454694	14.2581	0 .	39 x 1
81	chr08_5434522		0.461047	0.622118	1.53895	-0.461047	0.486299	15.5433	0 .	40 x 1
82	chr04_23185437		0.466156	0.640738	1.53384	-0.466156	0.516514	16.8467	0 .	41 x 1
83	chr14_9001963		0.466156	0.61421	1.53384	-0.466156	0.425048	13.1146	0 .	39 x 1
84	chrUn_23244192		0.46871	0.597437	1.53129	-0.46871	0.414364	12.7155	0 .	40 x 1
85	chr07_20228730		0.469987	0.610224	1.53001	-0.469987	0.491897	15.7789	0 .	41 x 1
86	chr07_15980523		0.472542	0.606074	1.52746	-0.472542	0.342613	10.1851	0 .	39 x 3
87	chr08_10849582		0.47765	0.608398	1.52235	-0.47765	0.466725	14.7387	0 .	38 x 1
88	chr08_7411890		0.478927	0.59137	1.52107	-0.478927	0.284325	8.28262	2.22044604925031e-16 .	40 x 1
89	chr10_10090115		0.491699	0.604564	1.5083	-0.491699	0.372388	11.2062	0 .	42 x 1
90	chrUn_17115454		0.501916	0.61302	1.49808	-0.501916	0.482693	15.3928	0 .	42 x 1
91	chrUn_18641097		0.501916	0.61302	1.49808	-0.501916	0.482693	15.3928	0 .	42 x 1
92	chr05_6479691		0.50447	0.629492	1.49553	-0.50447	0.400359	12.202	0 .	39 x 3
93	chr05_6480047		0.50447	0.629492	1.49553	-0.50447	0.400359	12.202	0 .	39 x 3
94	chr19_23245428		0.505747	0.637565	1.49425	-0.505747	0.4328	13.4083	0 .	38 x 1
95	chr10_14424246		0.507024	0.631511	1.49298	-0.507024	0.467035	14.7512	0 .	41 x 2
96	chr18_24438531		0.509579	0.633485	1.49042	-0.509579	0.4377	13.5958	0 .	38 x 2
97	chr11_18526710		0.514687	0.647378	1.48531	-0.514687	0.398537	12.136	0 .	41 x 1
98	chr15_15907679		0.519796	0.657053	1.4802	-0.519796	0.390594	11.85	0 .	41 x 1
99	chr07_20674252		0.52235	0.639187	1.47765	-0.52235	0.452804	14.1835	0 .	42 x 1
100	chr18_20799542		0.527458	0.652858	1.47254	-0.527458	0.554825	18.625	0 .	38 x 3
101	chr07_21084139		0.530013	0.624678	1.46999	-0.530013	0.519488	16.9794	0 .	42 x 1
102	chr03_3460123		0.53129	0.6205	1.46871	-0.53129	0.359135	10.7471	0 .	42 x 1
103	chr08_4661848		0.532567	0.638736	1.46743	-0.532567	0.376159	11.3383	0 .	39 x 1
104	chr03_3052034		0.533844	0.630598	1.46616	-0.533844	0.380054	11.4754	0 .	42 x 1
105	chr18_11644409		0.535121	0.666077	1.46488	-0.535121	0.583237	20.0528	0 .	40 x 1
106	chr07_19821076		0.545338	0.655756	1.45466	-0.545338	0.578567	19.811	0 .	42 x 1
107	chr07_21298711		0.545338	0.635931	1.45466	-0.545338	0.507215	16.437	0 .	42 x 1
108	chr08_10776853		0.545338	0.611387	1.45466	-0.545338	0.318139	9.37206	0 .	39 x 1
109	chr18_23677734		0.545338	0.637941	1.45466	-0.545338	0.403019	12.2988	0 .	39 x 3
110	chrUn_19586644		0.547893	0.631699	1.45211	-0.547893	0.491056	15.7433	0 .	42 x 1
111	chr08_11024106		0.54917	0.621381	1.45083	-0.54917	0.377357	11.3804	0 .	37 x 1
112	chr18_12284233		0.54917	0.680396	1.45083	-0.54917	0.617459	21.923	0 .	39 x 1
113	chr07_19820989		0.551724	0.657227	1.44828	-0.551724	0.570571	19.4036	0 .	42 x 1
114	chr19_23387508		0.553001	0.657123	1.447	-0.553001	0.350051	10.4367	0 .	37 x 1
115	chr04_23254482		0.556833	0.679789	1.44317	-0.556833	0.486511	15.5521	0 .	41 x 1
116	chr07_4203391		0.561941	0.644518	1.43806	-0.561941	0.362542	10.8644	0 .	42 x 1
117	chr14_6551041		0.563218	0.671755	1.43678	-0.563218	0.321588	9.48534	0 .	39 x 1
118	chr05_7191560		0.564496	0.636394	1.4355	-0.564496	0.283428	8.2542	3.33066907387547e-16 .	37 x 1
119	chr07_4203588		0.565773	0.650069	1.43423	-0.565773	0.358516	10.7258	0 .	42 x 1
120	chr06_20939000		0.56705	0.627892	1.43295	-0.56705	0.293441	8.57275	0 .	37 x 1
121	chr18_23049409		0.56705	0.613451	1.43295	-0.56705	0.314542	9.25442	0 .	39 x 3
122	chr19_1792021		0.56705	0.644133	1.43295	-0.56705	0.373487	11.2446	0 .	39 x 3
123	chr19_21577768		0.568327	0.629789	1.43167	-0.568327	0.392654	11.9239	0 .	38 x 1
124	chr06_21491891		0.570881	0.649524	1.42912	-0.570881	0.42952	13.2836	0 .	40 x 1
125	chr17_9606097		0.57599	0.662754	1.42401	-0.57599	0.350794	10.462	0 .	42 x 1
126	chr08_3844716		0.577267	0.65858	1.42273	-0.577267	0.413277	12.6753	0 .	39 x 1
127	chr05_383535		0.581098	0.7087	1.4189	-0.581098	0.517627	16.8962	0 .	37 x 1
128	chr08_21572435		0.583653	0.69379	1.41635	-0.583653	0.421004	12.9628	0 .	38 x 1
129	chr06_2606549		0.592593	0.681459	1.40741	-0.592593	0.45569	14.2975	0 .	41 x 1
130	chr18_10111585		0.592593	0.642783	1.40741	-0.592593	0.405807	12.4005	0 .	37 x 1
131	chr08_9585226		0.59387	0.644772	1.40613	-0.59387	0.504109	16.3019	0 .	40 x 1
132	chr05_1654232		0.597701	0.659723	1.4023	-0.597701	0.417006	12.8136	0 .	38 x 1
133	chr06_4829333		0.597701	0.675071	1.4023	-0.597701	0.471563	14.9349	0 .	39 x 1
134	chr19_1978111		0.600255	0.680551	1.39974	-0.600255	0.448875	14.0292	0 .	40 x 1
135	chr05_1016488		0.606641	0.658323	1.39336	-0.606641	0.427431	13.2045	0 .	38 x 1
136	chr14_27921599		0.606641	0.667977	1.39336	-0.606641	0.412683	12.6533	0 .	37 x 1
137	chr18_3688513		0.609195	0.671594	1.3908	-0.609195	0.283635	8.26076	3.33066907387547e-16 .	37 x 2
138	chr19_3616402		0.610473	0.655735	1.38953	-0.610473	0.342052	10.1662	0 .	38 x 2
139	chr18_18040316		0.614304	0.676231	1.3857	-0.614304	0.598324	20.8551	0 .	38 x 3
140	chr18_18046495		0.619413	0.675339	1.38059	-0.619413	0.600578	20.9779	0 .	38 x 3
141	chr18_9613402		0.624521	0.683834	1.37548	-0.624521	0.559926	18.8739	0 .	39 x 1
142	chr18_882766		0.627075	0.672266	1.37292	-0.627075	0.427553	13.2091	0 .	40 x 2
143	chr16_13006338		0.62963	0.671532	1.37037	-0.62963	0.300906	8.81225	0 .	41 x 1
144	chr18_10868106		0.62963	0.682876	1.37037	-0.62963	0.516245	16.8347	0 .	38 x 1
145	chr17_4267729		0.63857	0.677333	1.36143	-0.63857	0.275146	7.99293	2.44249065417534e-15 .	39 x 1
146	chr10_7234319		0.639847	0.681103	1.36015	-0.639847	0.349304	10.4113	0 .	41 x 1
147	chr07_21764518		0.644955	0.654817	1.35504	-0.644955	0.533709	17.6259	0 .	42 x 1
148	chr08_10700106		0.644955	0.666725	1.35504	-0.644955	0.537685	17.8103	0 .	40 x 1
149	chr18_22205600		0.646232	0.66424	1.35377	-0.646232	0.363662	10.9031	0 .	39 x 3
150	chr18_22243301		0.64751	0.663955	1.35249	-0.64751	0.366244	10.9924	0 .	39 x 3
151	chr07_21285950		0.652618	0.676177	1.34738	-0.652618	0.494295	15.8806	0 .	42 x 1
152	chr10_2733655		0.653895	0.677777	1.3461	-0.653895	0.364067	10.917	0 .	38 x 1
153	chr18_30718890		0.653895	0.675886	1.3461	-0.653895	0.346556	10.3182	0 .	37 x 1
154	chr18_10381675		0.657727	0.673396	1.34227	-0.657727	0.518391	16.9303	0 .	38 x 1
155	chr18_28589443		0.660281	0.68755	1.33972	-0.660281	0.381186	11.5154	0 .	39 x 3
156	chr03_8261333		0.661558	0.692815	1.33844	-0.661558	0.409685	12.5428	0 .	38 x 1
157	chr05_6914848		0.662835	0.685078	1.33716	-0.662835	0.392013	11.9009	0 .	38 x 3
158	chr10_2493483		0.66539	0.659695	1.33461	-0.66539	0.352595	10.5233	0 .	39 x 3
159	chr18_2883169		0.66539	0.671555	1.33461	-0.66539	0.46163	14.5339	0 .	38 x 2
160	chr18_14375400		0.667944	0.683834	1.33206	-0.667944	0.487018	15.5734	0 .	38 x 3
161	chr07_19322409		0.669221	0.660656	1.33078	-0.669221	0.442112	13.766	0 .	41 x 1
162	chr07_19322477		0.670498	0.660325	1.3295	-0.670498	0.442501	13.781	0 .	41 x 1
163	chr09_5851295		0.671775	0.67153	1.32822	-0.671775	0.323303	9.54179	0 .	38 x 1
164	chr18_20435278		0.676884	0.749556	1.32312	-0.676884	0.724041	29.3166	0 .	39 x 2
165	chr10_4497384		0.679438	0.684637	1.32056	-0.679438	0.41346	12.6821	0 .	37 x 1
166	chr16_2623450		0.683269	0.685485	1.31673	-0.683269	0.49047	15.7186	0 .	40 x 1
167	chr19_20203689		0.683269	0.694761	1.31673	-0.683269	0.291903	8.52364	0 .	37 x 1
168	chr15_12604997		0.684547	0.707544	1.31545	-0.684547	0.341323	10.1417	0 .	39 x 1
169	chr08_10451020		0.685824	0.64866	1.31418	-0.685824	0.434974	13.4913	0 .	39 x 1
170	chr18_21663662		0.696041	0.718489	1.30396	-0.696041	0.619039	22.0139	0 .	38 x 2
171	chr18_23720507		0.698595	0.687158	1.3014	-0.698595	0.304049	8.91363	0 .	39 x 3
172	chr07_19815882		0.699872	0.681172	1.30013	-0.699872	0.484196	15.4554	0 .	42 x 1
173	chr14_3580865		0.702427	0.687902	1.29757	-0.702427	0.277872	8.07869	1.22124532708767e-15 .	37 x 1
174	chr19_5283437		0.702427	0.70044	1.29757	-0.702427	0.436222	13.5391	0 .	40 x 1
175	chr08_10243363		0.703704	0.662872	1.2963	-0.703704	0.50084	16.1607	0 .	40 x 1
176	chr13_27922319		0.706258	0.675092	1.29374	-0.706258	0.268556	7.78639	1.0991207943789e-14 .	41 x 1
177	chr18_12712273		0.711367	0.7141	1.28863	-0.711367	0.572543	19.5033	0 .	39 x 1
178	chr19_20638362		0.711367	0.695939	1.28863	-0.711367	0.292856	8.55407	0 .	37 x 1
179	chr05_2796828		0.713921	0.685881	1.28608	-0.713921	0.514437	16.7545	0 .	40 x 2
180	chr07_19350722		0.715198	0.677966	1.2848	-0.715198	0.351378	10.4819	0 .	41 x 1
181	chr09_5850637		0.715198	0.676075	1.2848	-0.715198	0.30838	9.05383	0 .	38 x 1
182	chr18_28659994		0.716475	0.668041	1.28352	-0.716475	0.338884	10.0598	0 .	38 x 2
183	chr18_14441531		0.720307	0.693141	1.27969	-0.720307	0.600144	20.9542	0 .	38 x 3
184	chr18_6448240		0.722861	0.692732	1.27714	-0.722861	0.357775	10.7004	0 .	41 x 2
185	chr19_4225833		0.722861	0.588825	1.27714	-0.722861	0.47627	15.1274	0 .	39 x 2
186	chr07_21049494		0.730524	0.713926	1.26948	-0.730524	0.522991	17.1368	0 .	42 x 1
187	chr18_20638832		0.731801	0.668614	1.2682	-0.731801	0.340378	10.1099	0 .	39 x 3
188	chr14_25300201		0.733078	0.721603	1.26692	-0.733078	0.500672	16.1534	0 .	39 x 1
189	chr18_12620625		0.733078	0.707265	1.26692	-0.733078	0.588642	20.3365	0 .	39 x 1
190	chr18_12627712		0.733078	0.707265	1.26692	-0.733078	0.588642	20.3365	0 .	39 x 1
191	chr14_27196350		0.743295	0.698761	1.2567	-0.743295	0.214908	6.14565	6.34750141337292e-10 .	41 x 3
192	chr18_3414024		0.743295	0.698761	1.2567	-0.743295	0.369199	11.095	0 .	38 x 2
193	chr05_5708246		0.747126	0.693275	1.25287	-0.747126	0.388294	11.7678	0 .	38 x 3
194	chr07_4012211		0.748404	0.711057	1.2516	-0.748404	0.390075	11.8314	0 .	42 x 1
195	chr18_13442809		0.748404	0.739307	1.2516	-0.748404	0.636634	23.0563	0 .	38 x 2
196	chr10_22605529		0.752235	0.696954	1.24777	-0.752235	0.386416	11.7009	0 .	42 x 1
197	chr05_331751		0.754789	0.741023	1.24521	-0.754789	0.342084	10.1673	0 .	37 x 1
198	chr19_4611408		0.756066	0.740139	1.24393	-0.756066	0.515095	16.7836	0 .	39 x 1
199	chr10_8495777		0.757344	0.695547	1.24266	-0.757344	0.381649	11.5317	0 .	42 x 1
200	chr05_313433		0.758621	0.727019	1.24138	-0.758621	0.470975	14.9109	0 .	37 x 1
201	chr04_24682346		0.762452	0.713178	1.23755	-0.762452	0.267168	7.74306	1.50990331349021e-14 .	40 x 1
202	chr10_4642832		0.763729	0.662423	1.23627	-0.763729	0.380617	11.4953	0 .	38 x 1
203	chr18_6077851		0.763729	0.680094	1.23627	-0.763729	0.404014	12.335	0 .	40 x 3
204	chr18_6116703		0.763729	0.680094	1.23627	-0.763729	0.404014	12.335	0 .	40 x 3
205	chr18_20783689		0.766284	0.686099	1.23372	-0.766284	0.422992	13.0373	0 .	38 x 3
206	chr18_7309919		0.766284	0.669603	1.23372	-0.766284	0.277989	8.08238	1.22124532708767e-15 .	40 x 3
207	chr18_12781487		0.770115	0.726812	1.22989	-0.770115	0.586599	20.2288	0 .	39 x 1
208	chr18_3829207		0.779055	0.701861	1.22095	-0.779055	0.366114	10.9879	0 .	38 x 2
209	chr05_5509407		0.781609	0.700323	1.21839	-0.781609	0.383671	11.6033	0 .	40 x 3
210	chr18_14409091		0.785441	0.720414	1.21456	-0.785441	0.522305	17.1059	0 .	38 x 3
211	chr08_8090889		0.786718	0.672618	1.21328	-0.786718	0.311249	9.14706	0 .	40 x 1
212	chr08_9871230		0.790549	0.674775	1.20945	-0.790549	0.399915	12.1859	0 .	40 x 1
213	chr18_20337629		0.791826	0.662166	1.20817	-0.791826	0.404288	12.345	0 .	38 x 3
214	chr18_2717470		0.791826	0.707581	1.20817	-0.791826	0.375341	11.3096	0 .	38 x 2
215	chr07_23442418		0.795658	0.712672	1.20434	-0.795658	0.494601	15.8936	0 .	42 x 1
216	chr14_25399085		0.796935	0.715725	1.20307	-0.796935	0.395867	12.0395	0 .	40 x 3
217	chr14_15999269		0.798212	0.695218	1.20179	-0.798212	0.338339	10.0415	0 .	41 x 1
218	chr08_10521867		0.802043	0.688554	1.19796	-0.802043	0.481957	15.3622	0 .	40 x 1
219	chr14_8031897		0.804598	0.714273	1.1954	-0.804598	0.445435	13.8949	0 .	39 x 1
220	chr18_6030520		0.807152	0.680667	1.19285	-0.807152	0.405004	12.3712	0 .	40 x 3
221	chr14_17873409		0.808429	0.719768	1.19157	-0.808429	0.370502	11.1404	0 .	40 x 1
222	chr06_5012264		0.812261	0.692693	1.18774	-0.812261	0.369302	11.0986	0 .	38 x 1
223	chr18_9657023		0.813538	0.701301	1.18646	-0.813538	0.482844	15.3991	0 .	38 x 1
224	chr01_4542269		0.814815	0.722878	1.18519	-0.814815	0.434911	13.4889	0 .	42 x 1
225	chr05_8696346		0.814815	0.700725	1.18519	-0.814815	0.315825	9.29633	0 .	41 x 1
226	chr13_7733098		0.816092	0.70255	1.18391	-0.816092	0.239064	6.87607	6.30695495829059e-12 .	42 x 1
227	chr07_21345616		0.821201	0.714127	1.1788	-0.821201	0.449404	14.0499	0 .	42 x 1
228	chr10_19584263		0.821201	0.703873	1.1788	-0.821201	0.398031	12.1177	0 .	39 x 1
229	chr18_30261578		0.822478	0.703287	1.17752	-0.822478	0.33063	9.78426	0 .	38 x 2
230	chr10_9047847		0.823755	0.706334	1.17625	-0.823755	0.362556	10.8649	0 .	39 x 1
231	chr18_582557		0.83014	0.703966	1.16986	-0.83014	0.33594	9.9612	0 .	40 x 3
232	chr08_9703858		0.831418	0.689893	1.16858	-0.831418	0.39318	11.9428	0 .	41 x 1
233	chr12_22321833		0.844189	0.740521	1.15581	-0.844189	0.434516	13.4738	0 .	42 x 1
234	chr18_13149690		0.849298	0.734633	1.1507	-0.849298	0.501971	16.2094	0 .	38 x 2
235	chr08_10547567		0.855683	0.662389	1.14432	-0.855683	0.383563	11.5995	0 .	39 x 1
236	chr18_11911228		0.863346	0.730144	1.13665	-0.863346	0.474789	15.0666	0 .	39 x 2
237	chr07_20202892		0.8659	0.731729	1.1341	-0.8659	0.389542	11.8124	0 .	41 x 2
238	chr18_23749194		0.868455	0.701832	1.13155	-0.868455	0.390015	11.8293	0 .	39 x 2
239	chr19_23614965		0.868455	0.709092	1.13155	-0.868455	0.34702	10.3339	0 .	40 x 1
240	chr18_20405562		0.873563	0.671077	1.12644	-0.873563	0.388769	11.7848	0 .	38 x 3
241	chr18_22811026		0.876117	0.724737	1.12388	-0.876117	0.464214	14.6375	0 .	39 x 2
242	chr15_16458936		0.886335	0.719312	1.11367	-0.886335	0.270856	7.85835	6.43929354282591e-15 .	42 x 1
243	chr18_32894936		0.89272	0.698432	1.10728	-0.89272	0.302766	8.87222	0 .	39 x 2
244	chr14_8586119		0.896552	0.708297	1.10345	-0.896552	0.359271	10.7518	0 .	39 x 1
245	chr18_12012282		0.897829	0.747009	1.10217	-0.897829	0.519606	16.9847	0 .	39 x 1
246	chr08_12292824		0.900383	0.686638	1.09962	-0.900383	0.264166	7.64947	2.97539770599542e-14 .	41 x 3
247	chr18_18119009		0.904215	0.685498	1.09579	-0.904215	0.426903	13.1845	0 .	38 x 3
248	chr18_23823720		0.9106	0.725352	1.0894	-0.9106	0.390515	11.8472	0 .	39 x 2
249	chr08_9471590		0.913155	0.693935	1.08685	-0.913155	0.376482	11.3496	0 .	40 x 1
250	chr14_23045539		0.913155	0.744815	1.08685	-0.913155	0.500055	16.1269	0 .	40 x 1
251	chr07_22676701		0.918263	0.72448	1.08174	-0.918263	0.428642	13.2503	0 .	41 x 1
252	chr18_647602		0.924649	0.716904	1.07535	-0.924649	0.323609	9.55187	0 .	40 x 3
253	chr18_12846690		0.929757	0.732571	1.07024	-0.929757	0.587337	20.2676	0 .	38 x 2
254	chr05_597918		0.934866	0.700899	1.06513	-0.934866	0.291237	8.50239	0 .	37 x 1
255	chr18_22509897		0.941252	0.696075	1.05875	-0.941252	0.354212	10.5785	0 .	39 x 3
256	chr18_3647902		0.942529	0.712438	1.05747	-0.942529	0.50647	16.4046	0 .	40 x 1
257	chr06_19865328		0.947637	0.724506	1.05236	-0.947637	0.374333	11.2743	0 .	38 x 1
258	chr18_14227977		0.947637	0.691964	1.05236	-0.947637	0.385855	11.6809	0 .	38 x 3
259	chr08_10163310		0.948914	0.690111	1.05109	-0.948914	0.401262	12.2348	0 .	40 x 1
260	chr18_12888037		0.952746	0.736161	1.04725	-0.952746	0.618455	21.9802	0 .	39 x 1
261	chr18_10464360		0.954023	0.690472	1.04598	-0.954023	0.519881	16.997	0 .	39 x 2
262	chr18_11677290		0.954023	0.712377	1.04598	-0.954023	0.54188	18.0068	0 .	39 x 2
263	chr18_3680788		0.960409	0.702812	1.03959	-0.960409	0.352709	10.5272	0 .	37 x 2
264	chr18_18142089		0.961686	0.682622	1.03831	-0.961686	0.487256	15.5834	0 .	38 x 3
265	chr18_18142439		0.961686	0.682622	1.03831	-0.961686	0.487256	15.5834	0 .	38 x 3
266	chr07_21856709		0.962963	0.714759	1.03704	-0.962963	0.49137	15.7566	0 .	42 x 1
267	chr19_17827		0.970626	0.74492	1.02937	-0.970626	0.475913	15.1127	0 .	40 x 1
268	chr03_4980494		0.975734	0.712553	1.02427	-0.975734	0.473174	15.0006	0 .	42 x 1
269	chr18_22901781		0.978289	0.704542	1.02171	-0.978289	0.447705	13.9834	0 .	39 x 3
270	chr07_22892764		0.979566	0.719859	1.02043	-0.979566	0.464064	14.6315	0 .	42 x 1
271	chr07_24070428		0.984674	0.740121	1.01533	-0.984674	0.308396	9.05437	0 .	41 x 1
272	chr19_26502		0.984674	0.735809	1.01533	-0.984674	0.489507	15.678	0 .	40 x 1
273	chr18_19980829		0.987229	0.689129	1.01277	-0.987229	0.408451	12.4974	0 .	39 x 3
274	chr18_20170858		0.99106	0.695655	1.00894	-0.99106	0.429764	13.2928	0 .	38 x 3
275	chr18_20184499		0.99106	0.695655	1.00894	-0.99106	0.429764	13.2928	0 .	38 x 3
276	chr08_10484101		0.992337	0.743692	1.00766	-0.992337	0.503141	16.26	0 .	39 x 1

## Sheet: Spot_D
Rank	ID	Symbol	mean expression	SD	max delta e	min delta e	correlation	->t.score	->p.value	Metagene
1	chr07_25652469		0.16986	0.408582	1.83014	-0.16986	0.42047	12.9428	0 .	23 x 1
2	chr12_1976924		0.205619	0.438033	1.79438	-0.205619	0.396852	12.0751	0 .	25 x 1
3	chr09_6877599		0.240102	0.456568	1.7599	-0.240102	0.439478	13.6642	0 .	24 x 1
4	chr05_19833516		0.260536	0.483773	1.73946	-0.260536	0.338112	10.0339	0 .	23 x 1
5	chrUn_17126520		0.286079	0.498187	1.71392	-0.286079	0.442934	13.7978	0 .	23 x 1
6	chr03_2248686		0.288633	0.506912	1.71137	-0.288633	0.374908	11.2944	0 .	23 x 1
7	chrUn_27275240		0.298851	0.513554	1.70115	-0.298851	0.425091	13.1162	0 .	23 x 1
8	chr09_13576808		0.307791	0.524347	1.69221	-0.307791	0.380004	11.4736	0 .	23 x 1
9	chr10_3528843		0.323116	0.548712	1.67688	-0.323116	0.37363	11.2496	0 .	23 x 1
10	chr07_25288075		0.326948	0.530979	1.67305	-0.326948	0.482287	15.3759	0 .	23 x 1
11	chr01_7699465		0.339719	0.560683	1.66028	-0.339719	0.475609	15.1003	0 .	24 x 1
12	chr16_14701737		0.339719	0.539739	1.66028	-0.339719	0.331177	9.80244	0 .	26 x 1
13	chr07_24029564		0.374202	0.564891	1.6258	-0.374202	0.416886	12.8092	0 .	23 x 1
14	chr12_21801400		0.374202	0.551123	1.6258	-0.374202	0.414431	12.718	0 .	24 x 1
15	chr06_15529473		0.376756	0.574439	1.62324	-0.376756	0.477275	15.1687	0 .	23 x 1
16	chr07_24209755		0.378033	0.563462	1.62197	-0.378033	0.447577	13.9784	0 .	24 x 1
17	chr02_2299411		0.385696	0.587286	1.6143	-0.385696	0.379449	11.454	0 .	24 x 1
18	chr01_21919133		0.389527	0.563556	1.61047	-0.389527	0.251625	7.26113	4.65183447317941e-13 .	23 x 1
19	chr14_24826143		0.407407	0.566761	1.59259	-0.407407	0.373155	11.233	0 .	24 x 1
20	chr17_6988636		0.467433	0.607993	1.53257	-0.467433	0.280753	8.16958	6.66133814775094e-16 .	24 x 1
21	chr07_21345417		0.482759	0.600132	1.51724	-0.482759	0.428838	13.2577	0 .	24 x 1
22	chr07_21766711		0.48659	0.595945	1.51341	-0.48659	0.462616	14.5734	0 .	24 x 1
23	chr13_5449966		0.489144	0.608748	1.51086	-0.489144	0.35035	10.4469	0 .	23 x 1
24	chr06_18203299		0.49553	0.627464	1.50447	-0.49553	0.47087	14.9066	0 .	23 x 1
25	chr01_7641124		0.509579	0.627412	1.49042	-0.509579	0.403177	12.3045	0 .	24 x 1
26	chr01_7643324		0.509579	0.627412	1.49042	-0.509579	0.403177	12.3045	0 .	24 x 1
27	chr04_5037510		0.509579	0.63952	1.49042	-0.509579	0.444912	13.8746	0 .	25 x 1
28	chr13_5010333		0.510856	0.617081	1.48914	-0.510856	0.328859	9.72547	0 .	24 x 1
29	chr17_11750832		0.514687	0.625243	1.48531	-0.514687	0.35526	10.6143	0 .	26 x 1
30	chr04_5181463		0.519796	0.641274	1.4802	-0.519796	0.358813	10.736	0 .	24 x 1
31	chr14_24825485		0.519796	0.625097	1.4802	-0.519796	0.406004	12.4077	0 .	24 x 1
32	chr12_8392233		0.537676	0.618069	1.46232	-0.537676	0.287553	8.38506	1.11022302462516e-16 .	25 x 1
33	chr13_3125192		0.538953	0.65422	1.46105	-0.538953	0.422616	13.0232	0 .	23 x 1
34	chr12_21735831		0.546616	0.635837	1.45338	-0.546616	0.32077	9.45843	0 .	24 x 1
35	chr01_7577973		0.553001	0.637447	1.447	-0.553001	0.384433	11.6304	0 .	25 x 1
36	chr01_11306587		0.555556	0.66466	1.44444	-0.555556	0.472616	14.9778	0 .	23 x 1
37	chr07_24551710		0.556833	0.650923	1.44317	-0.556833	0.442846	13.7944	0 .	23 x 1
38	chr19_7750416		0.560664	0.652537	1.43934	-0.560664	0.253657	7.32378	3.00870439673417e-13 .	24 x 1
39	chr07_26853139		0.581098	0.650285	1.4189	-0.581098	0.40642	12.423	0 .	23 x 1
40	chr18_22386153		0.62069	0.657819	1.37931	-0.62069	0.334986	9.92932	0 .	24 x 1
41	chr07_26741644		0.707535	0.672797	1.29246	-0.707535	0.277276	8.05994	1.4432899320127e-15 .	23 x 1
42	chr09_8725566		0.740741	0.695533	1.25926	-0.740741	0.409518	12.5367	0 .	25 x 1
43	chr08_18430970		0.744572	0.671688	1.25543	-0.744572	0.305145	8.94906	0 .	23 x 1
44	chr09_8725341		0.748404	0.700169	1.2516	-0.748404	0.402516	12.2804	0 .	25 x 1
45	chr14_2014338		0.761175	0.695476	1.23883	-0.761175	0.253803	7.32828	2.91544566266566e-13 .	25 x 1
46	chr14_2063666		0.763729	0.723402	1.23627	-0.763729	0.42395	13.0733	0 .	24 x 1
47	chr05_5570145		0.771392	0.698896	1.22861	-0.771392	0.308947	9.07223	0 .	23 x 1
48	chr07_25818799		0.803321	0.698512	1.19668	-0.803321	0.357979	10.7074	0 .	23 x 1
49	chrUn_17110005		0.821201	0.682967	1.1788	-0.821201	0.450243	14.0828	0 .	24 x 1
50	chrUn_19592329		0.823755	0.679872	1.17625	-0.823755	0.455749	14.2998	0 .	24 x 1
51	chr07_25004223		0.83014	0.740609	1.16986	-0.83014	0.354947	10.6036	0 .	23 x 1
52	chr17_12337829		0.831418	0.718975	1.16858	-0.831418	0.341787	10.1573	0 .	25 x 1
53	chr05_21210978		0.836526	0.692353	1.16347	-0.836526	0.363865	10.9101	0 .	24 x 1
54	chr19_676311		0.837803	0.699092	1.1622	-0.837803	0.526483	17.2949	0 .	24 x 1
55	chr19_670336		0.83908	0.69847	1.16092	-0.83908	0.526291	17.2862	0 .	24 x 1
56	chr19_847050		0.844189	0.70145	1.15581	-0.844189	0.527645	17.3478	0 .	24 x 1
57	chr19_883424		0.844189	0.699623	1.15581	-0.844189	0.526907	17.3142	0 .	24 x 1
58	chrUn_12917689		0.864623	0.68609	1.13538	-0.864623	0.484038	15.4488	0 .	24 x 1
59	chr19_2891164		0.876117	0.699565	1.12388	-0.876117	0.350129	10.4394	0 .	23 x 1
60	chr05_20079928		0.881226	0.694939	1.11877	-0.881226	0.366626	11.0056	0 .	25 x 1
61	chr12_19545954		0.888889	0.703514	1.11111	-0.888889	0.329526	9.74758	0 .	25 x 1
62	chr13_4344699		0.931034	0.709735	1.06897	-0.931034	0.310773	9.13156	0 .	23 x 1
63	chr13_2278208		0.945083	0.704607	1.05492	-0.945083	0.366555	11.0032	0 .	24 x 1
64	chr19_669060		0.948914	0.716599	1.05109	-0.948914	0.547737	18.2842	0 .	24 x 1
65	chr06_4978613		0.951469	0.686576	1.04853	-0.951469	0.283129	8.24473	3.33066907387547e-16 .	23 x 1
66	chr12_3475409		0.954023	0.708773	1.04598	-0.954023	0.324753	9.58964	0 .	26 x 1
67	chr12_3479065		0.954023	0.708773	1.04598	-0.954023	0.324753	9.58964	0 .	26 x 1

## Sheet: Spot_E
Rank	ID	Symbol	mean expression	SD	max delta e	min delta e	correlation	->t.score	->p.value	Metagene
1	chr05_24959148		0.135377	0.349925	1.86462	-0.135377	0.487835	15.6076	0 .	1 x 8
2	chr08_8080433		0.14304	0.364843	1.85696	-0.14304	0.43368	13.4419	0 .	1 x 8
3	chr07_22667248		0.148148	0.383382	1.85185	-0.148148	0.375032	11.2988	0 .	1 x 7
4	chr05_24749656		0.150702	0.382381	1.8493	-0.150702	0.449037	14.0355	0 .	1 x 8
5	chr08_10370739		0.154534	0.379159	1.84547	-0.154534	0.483398	15.4222	0 .	1 x 8
6	chr11_15068008		0.154534	0.385853	1.84547	-0.154534	0.33031	9.77361	0 .	3 x 10
7	chr16_6693045		0.167305	0.400152	1.83269	-0.167305	0.479394	15.2561	0 .	1 x 8
8	chr05_24760840		0.171137	0.400125	1.82886	-0.171137	0.437484	13.5875	0 .	1 x 8
9	chr12_560699		0.173691	0.395797	1.82631	-0.173691	0.276666	8.04071	1.66533453693773e-15 .	1 x 7
10	chr09_13759734		0.180077	0.400986	1.81992	-0.180077	0.279803	8.13958	7.7715611723761e-16 .	1 x 8
11	chr09_13767426		0.181354	0.402003	1.81865	-0.181354	0.281408	8.19029	5.55111512312578e-16 .	1 x 8
12	chr02_951721		0.192848	0.420113	1.80715	-0.192848	0.332769	9.8554	0 .	2 x 10
13	chr05_25070911		0.196679	0.428905	1.80332	-0.196679	0.529159	17.4169	0 .	1 x 8
14	chr19_2424974		0.199234	0.415574	1.80077	-0.199234	0.396676	12.0687	0 .	1 x 8
15	chr11_17232340		0.201788	0.432479	1.79821	-0.201788	0.374197	11.2695	0 .	1 x 8
16	chr17_795365		0.222222	0.454433	1.77778	-0.222222	0.354337	10.5827	0 .	2 x 9
17	chr10_2631669		0.223499	0.458017	1.7765	-0.223499	0.386807	11.7148	0 .	2 x 9
18	chr13_2004928		0.231162	0.468066	1.76884	-0.231162	0.44552	13.8982	0 .	1 x 8
19	chr11_11481870		0.233716	0.447178	1.76628	-0.233716	0.301788	8.84067	0 .	3 x 10
20	chr11_16384147		0.237548	0.468959	1.76245	-0.237548	0.395792	12.0368	0 .	1 x 9
21	chr05_24926433		0.242656	0.455211	1.75734	-0.242656	0.366813	11.0121	0 .	1 x 10
22	chr12_6328186		0.251596	0.46843	1.7484	-0.251596	0.402835	12.292	0 .	3 x 9
23	chr17_4876446		0.254151	0.488484	1.74585	-0.254151	0.351724	10.4936	0 .	1 x 10
24	chr16_15956276		0.261814	0.484404	1.73819	-0.261814	0.366633	11.0059	0 .	1 x 8
25	chr08_9772606		0.263091	0.466186	1.73691	-0.263091	0.411609	12.6137	0 .	1 x 8
26	chr11_816898		0.264368	0.466833	1.73563	-0.264368	0.410456	12.5712	0 .	1 x 9
27	chr17_7455038		0.272031	0.486677	1.72797	-0.272031	0.275576	8.00644	2.22044604925031e-15 .	1 x 10
28	chr18_21531385		0.272031	0.478719	1.72797	-0.272031	0.40891	12.5143	0 .	3 x 10
29	chr09_13469203		0.277139	0.512062	1.72286	-0.277139	0.455133	14.2754	0 .	1 x 8
30	chr12_23451250		0.280971	0.508152	1.71903	-0.280971	0.295996	8.65453	0 .	1 x 9
31	chr16_19895065		0.282248	0.496522	1.71775	-0.282248	0.275278	7.99708	2.22044604925031e-15 .	1 x 7
32	chr05_23895341		0.284802	0.515332	1.7152	-0.284802	0.456278	14.3208	0 .	1 x 9
33	chr13_3394607		0.288633	0.521847	1.71137	-0.288633	0.416185	12.7831	0 .	1 x 8
34	chr10_2685107		0.292465	0.511006	1.70754	-0.292465	0.270144	7.83607	7.54951656745106e-15 .	3 x 9
35	chr18_20386790		0.296296	0.486924	1.7037	-0.296296	0.416383	12.7905	0 .	3 x 10
36	chr11_13565143		0.297573	0.492682	1.70243	-0.297573	0.365175	10.9554	0 .	1 x 9
37	chr08_9735336		0.298851	0.495795	1.70115	-0.298851	0.421412	12.978	0 .	1 x 8
38	chr05_25254201		0.305236	0.53788	1.69476	-0.305236	0.597349	20.8023	0 .	1 x 8
39	chr18_20516336		0.305236	0.493174	1.69476	-0.305236	0.403351	12.3109	0 .	3 x 10
40	chr05_25292220		0.306513	0.540715	1.69349	-0.306513	0.595748	20.7158	0 .	1 x 8
41	chr16_16205019		0.306513	0.518965	1.69349	-0.306513	0.376033	11.3339	0 .	1 x 7
42	chr18_19297595		0.307791	0.49676	1.69221	-0.307791	0.378678	11.4269	0 .	3 x 10
43	chr18_19980428		0.311622	0.498226	1.68838	-0.311622	0.389918	11.8259	0 .	3 x 10
44	chr19_23117964		0.314176	0.506351	1.68582	-0.314176	0.22783	6.53481	5.7468474423672e-11 .	1 x 7
45	chr19_3292469		0.316731	0.515261	1.68327	-0.316731	0.457555	14.3714	0 .	1 x 9
46	chr06_16528860		0.321839	0.511627	1.67816	-0.321839	0.353841	10.5658	0 .	3 x 9
47	chr09_1440256		0.328225	0.536191	1.67178	-0.328225	0.380059	11.4756	0 .	1 x 7
48	chr08_9038752		0.330779	0.505056	1.66922	-0.330779	0.244272	7.03526	2.17792450740717e-12 .	3 x 10
49	chr08_8789249		0.332056	0.508009	1.66794	-0.332056	0.28774	8.391	1.11022302462516e-16 .	3 x 9
50	chr14_4100408		0.342273	0.528513	1.65773	-0.342273	0.29241	8.53983	0 .	3 x 10
51	chr12_794127		0.347382	0.532053	1.65262	-0.347382	0.432079	13.3808	0 .	3 x 9
52	chr06_8128583		0.349936	0.547366	1.65006	-0.349936	0.322082	9.50158	0 .	1 x 7
53	chr12_21169374		0.349936	0.535542	1.65006	-0.349936	0.330796	9.78977	0 .	1 x 9
54	chr11_7488242		0.36143	0.545714	1.63857	-0.36143	0.317444	9.34931	0 .	1 x 8
55	chr17_3562926		0.36143	0.543035	1.63857	-0.36143	0.383945	11.6131	0 .	2 x 9
56	chr18_20682360		0.363985	0.536899	1.63602	-0.363985	0.35247	10.519	0 .	3 x 10
57	chr14_7210069		0.369093	0.542904	1.63091	-0.369093	0.321208	9.47282	0 .	3 x 10
58	chr11_1004248		0.375479	0.532513	1.62452	-0.375479	0.342077	10.1671	0 .	1 x 9
59	chr16_115246		0.37931	0.567988	1.62069	-0.37931	0.343393	10.2114	0 .	1 x 7
60	chr04_3142980		0.380587	0.545263	1.61941	-0.380587	0.304559	8.93012	0 .	1 x 7
61	chr11_7604497		0.380587	0.554853	1.61941	-0.380587	0.288842	8.42607	1.11022302462516e-16 .	1 x 7
62	chr14_7420423		0.381865	0.545822	1.61814	-0.381865	0.307027	9.00997	0 .	3 x 10
63	chr07_6688128		0.384419	0.571565	1.61558	-0.384419	0.315678	9.29151	0 .	2 x 9
64	chr18_2618673		0.384419	0.566805	1.61558	-0.384419	0.326744	9.65543	0 .	1 x 8
65	chr01_5140666		0.385696	0.571821	1.6143	-0.385696	0.377333	11.3795	0 .	1 x 10
66	chr08_9521203		0.386973	0.544554	1.61303	-0.386973	0.306629	8.99707	0 .	1 x 7
67	chr07_4742493		0.390805	0.566071	1.6092	-0.390805	0.279097	8.1173	8.88178419700125e-16 .	3 x 8
68	chr12_2093062		0.393359	0.557198	1.60664	-0.393359	0.399588	12.1741	0 .	3 x 9
69	chr05_24084065		0.39719	0.580648	1.60281	-0.39719	0.386192	11.6929	0 .	2 x 9
70	chr12_2372472		0.40613	0.566339	1.59387	-0.40613	0.387736	11.7479	0 .	3 x 10
71	chr01_10608490		0.408685	0.582561	1.59132	-0.408685	0.285062	8.30597	2.22044604925031e-16 .	2 x 8
72	chr06_3142964		0.408685	0.573702	1.59132	-0.408685	0.305564	8.96262	0 .	1 x 7
73	chr11_664401		0.408685	0.573702	1.59132	-0.408685	0.339681	10.0865	0 .	2 x 9
74	chr08_12015936		0.421456	0.552708	1.57854	-0.421456	0.315481	9.28507	0 .	1 x 7
75	chr12_1902433		0.42401	0.562253	1.57599	-0.42401	0.365223	10.957	0 .	3 x 9
76	chr18_23664057		0.429119	0.578631	1.57088	-0.429119	0.425287	13.1236	0 .	1 x 9
77	chr19_5053631		0.430396	0.600503	1.5696	-0.430396	0.481565	15.346	0 .	1 x 10
78	chr02_4243616		0.445722	0.591494	1.55428	-0.445722	0.294432	8.60445	0 .	2 x 8
79	chr05_23666121		0.445722	0.595807	1.55428	-0.445722	0.364456	10.9305	0 .	1 x 8
80	chr14_3449918		0.448276	0.619105	1.55172	-0.448276	0.290623	8.48281	0 .	2 x 9
81	chr14_3497750		0.45083	0.613083	1.54917	-0.45083	0.260499	7.53551	6.75015598972095e-14 .	2 x 9
82	chr14_7175378		0.452107	0.576702	1.54789	-0.452107	0.305106	8.94779	0 .	2 x 10
83	chr18_22417378		0.452107	0.572245	1.54789	-0.452107	0.228575	6.55736	4.98097119105978e-11 .	3 x 9
84	chr12_23445742		0.453384	0.594199	1.54662	-0.453384	0.319469	9.41568	0 .	1 x 7
85	chr14_6832979		0.454662	0.579122	1.54534	-0.454662	0.3023	8.85719	0 .	2 x 10
86	chr05_25417428		0.461047	0.611822	1.53895	-0.461047	0.552812	18.5277	0 .	1 x 9
87	chr18_24689338		0.461047	0.613912	1.53895	-0.461047	0.45495	14.2682	0 .	2 x 9
88	chr07_6408965		0.464879	0.605743	1.53512	-0.464879	0.302206	8.85416	0 .	2 x 9
89	chr01_3759142		0.467433	0.61219	1.53257	-0.467433	0.484916	15.4855	0 .	1 x 10
90	chr05_24709439		0.480204	0.637308	1.5198	-0.480204	0.431477	13.3579	0 .	1 x 8
91	chr17_6804110		0.482759	0.614886	1.51724	-0.482759	0.263772	7.63724	3.25295346215171e-14 .	1 x 8
92	chr19_4531737		0.487867	0.639498	1.51213	-0.487867	0.493012	15.8261	0 .	1 x 9
93	chr19_3742694		0.490421	0.600296	1.50958	-0.490421	0.412188	12.6351	0 .	1 x 9
94	chr01_4363169		0.496807	0.629508	1.50319	-0.496807	0.489033	15.658	0 .	1 x 10
95	chr19_3646758		0.499361	0.61926	1.50064	-0.499361	0.340046	10.0988	0 .	1 x 9
96	chr19_3381577		0.514687	0.600198	1.48531	-0.514687	0.313486	9.21993	0 .	2 x 9
97	chr11_731096		0.544061	0.615562	1.45594	-0.544061	0.276493	8.03529	1.77635683940025e-15 .	1 x 10
98	chr14_5696269		0.544061	0.625966	1.45594	-0.544061	0.304971	8.94343	0 .	2 x 10
99	chr07_4533101		0.547893	0.659466	1.45211	-0.547893	0.346669	10.322	0 .	3 x 8
100	chr02_3950106		0.550447	0.65342	1.44955	-0.550447	0.417572	12.8347	0 .	1 x 8
101	chr05_25207264		0.561941	0.636522	1.43806	-0.561941	0.440245	13.6938	0 .	1 x 9
102	chr16_15290378		0.56705	0.648096	1.43295	-0.56705	0.319596	9.41988	0 .	1 x 10
103	chr12_6468197		0.578544	0.626702	1.42146	-0.578544	0.187271	5.32438	6.62892358782585e-08 .	3 x 10
104	chr17_3659134		0.583653	0.688231	1.41635	-0.583653	0.458133	14.3944	0 .	1 x 9
105	chr19_4584947		0.586207	0.670951	1.41379	-0.586207	0.479051	15.2419	0 .	1 x 8
106	chr13_20553861		0.588761	0.643329	1.41124	-0.588761	0.281698	8.19944	4.44089209850063e-16 .	3 x 10
107	chrUn_16418370		0.591315	0.670442	1.40868	-0.591315	0.377251	11.3766	0 .	1 x 8
108	chr08_10668505		0.598978	0.667441	1.40102	-0.598978	0.464942	14.6668	0 .	1 x 7
109	chr12_3357334		0.598978	0.640021	1.40102	-0.598978	0.262477	7.59696	4.35207425653061e-14 .	3 x 10
110	chr07_7423961		0.609195	0.695937	1.3908	-0.609195	0.459902	14.4649	0 .	2 x 8
111	chr12_388362		0.613027	0.65356	1.38697	-0.613027	0.423694	13.0637	0 .	3 x 8
112	chr03_3083557		0.615581	0.677903	1.38442	-0.615581	0.384028	11.616	0 .	1 x 7
113	chr16_15831373		0.634738	0.645482	1.36526	-0.634738	0.338535	10.0481	0 .	1 x 7
114	chr16_16084387		0.653895	0.674281	1.3461	-0.653895	0.314416	9.2503	0 .	1 x 10
115	chr08_10650632		0.659004	0.67119	1.341	-0.659004	0.412114	12.6323	0 .	1 x 7
116	chr19_3252740		0.659004	0.697094	1.341	-0.659004	0.350205	10.442	0 .	1 x 9
117	chr05_25410848		0.660281	0.643293	1.33972	-0.660281	0.401865	12.2567	0 .	1 x 9
118	chr18_32698744		0.66539	0.671555	1.33461	-0.66539	0.215873	6.17459	5.33257438206647e-10 .	1 x 9
119	chr19_2770510		0.66539	0.676937	1.33461	-0.66539	0.363953	10.9131	0 .	3 x 9
120	chr09_1479463		0.669221	0.689114	1.33078	-0.669221	0.427794	13.2182	0 .	1 x 8
121	chr14_4397003		0.675607	0.685966	1.32439	-0.675607	0.448046	13.9968	0 .	2 x 10
122	chr13_29056180		0.678161	0.668619	1.32184	-0.678161	0.20772	5.93066	2.265805543189e-09 .	2 x 7
123	chr19_3473697		0.683269	0.655275	1.31673	-0.683269	0.308603	9.06107	0 .	1 x 9
124	chr16_18874997		0.685824	0.668108	1.31418	-0.685824	0.293536	8.57579	0 .	1 x 7
125	chr16_18903660		0.685824	0.668108	1.31418	-0.685824	0.293536	8.57579	0 .	1 x 7
126	chr17_8207406		0.687101	0.660037	1.3129	-0.687101	0.325795	9.62405	0 .	1 x 8
127	chr12_1089154		0.688378	0.643958	1.31162	-0.688378	0.404908	12.3676	0 .	3 x 9
128	chr17_3857323		0.690932	0.678091	1.30907	-0.690932	0.345745	10.2908	0 .	3 x 9
129	chr13_3298921		0.692209	0.671672	1.30779	-0.692209	0.262456	7.59631	4.36317648677687e-14 .	1 x 8
130	chr17_3480816		0.697318	0.693091	1.30268	-0.697318	0.418346	12.8635	0 .	2 x 9
131	chr11_7904157		0.702427	0.65118	1.29757	-0.702427	0.298173	8.72439	0 .	3 x 10
132	chr16_15152959		0.703704	0.636857	1.2963	-0.703704	0.287684	8.38924	1.11022302462516e-16 .	1 x 7
133	chr17_3516181		0.706258	0.703342	1.29374	-0.706258	0.470913	14.9084	0 .	2 x 9
134	chr13_3384727		0.726692	0.685485	1.27331	-0.726692	0.288645	8.4198	1.11022302462516e-16 .	1 x 8
135	chr08_14459556		0.733078	0.672433	1.26692	-0.733078	0.269703	7.82227	8.43769498715119e-15 .	1 x 8
136	chr03_4571507		0.734355	0.667717	1.26564	-0.734355	0.244722	7.04904	1.98452365651747e-12 .	1 x 10
137	chr17_4661734		0.739464	0.685297	1.26054	-0.739464	0.374146	11.2677	0 .	2 x 9
138	chr02_5930401		0.750958	0.776062	1.24904	-0.750958	0.532407	17.5659	0 .	1 x 8
139	chr07_4890536		0.754789	0.696019	1.24521	-0.754789	0.29197	8.52577	0 .	3 x 8
140	chr11_18010438		0.754789	0.674066	1.24521	-0.754789	0.194192	5.52872	2.20083550273031e-08 .	1 x 10
141	chr19_22582439		0.761175	0.686697	1.23883	-0.761175	0.251747	7.2649	4.53193038651989e-13 .	1 x 7
142	chr09_1461587		0.768838	0.716164	1.23116	-0.768838	0.439631	13.6701	0 .	1 x 8
143	chr09_1418798		0.770115	0.717467	1.22989	-0.770115	0.440321	13.6967	0 .	1 x 8
144	chr08_18752867		0.771392	0.706186	1.22861	-0.771392	0.319525	9.41755	0 .	1 x 9
145	chr16_20589079		0.777778	0.694526	1.22222	-0.777778	0.3613	10.8216	0 .	1 x 10
146	chr17_2053313		0.807152	0.682545	1.19285	-0.807152	0.258117	7.46167	1.14130926931466e-13 .	3 x 8
147	chr08_14172672		0.808429	0.687002	1.19157	-0.808429	0.319979	9.43243	0 .	1 x 8
148	chr19_6075953		0.826309	0.708778	1.17369	-0.826309	0.284624	8.29207	2.22044604925031e-16 .	1 x 7
149	chr18_3589962		0.833972	0.714213	1.16603	-0.833972	0.302099	8.8507	0 .	1 x 8
150	chr19_5403812		0.83908	0.708191	1.16092	-0.83908	0.345559	10.2845	0 .	1 x 10
151	chr09_1379768		0.846743	0.739321	1.15326	-0.846743	0.448683	14.0217	0 .	1 x 8
152	chr12_5530152		0.849298	0.712244	1.1507	-0.849298	0.360597	10.7974	0 .	1 x 10
153	chr19_2706909		0.871009	0.710228	1.12899	-0.871009	0.466994	14.7495	0 .	2 x 9
154	chr07_7869073		0.877395	0.697733	1.12261	-0.877395	0.354954	10.6038	0 .	2 x 9
155	chr08_14207186		0.885057	0.690961	1.11494	-0.885057	0.353593	10.5573	0 .	1 x 8
156	chr13_20533404		0.890166	0.71723	1.10983	-0.890166	0.379439	11.4537	0 .	1 x 10
157	chr08_13882040		0.895275	0.692571	1.10473	-0.895275	0.334561	9.91514	0 .	1 x 8
158	chr18_34073465		0.902937	0.726853	1.09706	-0.902937	0.305007	8.9446	0 .	1 x 9
159	chr19_5668680		0.908046	0.685846	1.09195	-0.908046	0.350948	10.4672	0 .	2 x 10
160	chr11_493263		0.934866	0.702724	1.06513	-0.934866	0.247862	7.14539	1.03117514527185e-12 .	2 x 8
161	chr05_24320795		0.945083	0.700964	1.05492	-0.945083	0.36134	10.8229	0 .	1 x 9
162	chr19_23098326		0.948914	0.697493	1.05109	-0.948914	0.229634	6.58941	4.06166211774917e-11 .	1 x 7
163	chr12_5534543		0.950192	0.723711	1.04981	-0.950192	0.261459	7.56532	5.45119505090952e-14 .	2 x 10
164	chr05_23805502		0.952746	0.726614	1.04725	-0.952746	0.40064	12.2122	0 .	1 x 9
165	chr05_23807175		0.952746	0.726614	1.04725	-0.952746	0.40064	12.2122	0 .	1 x 9
166	chr08_13774858		0.959132	0.687077	1.04087	-0.959132	0.344099	10.2352	0 .	1 x 8
167	chr06_16738124		0.962963	0.722711	1.03704	-0.962963	0.266804	7.73171	1.64313007644523e-14 .	1 x 7
168	chr18_27495841		0.962963	0.715589	1.03704	-0.962963	0.261206	7.55746	5.77315972805081e-14 .	1 x 9
169	chr19_2678464		0.970626	0.682996	1.02937	-0.970626	0.308991	9.07367	0 .	3 x 9
170	chr16_15814109		0.971903	0.693283	1.0281	-0.971903	0.338536	10.0481	0 .	1 x 7
171	chr12_8085087		0.977011	0.684178	1.02299	-0.977011	0.250913	7.2392	5.41344746807226e-13 .	2 x 8
172	chr07_7447454		0.979566	0.700898	1.02043	-0.979566	0.369227	11.096	0 .	2 x 8
173	chr18_10060673		0.980843	0.704542	1.01916	-0.980843	0.28227	8.21752	4.44089209850063e-16 .	1 x 10
174	chr12_1180156		0.983397	0.707364	1.0166	-0.983397	0.327661	9.68578	0 .	3 x 9
175	chr08_14604063		0.984674	0.706487	1.01533	-0.984674	0.377842	11.3974	0 .	1 x 9
176	chr08_19047510		0.985951	0.70379	1.01405	-0.985951	0.308988	9.07358	0 .	1 x 8
177	chr12_529748		0.992337	0.704798	1.00766	-0.992337	0.30506	8.9463	0 .	3 x 8
