# Supplementary material for: A topological map of the genetic components of grapevine—Admixture meets SOMmelier machine learning
Source: PLoS Comput Biol. 2026 Feb 20;22(2):e1013882. doi: 10.1371/journal.pcbi.1013882 (PMC12948125; doi:10.1371/journal.pcbi.1013882)
Supplement: S4 Table — (XLSX) [file pcbi.1013882.s009.xlsx]

## Sheet: Spot_A
Rank	ID	Symbol	mean expression	SD	max delta e	min delta e	correlation	->t.score	->p.value	Metagene	Chromosome	Description
1	chr13_5209378		0.200511	0.429807	1.79949	-0.200511	0.581015	19.9374	0 .	9 x 50
2	chr01_2685592		0.203065	0.474816	1.79693	-0.203065	0.543995	18.1065	0 .	6 x 47
3	chr01_1870587		0.206897	0.455234	1.7931	-0.206897	0.511418	16.6212	0 .	9 x 50
4	chrUn_12190931		0.209451	0.454067	1.79055	-0.209451	0.689884	26.6154	0 .	4 x 50
5	chr01_380881		0.215837	0.466424	1.78416	-0.215837	0.519999	17.0023	0 .	8 x 50
6	chr07_16097847		0.222222	0.459259	1.77778	-0.222222	0.594477	20.6474	0 .	3 x 50
7	chrUn_6931578		0.227331	0.483978	1.77267	-0.227331	0.686787	26.3888	0 .	3 x 50
8	chr07_21082755		0.234994	0.46404	1.76501	-0.234994	0.549787	18.3822	0 .	1 x 50
9	chr07_26652708		0.240102	0.483111	1.7599	-0.240102	0.56845	19.2969	0 .	1 x 50
10	chr13_27980045		0.243934	0.484485	1.75607	-0.243934	0.593868	20.6147	0 .	9 x 50
11	chr05_3599838		0.245211	0.477183	1.75479	-0.245211	0.546911	18.2448	0 .	9 x 50
12	chr05_4522180		0.246488	0.480542	1.75351	-0.246488	0.619411	22.0353	0 .	9 x 50
13	chr18_19489886		0.247765	0.478553	1.75223	-0.247765	0.610701	21.5391	0 .	7 x 50
14	chr13_4997411		0.249042	0.471148	1.75096	-0.249042	0.527625	17.3468	0 .	9 x 50
15	chr03_19309368		0.257982	0.487141	1.74202	-0.257982	0.464363	14.6435	0 .	7 x 47
16	chr13_26981267		0.260536	0.485146	1.73946	-0.260536	0.549246	18.3563	0 .	9 x 50
17	chr13_4768465		0.265645	0.498055	1.73436	-0.265645	0.623509	22.2733	0 .	8 x 50
18	chr18_5813090		0.268199	0.478931	1.7318	-0.268199	0.553574	18.5645	0 .	4 x 48
19	chr12_16193203		0.272031	0.504178	1.72797	-0.272031	0.614978	21.7811	0 .	5 x 50
20	chr12_4247611		0.272031	0.501632	1.72797	-0.272031	0.599123	20.8986	0 .	7 x 50
21	chrUn_5620239		0.274585	0.532476	1.72542	-0.274585	0.718242	28.8296	0 .	3 x 50
22	chr05_2668951		0.275862	0.502793	1.72414	-0.275862	0.543961	18.1049	0 .	9 x 50
23	chr03_20549274		0.282248	0.526029	1.71775	-0.282248	0.543236	18.0707	0 .	7 x 50
24	chr03_20618703		0.282248	0.526029	1.71775	-0.282248	0.543236	18.0707	0 .	7 x 50
25	chr03_20639769		0.282248	0.526029	1.71775	-0.282248	0.543236	18.0707	0 .	7 x 50
26	chr13_28933837		0.291188	0.516917	1.70881	-0.291188	0.513389	16.7081	0 .	9 x 50
27	chr18_5621032		0.291188	0.507443	1.70881	-0.291188	0.612185	21.6227	0 .	4 x 48
28	chr03_20490981		0.292465	0.534979	1.70754	-0.292465	0.564613	19.1054	0 .	7 x 50
29	chr18_13087022		0.293742	0.52775	1.70626	-0.293742	0.55754	18.7571	0 .	7 x 50
30	chr07_19102587		0.295019	0.511523	1.70498	-0.295019	0.533847	17.6323	0 .	1 x 50
31	chr18_20334750		0.295019	0.518468	1.70498	-0.295019	0.563568	19.0536	0 .	8 x 50
32	chr05_1579320		0.307791	0.530691	1.69221	-0.307791	0.567559	19.2523	0 .	9 x 50
33	chr03_20441928		0.310345	0.536873	1.68966	-0.310345	0.485108	15.4935	0 .	7 x 50
34	chrUn_13370226		0.310345	0.521899	1.68966	-0.310345	0.642543	23.4196	0 .	4 x 50
35	chrUn_3497733		0.310345	0.536873	1.68966	-0.310345	0.677354	25.7151	0 .	1 x 50
36	chr07_22893611		0.312899	0.517912	1.6871	-0.312899	0.650781	23.938	0 .	1 x 50
37	chr14_24462687		0.315453	0.561507	1.68455	-0.315453	0.633844	22.8871	0 .	8 x 50
38	chr12_5410831		0.316731	0.541035	1.68327	-0.316731	0.581914	19.984	0 .	7 x 50
39	chr15_13445497		0.318008	0.534331	1.68199	-0.318008	0.464215	14.6376	0 .	9 x 50
40	chr19_7697009		0.320562	0.558619	1.67944	-0.320562	0.674254	25.4988	0 .	8 x 50
41	chr05_2733		0.323116	0.568526	1.67688	-0.323116	0.611459	21.5817	0 .	8 x 50
42	chr05_3179851		0.323116	0.552536	1.67688	-0.323116	0.655192	24.2216	0 .	8 x 50
43	chr18_7579387		0.324393	0.539297	1.67561	-0.324393	0.578088	19.7863	0 .	4 x 48
44	chr03_20588901		0.32567	0.542082	1.67433	-0.32567	0.441145	13.7286	0 .	7 x 50
45	chr07_18010692		0.32567	0.556073	1.67433	-0.32567	0.690559	26.6652	0 .	2 x 50
46	chr07_17356354		0.326948	0.549932	1.67305	-0.326948	0.581834	19.9798	0 .	1 x 49
47	chrUn_17482798		0.326948	0.551854	1.67305	-0.326948	0.567148	19.2318	0 .	3 x 50
48	chr08_11210165		0.332056	0.56034	1.66794	-0.332056	0.580489	19.9101	0 .	6 x 49
49	chr18_23207295		0.332056	0.54135	1.66794	-0.332056	0.56947	19.3482	0 .	7 x 50
50	chr07_14779192		0.337165	0.561857	1.66284	-0.337165	0.764232	33.0942	0 .	1 x 50
51	chr07_14800045		0.337165	0.561857	1.66284	-0.337165	0.764232	33.0942	0 .	1 x 50
52	chr07_14810270		0.337165	0.561857	1.66284	-0.337165	0.764232	33.0942	0 .	1 x 50
53	chr07_14817978		0.337165	0.561857	1.66284	-0.337165	0.764232	33.0942	0 .	1 x 50
54	chr05_3707334		0.340996	0.546433	1.659	-0.340996	0.514489	16.7568	0 .	9 x 50
55	chrUn_3293070		0.342273	0.558759	1.65773	-0.342273	0.660397	24.5618	0 .	1 x 50
56	chrUn_7852719		0.342273	0.5768	1.65773	-0.342273	0.767359	33.4226	0 .	1 x 50
57	chrUn_7861444		0.342273	0.5768	1.65773	-0.342273	0.767359	33.4226	0 .	1 x 50
58	chr13_2795530		0.34355	0.532957	1.65645	-0.34355	0.489207	15.6653	0 .	9 x 50
59	chr07_24762902		0.344828	0.538489	1.65517	-0.344828	0.457061	14.3518	0 .	1 x 50
60	chr05_4163154		0.346105	0.552571	1.6539	-0.346105	0.529728	17.4429	0 .	9 x 50
61	chr07_14865936		0.346105	0.573394	1.6539	-0.346105	0.768756	33.5712	0 .	1 x 50
62	chr07_16484216		0.347382	0.569257	1.65262	-0.347382	0.727483	29.6119	0 .	3 x 50
63	chrUn_16436582		0.349936	0.572183	1.65006	-0.349936	0.755984	32.2546	0 .	1 x 50
64	chr07_19017235		0.351213	0.556644	1.64879	-0.351213	0.650425	23.9154	0 .	2 x 50
65	chr07_26120483		0.35249	0.543019	1.64751	-0.35249	0.408352	12.4938	0 .	1 x 50
66	chrUn_3400234		0.357599	0.57638	1.6424	-0.357599	0.75742	32.3981	0 .	1 x 50
67	chr06_18463705		0.358876	0.569677	1.64112	-0.358876	0.582752	20.0276	0 .	7 x 50
68	chr14_26439468		0.36143	0.554376	1.63857	-0.36143	0.532073	17.5505	0 .	9 x 49
69	chr15_13173487		0.36143	0.570314	1.63857	-0.36143	0.467994	14.79	0 .	9 x 50
70	chr14_25231879		0.363985	0.566437	1.63602	-0.363985	0.641511	23.3556	0 .	8 x 50
71	chr07_21820730		0.366539	0.562521	1.63346	-0.366539	0.725455	29.4373	0 .	1 x 50
72	chr03_14847684		0.369093	0.581037	1.63091	-0.369093	0.662532	24.7032	0 .	7 x 50
73	chr01_3147694		0.371648	0.581617	1.62835	-0.371648	0.580157	19.8929	0 .	8 x 50
74	chr13_4406630		0.372925	0.573034	1.62708	-0.372925	0.581212	19.9475	0 .	8 x 50
75	chrUn_19642647		0.372925	0.570795	1.62708	-0.372925	0.683294	26.1364	0 .	5 x 50
76	chr03_11064880		0.374202	0.586568	1.6258	-0.374202	0.632177	22.7868	0 .	7 x 50
77	chr05_890170		0.378033	0.520655	1.62197	-0.378033	0.434691	13.4805	0 .	9 x 50
78	chr07_19517766		0.37931	0.583555	1.62069	-0.37931	0.675022	25.5522	0 .	1 x 50
79	chr07_21509863		0.380587	0.558899	1.61941	-0.380587	0.675199	25.5645	0 .	2 x 50
80	chr01_373564		0.381865	0.58627	1.61814	-0.381865	0.514387	16.7523	0 .	7 x 50
81	chr03_14861844		0.386973	0.587037	1.61303	-0.386973	0.634592	22.9324	0 .	7 x 50
82	chr07_14748262		0.386973	0.602354	1.61303	-0.386973	0.773508	34.0855	0 .	1 x 50
83	chr08_11249063		0.38825	0.591875	1.61175	-0.38825	0.562026	18.9773	0 .	6 x 49
84	chr07_15995245		0.389527	0.594276	1.61047	-0.389527	0.77094	33.8058	0 .	1 x 50
85	chr18_5380656		0.389527	0.572325	1.61047	-0.389527	0.561906	18.9714	0 .	4 x 48
86	chr18_5413973		0.389527	0.572325	1.61047	-0.389527	0.561906	18.9714	0 .	4 x 48
87	chr18_5448107		0.390805	0.594514	1.6092	-0.390805	0.612903	21.6633	0 .	4 x 48
88	chr19_1651250		0.392082	0.561529	1.60792	-0.392082	0.488704	15.6442	0 .	5 x 50
89	chr01_1482338		0.394636	0.624384	1.60536	-0.394636	0.715805	28.6286	0 .	7 x 50
90	chrUn_13572100		0.39719	0.593509	1.60281	-0.39719	0.672698	25.3913	0 .	1 x 50
91	chr12_6821753		0.398467	0.587002	1.60153	-0.398467	0.52145	17.0674	0 .	8 x 50
92	chr07_19490923		0.399745	0.600383	1.60026	-0.399745	0.689403	26.58	0 .	1 x 50
93	chr08_9441661		0.401022	0.604846	1.59898	-0.401022	0.581954	19.986	0 .	5 x 49
94	chr16_1183080		0.401022	0.615339	1.59898	-0.401022	0.528647	17.3935	0 .	5 x 47
95	chr08_7816157		0.407407	0.605867	1.59259	-0.407407	0.585836	20.1887	0 .	5 x 49
96	chrUn_11132619		0.407407	0.586539	1.59259	-0.407407	0.623151	22.2524	0 .	1 x 50
97	chr14_25603861		0.408685	0.60375	1.59132	-0.408685	0.624989	22.36	0 .	8 x 50
98	chr14_29549244		0.408685	0.582156	1.59132	-0.408685	0.491851	15.7769	0 .	8 x 48
99	chr07_21449734		0.409962	0.580157	1.59004	-0.409962	0.669938	25.2019	0 .	1 x 50
100	chr01_2992477		0.412516	0.643329	1.58748	-0.412516	0.688843	26.5389	0 .	7 x 50
101	chr18_7633052		0.412516	0.582954	1.58748	-0.412516	0.595288	20.691	0 .	4 x 48
102	chrUn_3174780		0.416347	0.585713	1.58365	-0.416347	0.52157	17.0728	0 .	1 x 50
103	chr18_13043291		0.417625	0.602948	1.58238	-0.417625	0.523674	17.1676	0 .	7 x 50
104	chr13_27654626		0.418902	0.592416	1.5811	-0.418902	0.478609	15.2237	0 .	8 x 50
105	chr03_8827121		0.420179	0.613821	1.57982	-0.420179	0.67927	25.8499	0 .	7 x 50
106	chr07_21368203		0.420179	0.572818	1.57982	-0.420179	0.641792	23.373	0 .	1 x 50
107	chr07_13970998		0.422733	0.584241	1.57727	-0.422733	0.556297	18.6965	0 .	4 x 50
108	chr07_17757930		0.422733	0.595267	1.57727	-0.422733	0.641046	23.3269	0 .	1 x 50
109	chr13_26381513		0.422733	0.597414	1.57727	-0.422733	0.483792	15.4386	0 .	5 x 50
110	chrUn_11119713		0.42401	0.586769	1.57599	-0.42401	0.594692	20.6589	0 .	1 x 50
111	chr07_20320533		0.425287	0.595597	1.57471	-0.425287	0.676659	25.6664	0 .	1 x 50
112	chr07_18754660		0.426564	0.600041	1.57344	-0.426564	0.574033	19.5789	0 .	1 x 50
113	chr19_2278570		0.429119	0.600352	1.57088	-0.429119	0.497838	16.0317	0 .	4 x 48
114	chr07_20322226		0.430396	0.596223	1.5696	-0.430396	0.673237	25.4285	0 .	1 x 50
115	chr19_10618736		0.431673	0.598367	1.56833	-0.431673	0.516879	16.8629	0 .	5 x 50
116	chr03_14401896		0.43295	0.631819	1.56705	-0.43295	0.648456	23.7903	0 .	7 x 50
117	chr07_19257118		0.43295	0.617612	1.56705	-0.43295	0.712148	28.331	0 .	1 x 50
118	chr03_14445175		0.436782	0.634249	1.56322	-0.436782	0.644806	23.5606	0 .	7 x 50
119	chr07_19081116		0.439336	0.590746	1.56066	-0.439336	0.529736	17.4433	0 .	1 x 50
120	chr18_1160042		0.439336	0.612036	1.56066	-0.439336	0.570912	19.4208	0 .	4 x 48
121	chr07_21306845		0.443167	0.620596	1.55683	-0.443167	0.755151	32.1717	0 .	1 x 50
122	chr16_17296399		0.444444	0.601865	1.55556	-0.444444	0.569345	19.3419	0 .	7 x 48
123	chr18_8846770		0.444444	0.606105	1.55556	-0.444444	0.511873	16.6412	0 .	7 x 50
124	chr05_2217995		0.446999	0.614731	1.553	-0.446999	0.572016	19.4766	0 .	8 x 50
125	chr05_2277379		0.446999	0.614731	1.553	-0.446999	0.572016	19.4766	0 .	8 x 50
126	chr05_2300500		0.446999	0.614731	1.553	-0.446999	0.572016	19.4766	0 .	8 x 50
127	chr16_19394664		0.446999	0.629142	1.553	-0.446999	0.600357	20.9658	0 .	7 x 49
128	chr10_15372942		0.448276	0.595921	1.55172	-0.448276	0.538512	17.8489	0 .	5 x 49
129	chr05_2758798		0.449553	0.612869	1.55045	-0.449553	0.615783	21.8271	0 .	8 x 50
130	chr03_14620718		0.452107	0.639657	1.54789	-0.452107	0.639369	23.2235	0 .	7 x 50
131	chr07_18960144		0.454662	0.609194	1.54534	-0.454662	0.695911	27.0645	0 .	1 x 50
132	chr16_1023853		0.457216	0.642033	1.54278	-0.457216	0.580827	19.9276	0 .	6 x 50
133	chr18_7429837		0.457216	0.605165	1.54278	-0.457216	0.49285	15.8193	0 .	3 x 48
134	chr07_19395826		0.466156	0.616221	1.53384	-0.466156	0.640705	23.3058	0 .	1 x 50
135	chr14_29902517		0.467433	0.638668	1.53257	-0.467433	0.580554	19.9135	0 .	8 x 48
136	chr13_5906665		0.46871	0.605814	1.53129	-0.46871	0.534027	17.6406	0 .	8 x 50
137	chr18_6877739		0.46871	0.630733	1.53129	-0.46871	0.610902	21.5504	0 .	3 x 49
138	chr07_21346594		0.471264	0.610161	1.52874	-0.471264	0.604997	21.2209	0 .	2 x 50
139	chr07_16011836		0.476373	0.672335	1.52363	-0.476373	0.708748	28.0586	0 .	2 x 50
140	chr03_18627389		0.47765	0.649079	1.52235	-0.47765	0.633487	22.8656	0 .	7 x 50
141	chr07_20695266		0.484036	0.629293	1.51596	-0.484036	0.753856	32.0438	0 .	1 x 50
142	chr19_3002947		0.489144	0.615003	1.51086	-0.489144	0.492431	15.8015	0 .	4 x 48
143	chr14_29926887		0.491699	0.653385	1.5083	-0.491699	0.587218	20.2614	0 .	7 x 49
144	chr12_20411980		0.492976	0.639539	1.50702	-0.492976	0.603444	21.1352	0 .	5 x 50
145	chr07_19761153		0.496807	0.643582	1.50319	-0.496807	0.788014	35.7472	0 .	1 x 50
146	chr18_31087801		0.499361	0.65346	1.50064	-0.499361	0.436321	13.5429	0 .	7 x 49
147	chr03_15194063		0.500639	0.629512	1.49936	-0.500639	0.499599	16.1073	0 .	8 x 50
148	chr18_20013790		0.503193	0.625431	1.49681	-0.503193	0.537301	17.7925	0 .	6 x 50
149	chr07_22575784		0.50447	0.621319	1.49553	-0.50447	0.703104	27.615	0 .	1 x 50
150	chr05_5952091		0.505747	0.635574	1.49425	-0.505747	0.488895	15.6522	0 .	8 x 50
151	chrUn_17109952		0.505747	0.65541	1.49425	-0.505747	0.818791	39.8327	0 .	2 x 50
152	chr02_81624		0.508301	0.629481	1.4917	-0.508301	0.567094	19.229	0 .	6 x 50
153	chrUn_13571593		0.508301	0.649489	1.4917	-0.508301	0.586082	20.2016	0 .	1 x 50
154	chr14_234981		0.512133	0.627392	1.48787	-0.512133	0.475747	15.1059	0 .	6 x 50
155	chr14_276198		0.512133	0.627392	1.48787	-0.512133	0.475747	15.1059	0 .	6 x 50
156	chr03_14803148		0.514687	0.645453	1.48531	-0.514687	0.580556	19.9136	0 .	7 x 50
157	chr03_14803656		0.514687	0.645453	1.48531	-0.514687	0.580556	19.9136	0 .	7 x 50
158	chr07_19866979		0.514687	0.639447	1.48531	-0.514687	0.715301	28.5873	0 .	1 x 50
159	chr14_25001968		0.514687	0.655297	1.48531	-0.514687	0.572196	19.4857	0 .	8 x 50
160	chr11_15909254		0.517241	0.666863	1.48276	-0.517241	0.554484	18.6085	0 .	9 x 49
161	chr12_9745464		0.519796	0.659038	1.4802	-0.519796	0.492825	15.8182	0 .	5 x 47
162	chrUn_20036668		0.521073	0.637268	1.47893	-0.521073	0.699191	27.3134	0 .	1 x 50
163	chr03_15178501		0.52235	0.639274	1.47765	-0.52235	0.462172	14.5556	0 .	8 x 50
164	chr13_27917437		0.52235	0.649212	1.47765	-0.52235	0.460107	14.473	0 .	9 x 50
165	chrUn_13390324		0.52235	0.631212	1.47765	-0.52235	0.645671	23.6147	0 .	1 x 50
166	chr03_14486344		0.526181	0.672335	1.47382	-0.526181	0.698969	27.2965	0 .	7 x 50
167	chr05_2217503		0.527458	0.645072	1.47254	-0.527458	0.502898	16.2495	0 .	8 x 50
168	chr07_14450190		0.528736	0.668364	1.47126	-0.528736	0.582165	19.997	0 .	1 x 50
169	chr07_20065785		0.528736	0.658716	1.47126	-0.528736	0.783834	35.2534	0 .	1 x 50
170	chr07_22238362		0.53129	0.626785	1.46871	-0.53129	0.618755	21.9975	0 .	1 x 50
171	chr07_17969734		0.533844	0.634714	1.46616	-0.533844	0.522951	17.135	0 .	3 x 50
172	chr07_20111231		0.536398	0.656395	1.4636	-0.536398	0.772389	33.963	0 .	1 x 50
173	chr12_5379161		0.536398	0.64067	1.4636	-0.536398	0.453182	14.1984	0 .	8 x 50
174	chr12_5381022		0.536398	0.64067	1.4636	-0.536398	0.453182	14.1984	0 .	8 x 50
175	chr07_19899672		0.541507	0.661925	1.45849	-0.541507	0.765504	33.2272	0 .	1 x 50
176	chr07_19254839		0.545338	0.649962	1.45466	-0.545338	0.574692	19.6125	0 .	1 x 50
177	chr19_5869232		0.547893	0.651748	1.45211	-0.547893	0.440927	13.7202	0 .	6 x 47
178	chr07_22711588		0.550447	0.665265	1.44955	-0.550447	0.46451	14.6494	0 .	1 x 50
179	chr07_22652816		0.555556	0.635328	1.44444	-0.555556	0.639531	23.2335	0 .	1 x 50
180	chr10_15342720		0.555556	0.658963	1.44444	-0.555556	0.596764	20.7706	0 .	5 x 50
181	chr19_1306780		0.555556	0.666795	1.44444	-0.555556	0.570809	19.4156	0 .	7 x 50
182	chr01_20241263		0.563218	0.679453	1.43678	-0.563218	0.604322	21.1835	0 .	4 x 50
183	chr03_15927447		0.569604	0.684479	1.4304	-0.569604	0.664567	24.8389	0 .	7 x 50
184	chr05_3218317		0.569604	0.651903	1.4304	-0.569604	0.482163	15.3708	0 .	9 x 50
185	chr18_14305845		0.570881	0.655686	1.42912	-0.570881	0.519447	16.9776	0 .	6 x 50
186	chr13_2980409		0.572158	0.659445	1.42784	-0.572158	0.499093	16.0855	0 .	8 x 50
187	chr08_7239762		0.573436	0.678313	1.42656	-0.573436	0.52898	17.4087	0 .	5 x 48
188	chr05_4305132		0.574713	0.664969	1.42529	-0.574713	0.532201	17.5564	0 .	8 x 50
189	chr07_18884431		0.574713	0.668668	1.42529	-0.574713	0.730888	29.9086	0 .	1 x 50
190	chr12_9751504		0.57599	0.691126	1.42401	-0.57599	0.480648	15.308	0 .	5 x 47
191	chr07_21466162		0.577267	0.650757	1.42273	-0.577267	0.319881	9.42922	0 .	1 x 50
192	chr14_24759897		0.578544	0.654832	1.42146	-0.578544	0.441091	13.7265	0 .	9 x 50
193	chr14_3263881		0.578544	0.658731	1.42146	-0.578544	0.400484	12.2065	0 .	7 x 50
194	chr07_17317205		0.579821	0.683388	1.42018	-0.579821	0.791539	36.1738	0 .	2 x 50
195	chr07_17317446		0.579821	0.683388	1.42018	-0.579821	0.791539	36.1738	0 .	2 x 50
196	chr07_18875352		0.581098	0.67175	1.4189	-0.581098	0.725378	29.4308	0 .	1 x 50
197	chr07_17197171		0.582375	0.656166	1.41762	-0.582375	0.687986	26.4762	0 .	1 x 50
198	chr01_3224471		0.586207	0.7084	1.41379	-0.586207	0.664326	24.8228	0 .	7 x 50
199	chr08_9224446		0.586207	0.669205	1.41379	-0.586207	0.498837	16.0745	0 .	5 x 48
200	chr07_20339989		0.590038	0.660999	1.40996	-0.590038	0.47903	15.2411	0 .	1 x 50
201	chr14_21534631		0.591315	0.700333	1.40868	-0.591315	0.51042	16.5773	0 .	7 x 50
202	chr14_24264569		0.592593	0.666612	1.40741	-0.592593	0.462077	14.5518	0 .	8 x 48
203	chr14_24291742		0.592593	0.666612	1.40741	-0.592593	0.464531	14.6503	0 .	8 x 48
204	chr19_16526619		0.596424	0.677513	1.40358	-0.596424	0.52655	17.2979	0 .	7 x 50
205	chr07_22749088		0.597701	0.673541	1.4023	-0.597701	0.56585	19.167	0 .	1 x 50
206	chr14_22371063		0.605364	0.670496	1.39464	-0.605364	0.444982	13.8773	0 .	8 x 50
207	chr07_22552212		0.609195	0.673703	1.3908	-0.609195	0.590681	20.4446	0 .	1 x 50
208	chr12_8827486		0.610473	0.660056	1.38953	-0.610473	0.438524	13.6275	0 .	8 x 50
209	chr08_993489		0.614304	0.670961	1.3857	-0.614304	0.468303	14.8025	0 .	7 x 48
210	chr12_19660096		0.614304	0.65356	1.3857	-0.614304	0.402625	12.2844	0 .	8 x 50
211	chr14_24332171		0.615581	0.670745	1.38442	-0.615581	0.50173	16.199	0 .	9 x 50
212	chr13_3816670		0.618135	0.674115	1.38186	-0.618135	0.485656	15.5164	0 .	7 x 50
213	chr01_164167		0.619413	0.728667	1.38059	-0.619413	0.681035	25.9751	0 .	7 x 50
214	chr07_21223967		0.619413	0.685198	1.38059	-0.619413	0.747164	31.3962	0 .	2 x 50
215	chr07_14443872		0.623244	0.689889	1.37676	-0.623244	0.566423	19.1956	0 .	1 x 50
216	chr07_14460734		0.628352	0.694511	1.37165	-0.628352	0.570613	19.4057	0 .	1 x 50
217	chr07_22134358		0.62963	0.668203	1.37037	-0.62963	0.653027	24.0819	0 .	2 x 50
218	chr18_23886334		0.630907	0.673682	1.36909	-0.630907	0.504602	16.3233	0 .	6 x 50
219	chr06_14699307		0.632184	0.679116	1.36782	-0.632184	0.435893	13.5265	0 .	9 x 49
220	chr07_17688664		0.632184	0.68263	1.36782	-0.632184	0.563857	19.0679	0 .	1 x 50
221	chr12_18421371		0.636015	0.670517	1.36398	-0.636015	0.315683	9.29168	0 .	9 x 50
222	chr12_5966977		0.636015	0.698821	1.36398	-0.636015	0.409148	12.5231	0 .	6 x 50
223	chr07_18371977		0.646232	0.703823	1.35377	-0.646232	0.705466	27.7993	0 .	2 x 50
224	chr03_9442034		0.64751	0.692821	1.35249	-0.64751	0.565703	19.1597	0 .	7 x 50
225	chr07_21226600		0.64751	0.690971	1.35249	-0.64751	0.772466	33.9715	0 .	1 x 50
226	chr07_19761905		0.652618	0.695137	1.34738	-0.652618	0.680698	25.9511	0 .	1 x 50
227	chr05_734972		0.653895	0.691443	1.3461	-0.653895	0.425655	13.1375	0 .	8 x 48
228	chr07_20281835		0.653895	0.687445	1.3461	-0.653895	0.468166	14.7969	0 .	1 x 50
229	chr03_9706422		0.65645	0.681545	1.34355	-0.65645	0.362436	10.8607	0 .	9 x 50
230	chr03_18071053		0.660281	0.678778	1.33972	-0.660281	0.472808	14.9856	0 .	6 x 50
231	chr07_21926217		0.660281	0.667364	1.33972	-0.660281	0.657877	24.3963	0 .	1 x 50
232	chr19_7288290		0.660281	0.701049	1.33972	-0.660281	0.500407	16.142	0 .	6 x 50
233	chr06_18237516		0.662835	0.691265	1.33716	-0.662835	0.502999	16.2539	0 .	7 x 49
234	chr03_14992632		0.66539	0.692514	1.33461	-0.66539	0.607375	21.3529	0 .	7 x 50
235	chr07_22730975		0.66539	0.696202	1.33461	-0.66539	0.590117	20.4146	0 .	1 x 50
236	chr03_15003406		0.666667	0.69221	1.33333	-0.666667	0.605663	21.2578	0 .	7 x 50
237	chr07_15809275		0.670498	0.711366	1.3295	-0.670498	0.741812	30.8939	0 .	2 x 50
238	chr14_24654531		0.671775	0.67976	1.32822	-0.671775	0.413776	12.6938	0 .	9 x 50
239	chrUn_16643682		0.676884	0.68783	1.32312	-0.676884	0.708286	28.0218	0 .	1 x 50
240	chr10_18506508		0.679438	0.658283	1.32056	-0.679438	0.392337	11.9125	0 .	5 x 47
241	chr01_3687262		0.680715	0.679342	1.31928	-0.680715	0.487718	15.6027	0 .	8 x 50
242	chr07_19314394		0.684547	0.676081	1.31545	-0.684547	0.477098	15.1614	0 .	1 x 50
243	chr07_20502925		0.684547	0.704249	1.31545	-0.684547	0.787325	35.6649	0 .	2 x 50
244	chr07_20508053		0.684547	0.704249	1.31545	-0.684547	0.787325	35.6649	0 .	2 x 50
245	chr01_53639		0.685824	0.741131	1.31418	-0.685824	0.64183	23.3754	0 .	7 x 50
246	chr18_4279998		0.685824	0.687006	1.31418	-0.685824	0.411535	12.6109	0 .	3 x 48
247	chr03_14987343		0.687101	0.692574	1.3129	-0.687101	0.579818	19.8754	0 .	7 x 50
248	chr07_21602113		0.687101	0.696262	1.3129	-0.687101	0.603821	21.1559	0 .	1 x 50
249	chr13_2850903		0.689655	0.727956	1.31034	-0.689655	0.536543	17.7572	0 .	8 x 50
250	chr16_13499538		0.692209	0.693033	1.30779	-0.692209	0.44983	14.0666	0 .	9 x 49
251	chrUn_20222909		0.703704	0.704087	1.2963	-0.703704	0.674632	25.5251	0 .	1 x 50
252	chr03_14920502		0.706258	0.723453	1.29374	-0.706258	0.607305	21.349	0 .	7 x 50
253	chr07_20473269		0.706258	0.70516	1.29374	-0.706258	0.64792	23.7563	0 .	1 x 50
254	chr07_16913943		0.710089	0.698933	1.28991	-0.710089	0.54953	18.3699	0 .	4 x 50
255	chr12_20409995		0.710089	0.678482	1.28991	-0.710089	0.459199	14.4369	0 .	5 x 50
256	chr14_26995525		0.712644	0.683335	1.28736	-0.712644	0.469061	14.8332	0 .	8 x 49
257	chr16_19442329		0.713921	0.719459	1.28608	-0.713921	0.493598	15.851	0 .	5 x 50
258	chr13_2753686		0.716475	0.674587	1.28352	-0.716475	0.416742	12.8038	0 .	8 x 50
259	chr04_7707960		0.724138	0.727002	1.27586	-0.724138	0.564679	19.1087	0 .	6 x 50
260	chr07_17207510		0.724138	0.700086	1.27586	-0.724138	0.741755	30.8886	0 .	2 x 50
261	chr09_74040		0.726692	0.71336	1.27331	-0.726692	0.435366	13.5063	0 .	6 x 47
262	chr07_20443469		0.727969	0.694761	1.27203	-0.727969	0.592032	20.5165	0 .	1 x 50
263	chr07_18810763		0.730524	0.708525	1.26948	-0.730524	0.657567	24.3761	0 .	1 x 50
264	chr14_26978668		0.730524	0.685058	1.26948	-0.730524	0.448476	14.0136	0 .	9 x 49
265	chr18_8046301		0.731801	0.701259	1.2682	-0.731801	0.543786	18.0966	0 .	6 x 49
266	chr13_1284772		0.734355	0.737805	1.26564	-0.734355	0.598629	20.8717	0 .	7 x 50
267	chr14_29438730		0.734355	0.694907	1.26564	-0.734355	0.503322	16.2678	0 .	8 x 49
268	chr14_29833390		0.736909	0.747343	1.26309	-0.736909	0.554781	18.6229	0 .	7 x 49
269	chr14_29838718		0.736909	0.747343	1.26309	-0.736909	0.554781	18.6229	0 .	7 x 49
270	chr14_27047173		0.739464	0.689467	1.26054	-0.739464	0.437104	13.5729	0 .	9 x 49
271	chr18_9848159		0.739464	0.680118	1.26054	-0.739464	0.449777	14.0645	0 .	7 x 49
272	chr12_4151390		0.742018	0.701474	1.25798	-0.742018	0.49743	16.0143	0 .	5 x 49
273	chr10_20464324		0.743295	0.700591	1.2567	-0.743295	0.409037	12.519	0 .	5 x 48
274	chr03_15912347		0.744572	0.729247	1.25543	-0.744572	0.577101	19.7357	0 .	7 x 50
275	chr07_24375482		0.750958	0.672179	1.24904	-0.750958	0.425915	13.1473	0 .	1 x 49
276	chr16_22662635		0.763729	0.709578	1.23627	-0.763729	0.454405	14.2466	0 .	5 x 47
277	chr05_5638179		0.768838	0.715336	1.23116	-0.768838	0.405825	12.4012	0 .	9 x 50
278	chrUn_5663851		0.771392	0.703045	1.22861	-0.771392	0.435822	13.5238	0 .	1 x 50
279	chr18_20426810		0.772669	0.759091	1.22733	-0.772669	0.52384	17.1751	0 .	7 x 50
280	chr07_20551898		0.775223	0.718279	1.22478	-0.775223	0.743269	31.0293	0 .	1 x 50
281	chr14_25632777		0.779055	0.722143	1.22095	-0.779055	0.496004	15.9534	0 .	8 x 49
282	chr01_12474824		0.780332	0.726953	1.21967	-0.780332	0.494213	15.8771	0 .	7 x 50
283	chr07_17759109		0.789272	0.712236	1.21073	-0.789272	0.485401	15.5057	0 .	1 x 50
284	chr06_20402187		0.791826	0.727726	1.20817	-0.791826	0.568095	19.2791	0 .	7 x 50
285	chr18_20669008		0.800766	0.741559	1.19923	-0.800766	0.49649	15.9741	0 .	7 x 50
286	chr18_1009930		0.802043	0.705092	1.19796	-0.802043	0.430111	13.306	0 .	3 x 48
287	chr06_20254305		0.803321	0.726556	1.19668	-0.803321	0.543131	18.0657	0 .	7 x 50
288	chr07_19306517		0.804598	0.711228	1.1954	-0.804598	0.390446	11.8447	0 .	1 x 50
289	chr06_14661413		0.805875	0.744648	1.19413	-0.805875	0.60682	21.322	0 .	7 x 50
290	chr07_18055608		0.813538	0.719886	1.18646	-0.813538	0.366326	10.9953	0 .	4 x 50
291	chrUn_11279195		0.813538	0.673955	1.18646	-0.813538	0.471417	14.9289	0 .	1 x 50
292	chr18_17349319		0.816092	0.748976	1.18391	-0.816092	0.632692	22.8177	0 .	5 x 50
293	chr07_18960019		0.823755	0.703287	1.17625	-0.823755	0.528607	17.3917	0 .	1 x 50
294	chr07_21515664		0.83014	0.692967	1.16986	-0.83014	0.485188	15.4968	0 .	2 x 50
295	chrUn_13579237		0.83014	0.725464	1.16986	-0.83014	0.738364	30.5772	0 .	1 x 50
296	chr07_22450785		0.836526	0.689894	1.16347	-0.836526	0.531598	17.5287	0 .	1 x 50
297	chrUn_20400599		0.836526	0.718976	1.16347	-0.836526	0.634612	22.9335	0 .	1 x 50
298	chr06_15633164		0.844189	0.726006	1.15581	-0.844189	0.558091	18.784	0 .	6 x 50
299	chrUn_16633630		0.851852	0.725866	1.14815	-0.851852	0.668065	25.0746	0 .	1 x 50
300	chrUn_16633824		0.851852	0.725866	1.14815	-0.851852	0.668065	25.0746	0 .	1 x 50
301	chrUn_19619461		0.851852	0.725866	1.14815	-0.851852	0.668065	25.0746	0 .	1 x 50
302	chrUn_19623836		0.851852	0.725866	1.14815	-0.851852	0.668065	25.0746	0 .	1 x 50
303	chr07_19842414		0.853129	0.72639	1.14687	-0.853129	0.564863	19.1179	0 .	1 x 50
304	chr07_19001591		0.855683	0.725766	1.14432	-0.855683	0.708184	28.0138	0 .	1 x 50
305	chr07_21515722		0.858238	0.690116	1.14176	-0.858238	0.451036	14.1139	0 .	2 x 50
306	chr01_658493		0.869732	0.799084	1.13027	-0.869732	0.559806	18.8681	0 .	6 x 50
307	chr07_19762724		0.871009	0.747129	1.12899	-0.871009	0.612874	21.6617	0 .	1 x 50
308	chr18_10965952		0.877395	0.700254	1.12261	-0.877395	0.407706	12.4701	0 .	7 x 49
309	chr07_17772974		0.878672	0.697039	1.12133	-0.878672	0.434779	13.4839	0 .	1 x 50
310	chr07_17783928		0.878672	0.697039	1.12133	-0.878672	0.434779	13.4839	0 .	1 x 50
311	chr07_21290371		0.879949	0.720523	1.12005	-0.879949	0.649372	23.8483	0 .	1 x 50
312	chr06_18893299		0.88378	0.720272	1.11622	-0.88378	0.388029	11.7584	0 .	8 x 48
313	chr09_569282		0.885057	0.736502	1.11494	-0.885057	0.442898	13.7964	0 .	5 x 48
314	chr19_23992487		0.888889	0.712156	1.11111	-0.888889	0.444063	13.8416	0 .	5 x 50
315	chr07_20577528		0.891443	0.728549	1.10856	-0.891443	0.688245	26.4951	0 .	1 x 50
316	chr11_17088817		0.891443	0.716141	1.10856	-0.891443	0.484551	15.4702	0 .	7 x 49
317	chr11_17089176		0.891443	0.716141	1.10856	-0.891443	0.484551	15.4702	0 .	7 x 49
318	chr07_22779049		0.89272	0.69915	1.10728	-0.89272	0.500188	16.1326	0 .	1 x 50
319	chr19_24182219		0.89272	0.722566	1.10728	-0.89272	0.442043	13.7633	0 .	5 x 50
320	chr06_21569845		0.895275	0.722946	1.10473	-0.895275	0.38981	11.822	0 .	7 x 47
321	chr14_152994		0.895275	0.735239	1.10473	-0.895275	0.575995	19.679	0 .	6 x 50
322	chr07_19038323		0.900383	0.746326	1.09962	-0.900383	0.694337	26.9461	0 .	1 x 50
323	chr07_18780922		0.90166	0.707938	1.09834	-0.90166	0.50769	16.4577	0 .	1 x 50
324	chr07_18781109		0.904215	0.708289	1.09579	-0.904215	0.504683	16.3268	0 .	1 x 50
325	chr05_3425645		0.905492	0.706479	1.09451	-0.905492	0.443432	13.8171	0 .	8 x 50
326	chr13_18650051		0.905492	0.719054	1.09451	-0.905492	0.380806	11.5019	0 .	6 x 47
327	chr07_19376716		0.9106	0.724312	1.0894	-0.9106	0.49443	15.8863	0 .	3 x 50
328	chr07_22516561		0.914432	0.724624	1.08557	-0.914432	0.540127	17.9244	0 .	1 x 50
329	chr07_19970552		0.916986	0.713504	1.08301	-0.916986	0.499088	16.0853	0 .	2 x 49
330	chr06_20000447		0.918263	0.741661	1.08174	-0.918263	0.386762	11.7132	0 .	7 x 49
331	chr19_24542101		0.918263	0.725957	1.08174	-0.918263	0.42829	13.237	0 .	5 x 50
332	chr07_18973085		0.91954	0.719904	1.08046	-0.91954	0.673554	25.4504	0 .	1 x 50
333	chr19_19580560		0.922095	0.753213	1.07791	-0.922095	0.561739	18.9632	0 .	5 x 50
334	chr01_728704		0.924649	0.759531	1.07535	-0.924649	0.410888	12.5871	0 .	6 x 50
335	chr15_18331965		0.92848	0.73854	1.07152	-0.92848	0.428544	13.2466	0 .	5 x 49
336	chr07_22100263		0.929757	0.717434	1.07024	-0.929757	0.50914	16.5212	0 .	1 x 50
337	chr08_3071450		0.929757	0.722768	1.07024	-0.929757	0.378588	11.4237	0 .	7 x 47
338	chr07_17378970		0.932312	0.72931	1.06769	-0.932312	0.479042	15.2416	0 .	1 x 50
339	chr18_11010633		0.932312	0.714108	1.06769	-0.932312	0.410212	12.5622	0 .	7 x 50
340	chr07_22072479		0.934866	0.714351	1.06513	-0.934866	0.505116	16.3456	0 .	1 x 50
341	chr06_21585286		0.936143	0.720714	1.06386	-0.936143	0.408174	12.4873	0 .	7 x 47
342	chr06_21268888		0.941252	0.733482	1.05875	-0.941252	0.529034	17.4112	0 .	6 x 48
343	chr13_4609221		0.94636	0.719791	1.05364	-0.94636	0.468962	14.8292	0 .	6 x 48
344	chr06_327200		0.950192	0.742918	1.04981	-0.950192	0.401174	12.2316	0 .	3 x 50
345	chr07_14305106		0.951469	0.691132	1.04853	-0.951469	0.497319	16.0095	0 .	4 x 50
346	chr07_14306114		0.951469	0.691132	1.04853	-0.951469	0.497319	16.0095	0 .	4 x 50
347	chr07_19111418		0.951469	0.73425	1.04853	-0.951469	0.542465	18.0343	0 .	1 x 50
348	chr07_20035177		0.952746	0.719362	1.04725	-0.952746	0.628526	22.5688	0 .	1 x 50
349	chr07_21246956		0.954023	0.72565	1.04598	-0.954023	0.600116	20.9527	0 .	1 x 50
350	chr11_11302744		0.960409	0.72692	1.03959	-0.960409	0.46611	14.7139	0 .	9 x 50
351	chr01_1163551		0.966794	0.72907	1.03321	-0.966794	0.440785	13.7147	0 .	7 x 50
352	chrUn_18693063		0.966794	0.731641	1.03321	-0.966794	0.653291	24.0989	0 .	1 x 50
353	chrUn_18693570		0.966794	0.731641	1.03321	-0.966794	0.653291	24.0989	0 .	1 x 50
354	chr01_2511205		0.971903	0.721291	1.0281	-0.971903	0.385933	11.6837	0 .	8 x 50
355	chr12_7392671		0.974457	0.707049	1.02554	-0.974457	0.369163	11.0938	0 .	6 x 50
356	chrUn_16644276		0.977011	0.732052	1.02299	-0.977011	0.62899	22.5964	0 .	1 x 50
357	chr01_1164056		0.978289	0.730382	1.02171	-0.978289	0.439898	13.6805	0 .	7 x 50
358	chr01_5829143		0.988506	0.734962	1.01149	-0.988506	0.423467	13.0551	0 .	9 x 50
359	chr17_258133		0.997446	0.727183	1.00255	-0.997446	0.375311	11.3085	0 .	7 x 47
360	chr03_18075118		0.998723	0.71386	1.00128	-0.998723	0.401916	12.2586	0 .	6 x 50

## Sheet: Spot_B
Rank	ID	Symbol	mean expression	SD	max delta e	min delta e	correlation	->t.score	->p.value	Metagene	Chromosome	Description
1	chr14_25490222		0.135377	0.353566	1.86462	-0.135377	0.540572	17.9453	0 .	47 x 42
2	chr07_16914904		0.16092	0.404359	1.83908	-0.16092	0.444185	13.8463	0 .	47 x 43
3	chr17_6132542		0.218391	0.443487	1.78161	-0.218391	0.513587	16.7169	0 .	49 x 44
4	chr10_7124546		0.219668	0.441405	1.78033	-0.219668	0.345594	10.2857	0 .	47 x 42
5	chr17_1571851		0.227331	0.451889	1.77267	-0.227331	0.418535	12.8706	0 .	49 x 44
6	chr04_20171356		0.246488	0.465681	1.75351	-0.246488	0.430907	13.3362	0 .	48 x 41
7	chr07_20121772		0.246488	0.465681	1.75351	-0.246488	0.488323	15.6282	0 .	48 x 43
8	chr19_3921415		0.249042	0.485876	1.75096	-0.249042	0.458456	14.4073	0 .	48 x 42
9	chr07_26551707		0.250319	0.494366	1.74968	-0.250319	0.438942	13.6436	0 .	47 x 42
10	chr04_4684233		0.266922	0.484249	1.73308	-0.266922	0.411308	12.6026	0 .	48 x 41
11	chr06_19178224		0.269476	0.477493	1.73052	-0.269476	0.382302	11.5548	0 .	50 x 41
12	chr15_14682554		0.274585	0.490484	1.72542	-0.274585	0.446775	13.9471	0 .	49 x 43
13	chr12_8027752		0.278416	0.476365	1.72158	-0.278416	0.420924	12.9598	0 .	47 x 43
14	chr17_6141595		0.280971	0.521138	1.71903	-0.280971	0.550377	18.4105	0 .	50 x 42
15	chr18_28664430		0.286079	0.490416	1.71392	-0.286079	0.488169	15.6217	0 .	48 x 43
16	chr13_5715121		0.293742	0.521439	1.70626	-0.293742	0.525286	17.2406	0 .	48 x 44
17	chr01_7788229		0.298851	0.495795	1.70115	-0.298851	0.364451	10.9303	0 .	48 x 44
18	chr11_20025463		0.302682	0.512548	1.69732	-0.302682	0.470239	14.881	0 .	48 x 41
19	chr08_7899262		0.320562	0.533675	1.67944	-0.320562	0.697095	27.1539	0 .	50 x 42
20	chr05_4199382		0.32567	0.525713	1.67433	-0.32567	0.510989	16.6023	0 .	48 x 43
21	chr13_6527194		0.326948	0.552256	1.67305	-0.326948	0.496784	15.9867	0 .	48 x 44
22	chr13_6564367		0.326948	0.552256	1.67305	-0.326948	0.496784	15.9867	0 .	48 x 44
23	chr12_3019642		0.339719	0.517948	1.66028	-0.339719	0.439276	13.6565	0 .	49 x 41
24	chr19_9459924		0.344828	0.531682	1.65517	-0.344828	0.423929	13.0725	0 .	50 x 41
25	chr19_9477071		0.344828	0.531682	1.65517	-0.344828	0.423929	13.0725	0 .	50 x 41
26	chr18_33326316		0.347382	0.565087	1.65262	-0.347382	0.339352	10.0755	0 .	50 x 42
27	chr08_9797633		0.348659	0.547014	1.65134	-0.348659	0.601486	21.0276	0 .	50 x 42
28	chr19_4122038		0.351213	0.547714	1.64879	-0.351213	0.363087	10.8832	0 .	47 x 43
29	chr01_5183903		0.358876	0.570314	1.64112	-0.358876	0.456072	14.3126	0 .	50 x 44
30	chr03_3006386		0.36143	0.552708	1.63857	-0.36143	0.418214	12.8586	0 .	49 x 42
31	chr08_4963374		0.362708	0.566748	1.63729	-0.362708	0.747015	31.382	0 .	50 x 42
32	chr05_3073318		0.376756	0.5517	1.62324	-0.376756	0.426433	13.1668	0 .	49 x 41
33	chr14_7141066		0.411239	0.582954	1.58876	-0.411239	0.394466	11.989	0 .	48 x 43
34	chr05_862831		0.418902	0.56399	1.5811	-0.418902	0.455226	14.2791	0 .	50 x 43
35	chr08_3328580		0.426564	0.585074	1.57344	-0.426564	0.517881	16.9076	0 .	50 x 42
36	chr08_7301803		0.435504	0.57953	1.5645	-0.435504	0.537205	17.788	0 .	50 x 42
37	chr05_2862877		0.439336	0.57328	1.56066	-0.439336	0.376724	11.3581	0 .	48 x 41
38	chr08_10090606		0.439336	0.614252	1.56066	-0.439336	0.671682	25.3214	0 .	50 x 42
39	chr14_959477		0.439336	0.579941	1.56066	-0.439336	0.379045	11.4398	0 .	48 x 41
40	chr08_7480361		0.452107	0.587699	1.54789	-0.452107	0.57954	19.8611	0 .	50 x 42
41	chr08_3556756		0.453384	0.594299	1.54662	-0.453384	0.484076	15.4504	0 .	50 x 42
42	chr08_2130482		0.454662	0.602952	1.54534	-0.454662	0.513136	16.6969	0 .	50 x 42
43	chr08_4169626		0.472542	0.606132	1.52746	-0.472542	0.651853	24.0066	0 .	50 x 42
44	chr08_11969014		0.482759	0.631325	1.51724	-0.482759	0.59162	20.4946	0 .	50 x 42
45	chr08_7955426		0.48659	0.629383	1.51341	-0.48659	0.486475	15.5507	0 .	50 x 42
46	chr18_31691532		0.487867	0.608699	1.51213	-0.487867	0.427719	13.2154	0 .	48 x 44
47	chr18_30353120		0.489144	0.617104	1.51086	-0.489144	0.472384	14.9683	0 .	48 x 44
48	chr08_11440804		0.491699	0.625385	1.5083	-0.491699	0.61278	21.6563	0 .	50 x 42
49	chr04_20251038		0.496807	0.631539	1.50319	-0.496807	0.573515	19.5526	0 .	50 x 42
50	chr01_5060409		0.499361	0.651503	1.50064	-0.499361	0.464539	14.6506	0 .	50 x 44
51	chr12_8504437		0.500639	0.627475	1.49936	-0.500639	0.483987	15.4467	0 .	48 x 43
52	chr10_1429448		0.50447	0.629492	1.49553	-0.50447	0.305093	8.94739	0 .	50 x 44
53	chr08_13630620		0.514687	0.619069	1.48531	-0.514687	0.346346	10.3111	0 .	50 x 43
54	chr05_5985347		0.521073	0.606337	1.47893	-0.521073	0.400199	12.1962	0 .	47 x 42
55	chr08_14569602		0.527458	0.606074	1.47254	-0.527458	0.356707	10.6638	0 .	49 x 41
56	chr08_11071548		0.53129	0.648746	1.46871	-0.53129	0.647555	23.7333	0 .	50 x 42
57	chr19_6520036		0.54023	0.632243	1.45977	-0.54023	0.407542	12.4641	0 .	50 x 43
58	chr05_5882220		0.547893	0.661405	1.45211	-0.547893	0.44159	13.7458	0 .	48 x 42
59	chr19_4995757		0.54917	0.653519	1.45083	-0.54917	0.525163	17.235	0 .	50 x 42
60	chr18_8577175		0.554278	0.629142	1.44572	-0.554278	0.391225	11.8726	0 .	49 x 41
61	chr08_11896722		0.556833	0.639012	1.44317	-0.556833	0.4104	12.5691	0 .	50 x 42
62	chr03_4920357		0.560664	0.62651	1.43934	-0.560664	0.379937	11.4713	0 .	49 x 43
63	chr08_7291011		0.563218	0.640405	1.43678	-0.563218	0.434165	13.4604	0 .	50 x 42
64	chr11_4202072		0.56705	0.627892	1.43295	-0.56705	0.343748	10.2233	0 .	48 x 44
65	chr18_33161166		0.578544	0.638843	1.42146	-0.578544	0.416587	12.798	0 .	48 x 44
66	chr08_11615526		0.579821	0.666161	1.42018	-0.579821	0.540027	17.9198	0 .	50 x 42
67	chr08_415099		0.583653	0.649958	1.41635	-0.583653	0.530718	17.4883	0 .	50 x 42
68	chr17_10071465		0.588761	0.657113	1.41124	-0.588761	0.302864	8.87536	0 .	50 x 41
69	chr19_7308475		0.592593	0.640788	1.40741	-0.592593	0.36507	10.9517	0 .	50 x 42
70	chr08_275260		0.604087	0.666465	1.39591	-0.604087	0.570963	19.4234	0 .	50 x 42
71	chr01_4526701		0.610473	0.669264	1.38953	-0.610473	0.399546	12.1725	0 .	50 x 44
72	chr05_146954		0.615581	0.677903	1.38442	-0.615581	0.569692	19.3593	0 .	50 x 43
73	chr08_7563951		0.615581	0.670305	1.38442	-0.615581	0.445779	13.9083	0 .	50 x 42
74	chr08_7601016		0.623244	0.670838	1.37676	-0.623244	0.446065	13.9194	0 .	50 x 42
75	chr08_2254032		0.625798	0.664604	1.3742	-0.625798	0.512062	16.6496	0 .	50 x 42
76	chr08_2261510		0.625798	0.664604	1.3742	-0.625798	0.512062	16.6496	0 .	50 x 42
77	chr13_21336095		0.627075	0.673927	1.37292	-0.627075	0.394487	11.9898	0 .	50 x 43
78	chr14_759261		0.627075	0.675824	1.37292	-0.627075	0.359849	10.7716	0 .	49 x 41
79	chr13_1966153		0.639847	0.642126	1.36015	-0.639847	0.43658	13.5528	0 .	48 x 41
80	chr11_4723176		0.651341	0.674571	1.34866	-0.651341	0.3739	11.2591	0 .	48 x 43
81	chr08_10739752		0.652618	0.676177	1.34738	-0.652618	0.559503	18.8532	0 .	50 x 42
82	chr14_25490855		0.652618	0.674281	1.34738	-0.652618	0.395947	12.0424	0 .	50 x 41
83	chr13_7272133		0.653895	0.685292	1.3461	-0.653895	0.529045	17.4117	0 .	50 x 42
84	chr13_1899681		0.655172	0.654412	1.34483	-0.655172	0.464998	14.6691	0 .	48 x 41
85	chr05_277542		0.657727	0.684414	1.34227	-0.657727	0.539643	17.9018	0 .	50 x 43
86	chr08_10929180		0.666667	0.682275	1.33333	-0.666667	0.551085	18.4445	0 .	50 x 42
87	chr08_1533163		0.669221	0.700174	1.33078	-0.669221	0.536269	17.7445	0 .	50 x 42
88	chr05_205203		0.670498	0.679439	1.3295	-0.670498	0.523187	17.1456	0 .	50 x 43
89	chr08_11501241		0.675607	0.693067	1.32439	-0.675607	0.601581	21.0328	0 .	50 x 42
90	chr13_2389487		0.678161	0.658283	1.32184	-0.678161	0.520583	17.0285	0 .	48 x 41
91	chr07_26153429		0.692209	0.730467	1.30779	-0.692209	0.414247	12.7112	0 .	49 x 41
92	chr05_489271		0.696041	0.689386	1.30396	-0.696041	0.519973	17.0011	0 .	50 x 43
93	chr08_10422360		0.701149	0.661331	1.29885	-0.701149	0.472149	14.9587	0 .	50 x 42
94	chr08_11350976		0.707535	0.704407	1.29246	-0.707535	0.631343	22.7368	0 .	50 x 42
95	chr19_9149189		0.717752	0.671863	1.28225	-0.717752	0.326454	9.64584	0 .	50 x 44
96	chr17_2154791		0.719029	0.686124	1.28097	-0.719029	0.403451	12.3145	0 .	50 x 43
97	chr08_5886958		0.724138	0.695595	1.27586	-0.724138	0.627077	22.483	0 .	50 x 42
98	chr08_2436903		0.725415	0.680285	1.27458	-0.725415	0.482252	15.3745	0 .	50 x 42
99	chr16_23151332		0.726692	0.672282	1.27331	-0.726692	0.356875	10.6696	0 .	49 x 41
100	chr13_2364175		0.733078	0.671989	1.26692	-0.733078	0.480896	15.3183	0 .	48 x 41
101	chr05_806224		0.750958	0.690035	1.24904	-0.750958	0.386196	11.6931	0 .	50 x 43
102	chr09_20056555		0.752235	0.718662	1.24777	-0.752235	0.382288	11.5544	0 .	50 x 41
103	chr13_2230162		0.754789	0.648399	1.24521	-0.754789	0.401042	12.2268	0 .	48 x 41
104	chr08_5675057		0.757344	0.693228	1.24266	-0.757344	0.437242	13.5782	0 .	50 x 42
105	chr16_390838		0.768838	0.71795	1.23116	-0.768838	0.355069	10.6077	0 .	50 x 42
106	chr05_114807		0.770115	0.673275	1.22989	-0.770115	0.380738	11.4996	0 .	49 x 43
107	chr16_844659		0.773946	0.692873	1.22605	-0.773946	0.290138	8.46732	0 .	48 x 43
108	chr18_29087772		0.775223	0.688145	1.22478	-0.775223	0.395002	12.0083	0 .	50 x 44
109	chr07_8806858		0.776501	0.695548	1.2235	-0.776501	0.36767	11.0419	0 .	47 x 42
110	chr05_67498		0.779055	0.677202	1.22095	-0.779055	0.378367	11.4159	0 .	49 x 43
111	chr13_2616798		0.782886	0.679381	1.21711	-0.782886	0.459205	14.4371	0 .	48 x 41
112	chr13_2622072		0.782886	0.679381	1.21711	-0.782886	0.459205	14.4371	0 .	48 x 41
113	chr14_1372121		0.802043	0.735315	1.19796	-0.802043	0.510022	16.5599	0 .	50 x 42
114	chr16_23244024		0.810983	0.687707	1.18902	-0.810983	0.319563	9.41877	0 .	49 x 41
115	chr17_2118295		0.812261	0.698216	1.18774	-0.812261	0.334576	9.91565	0 .	50 x 43
116	chr01_7518054		0.832695	0.658237	1.16731	-0.832695	0.332995	9.86294	0 .	50 x 43
117	chr12_24095699		0.840358	0.686748	1.15964	-0.840358	0.270322	7.84164	7.32747196252603e-15 .	50 x 44
118	chr12_12913034		0.842912	0.715346	1.15709	-0.842912	0.328347	9.70849	0 .	48 x 43
119	chr08_199179		0.853129	0.71331	1.14687	-0.853129	0.523278	17.1497	0 .	50 x 42
120	chr03_78057		0.855683	0.724511	1.14432	-0.855683	0.356134	10.6442	0 .	50 x 41
121	chr13_1747781		0.873563	0.699111	1.12644	-0.873563	0.466404	14.7257	0 .	49 x 41
122	chr18_2349826		0.881226	0.686377	1.11877	-0.881226	0.297165	8.69202	0 .	50 x 41
123	chr18_7913760		0.882503	0.705212	1.1175	-0.882503	0.377151	11.3731	0 .	50 x 41
124	chr05_1261490		0.888889	0.703514	1.11111	-0.888889	0.393499	11.9542	0 .	49 x 44
125	chr17_1570756		0.895275	0.689599	1.10473	-0.895275	0.355413	10.6195	0 .	50 x 42
126	chr05_946077		0.90166	0.742538	1.09834	-0.90166	0.518356	16.9288	0 .	50 x 43
127	chr08_10887251		0.90166	0.718708	1.09834	-0.90166	0.485151	15.4953	0 .	50 x 42
128	chr13_6817767		0.905492	0.726475	1.09451	-0.905492	0.52637	17.2898	0 .	50 x 43
129	chr13_6858751		0.915709	0.734722	1.08429	-0.915709	0.502456	16.2304	0 .	50 x 43
130	chr19_1056255		0.915709	0.717084	1.08429	-0.915709	0.296472	8.6698	0 .	48 x 44
131	chr08_5433883		0.933589	0.706358	1.06641	-0.933589	0.513415	16.7093	0 .	50 x 42
132	chr17_9304193		0.933589	0.739019	1.06641	-0.933589	0.438126	13.6122	0 .	50 x 42
133	chr17_5340858		0.942529	0.731165	1.05747	-0.942529	0.443283	13.8113	0 .	50 x 42
134	chr13_8712480		0.943806	0.67953	1.05619	-0.943806	0.315016	9.26987	0 .	50 x 44
135	chr05_37813		0.94636	0.69648	1.05364	-0.94636	0.411758	12.6192	0 .	50 x 43
136	chr05_473		0.94636	0.69648	1.05364	-0.94636	0.411758	12.6192	0 .	50 x 43
137	chr11_12466183		0.947637	0.701155	1.05236	-0.947637	0.35307	10.5395	0 .	50 x 41
138	chr08_10596960		0.950192	0.689277	1.04981	-0.950192	0.397346	12.0929	0 .	50 x 42
139	chr18_2682028		0.959132	0.696333	1.04087	-0.959132	0.387079	11.7245	0 .	50 x 42
140	chr04_1554984		0.969349	0.723896	1.03065	-0.969349	0.425231	13.1215	0 .	49 x 43
141	chr08_6008035		0.971903	0.724932	1.0281	-0.971903	0.47959	15.2642	0 .	50 x 42
142	chr05_1279404		0.984674	0.715492	1.01533	-0.984674	0.348557	10.386	0 .	48 x 44
143	chr13_2230616		0.994891	0.677977	1.00511	-0.994891	0.411774	12.6198	0 .	49 x 41

## Sheet: Spot_B-prime
Rank	ID	Symbol	mean expression	SD	max delta e	min delta e	correlation	->t.score	->p.value	Metagene	Chromosome	Description
1	chr04_16829317		0.159642	0.370173	1.84036	-0.159642	0.815542	39.3587	0 .	49 x 32
2	chr04_16401323		0.162197	0.37251	1.8378	-0.162197	0.813551	39.074	0 .	49 x 32
3	chr04_15858028		0.167305	0.377089	1.83269	-0.167305	0.806853	38.1448	0 .	49 x 32
4	chr04_17581068		0.167305	0.38382	1.83269	-0.167305	0.794666	36.5603	0 .	49 x 32
5	chr04_16570276		0.168582	0.381584	1.83142	-0.168582	0.806852	38.1448	0 .	49 x 32
6	chr04_17367573		0.180077	0.404166	1.81992	-0.180077	0.770929	33.8047	0 .	49 x 32
7	chr04_6446067		0.185185	0.41129	1.81481	-0.185185	0.460091	14.4724	0 .	47 x 33
8	chr04_7743309		0.185185	0.41747	1.81481	-0.185185	0.638401	23.1642	0 .	49 x 32
9	chr04_12242497		0.195402	0.409655	1.8046	-0.195402	0.775816	34.3403	0 .	49 x 32
10	chr04_13165763		0.195402	0.409655	1.8046	-0.195402	0.775816	34.3403	0 .	49 x 32
11	chr04_11277406		0.196679	0.41371	1.80332	-0.196679	0.772123	33.9342	0 .	49 x 32
12	chr04_12021684		0.196679	0.410603	1.80332	-0.196679	0.775977	34.3583	0 .	49 x 32
13	chr04_18264580		0.203065	0.418324	1.79693	-0.203065	0.689899	26.6165	0 .	49 x 32
14	chr10_6032511		0.220945	0.461264	1.77905	-0.220945	0.197906	5.63874	1.19755760863427e-08 .	50 x 35
15	chr04_20934647		0.223499	0.429152	1.7765	-0.223499	0.712339	28.3465	0 .	50 x 33
16	chr04_20810959		0.224777	0.429973	1.77522	-0.224777	0.698097	27.23	0 .	50 x 32
17	chr04_19952145		0.242656	0.440923	1.75734	-0.242656	0.709498	28.1183	0 .	50 x 32
18	chr04_19784706		0.247765	0.449601	1.75223	-0.247765	0.688695	26.5281	0 .	50 x 32
19	chr04_10514704		0.250319	0.462242	1.74968	-0.250319	0.657304	24.3589	0 .	49 x 32
20	chr04_6154412		0.260536	0.473068	1.73946	-0.260536	0.301624	8.83539	0 .	50 x 32
21	chr04_21548289		0.263091	0.463431	1.73691	-0.263091	0.688772	26.5337	0 .	50 x 33
22	chr04_21513797		0.264368	0.466833	1.73563	-0.264368	0.691118	26.7065	0 .	50 x 33
23	chr04_16147988		0.287356	0.498734	1.71264	-0.287356	0.711731	28.2974	0 .	49 x 33
24	chr04_16151846		0.287356	0.498734	1.71264	-0.287356	0.711731	28.2974	0 .	49 x 33
25	chr04_20837527		0.288633	0.488911	1.71137	-0.288633	0.669502	25.1722	0 .	50 x 33
26	chr03_862634		0.291188	0.487388	1.70881	-0.291188	0.295153	8.62755	0 .	47 x 32
27	chr03_1284509		0.296296	0.489547	1.7037	-0.296296	0.292453	8.5412	0 .	47 x 32
28	chr03_993879		0.302682	0.492157	1.69732	-0.302682	0.283997	8.27222	2.22044604925031e-16 .	47 x 32
29	chr04_3115071		0.306513	0.503944	1.69349	-0.306513	0.254721	7.35664	2.39142039504259e-13 .	47 x 34
30	chr04_14371316		0.307791	0.491578	1.69221	-0.307791	0.645896	23.6289	0 .	49 x 32
31	chrUn_13514830		0.307791	0.501888	1.69221	-0.307791	0.256862	7.42282	1.50213175231784e-13 .	47 x 32
32	chr04_16302722		0.309068	0.522368	1.69093	-0.309068	0.698777	27.2818	0 .	49 x 33
33	chr04_16302912		0.309068	0.522368	1.69093	-0.309068	0.698777	27.2818	0 .	49 x 33
34	chr04_20775903		0.312899	0.4857	1.6871	-0.312899	0.600599	20.9791	0 .	50 x 32
35	chr04_20870316		0.330779	0.524946	1.66922	-0.330779	0.578161	19.7901	0 .	50 x 33
36	chr13_8927182		0.344828	0.531682	1.65517	-0.344828	0.312423	9.18528	0 .	47 x 33
37	chr04_24467389		0.357599	0.530436	1.6424	-0.357599	0.375735	11.3234	0 .	50 x 33
38	chr04_13876749		0.360153	0.528699	1.63985	-0.360153	0.593388	20.589	0 .	49 x 33
39	chr04_20608853		0.362708	0.526943	1.63729	-0.362708	0.604724	21.2058	0 .	50 x 33
40	chr04_22448331		0.362708	0.541326	1.63729	-0.362708	0.509213	16.5244	0 .	50 x 33
41	chr04_21021851		0.365262	0.548694	1.63474	-0.365262	0.530725	17.4886	0 .	50 x 33
42	chr04_13113612		0.366539	0.530345	1.63346	-0.366539	0.605499	21.2487	0 .	49 x 33
43	chr04_22047811		0.369093	0.577198	1.63091	-0.369093	0.524866	17.2215	0 .	50 x 33
44	chr04_20076478		0.378033	0.542625	1.62197	-0.378033	0.464641	14.6547	0 .	50 x 32
45	chr04_23029479		0.404853	0.581949	1.59515	-0.404853	0.479011	15.2403	0 .	50 x 33
46	chr04_17073570		0.408685	0.560151	1.59132	-0.408685	0.575357	19.6464	0 .	49 x 33
47	chr04_20864775		0.409962	0.55346	1.59004	-0.409962	0.605881	21.2699	0 .	50 x 33
48	chr04_9663115		0.412516	0.580947	1.58748	-0.412516	0.54226	18.0247	0 .	49 x 32
49	chr04_16199413		0.421456	0.582218	1.57854	-0.421456	0.575735	19.6657	0 .	49 x 32
50	chr04_16912165		0.45083	0.594095	1.54917	-0.45083	0.602562	21.0866	0 .	49 x 33
51	chr04_10884539		0.476373	0.599921	1.52363	-0.476373	0.576773	19.7188	0 .	49 x 33
52	chr04_14120970		0.481481	0.595813	1.51852	-0.481481	0.542827	18.0513	0 .	49 x 33
53	chr04_18004652		0.482759	0.600132	1.51724	-0.482759	0.538373	17.8424	0 .	49 x 33
54	chr04_17992512		0.485313	0.602327	1.51469	-0.485313	0.535634	17.715	0 .	49 x 33
55	chr04_9221320		0.494253	0.60247	1.50575	-0.494253	0.483553	15.4286	0 .	49 x 32
56	chr01_13224284		0.505747	0.612992	1.49425	-0.505747	0.206816	5.90369	2.65069577398691e-09 .	50 x 35
57	chr04_16548694		0.547893	0.631699	1.45211	-0.547893	0.567865	19.2676	0 .	49 x 33
58	chr04_17652194		0.556833	0.633087	1.44317	-0.556833	0.531976	17.5461	0 .	49 x 33
59	chr04_13659076		0.59387	0.624405	1.40613	-0.59387	0.553772	18.574	0 .	49 x 33
60	chr04_19361911		0.614304	0.66091	1.3857	-0.614304	0.48133	15.3362	0 .	50 x 32
61	chr04_16940691		0.618135	0.666022	1.38186	-0.618135	0.548079	18.3005	0 .	49 x 33
62	chr06_4580565		0.650064	0.665305	1.34994	-0.650064	0.22296	6.38774	1.44583456318514e-10 .	50 x 35
63	chr01_16154038		0.681992	0.674878	1.31801	-0.681992	0.249897	7.20795	6.71462885293295e-13 .	50 x 35
64	chr01_17580638		0.724138	0.654285	1.27586	-0.724138	0.191798	5.45797	3.23718656325411e-08 .	50 x 35
65	chr14_3928759		0.725415	0.670808	1.27458	-0.725415	0.218665	6.25843	3.20599657932519e-10 .	47 x 32
66	chr04_21057616		0.776501	0.451607	1.2235	-0.776501	0.376646	11.3554	0 .	50 x 32
67	chr04_17019188		0.790549	0.692954	1.20945	-0.790549	0.606544	21.3067	0 .	49 x 33
68	chr06_4501512		0.845466	0.706905	1.15453	-0.845466	0.192663	5.48353	2.81739005458803e-08 .	50 x 35
69	chr01_12886913		0.88378	0.712438	1.11622	-0.88378	0.281949	8.2074	4.44089209850063e-16 .	50 x 35
70	chr01_12996740		0.887612	0.693228	1.11239	-0.887612	0.196402	5.59415	1.53445434136756e-08 .	50 x 35
71	chr04_17202626		0.918263	0.716338	1.08174	-0.918263	0.567603	19.2545	0 .	49 x 33
72	chr06_2751830		0.938697	0.694826	1.0613	-0.938697	0.175636	4.98269	3.86359597093211e-07 .	49 x 35
73	chr04_19716993		0.939974	0.711434	1.06003	-0.939974	0.453879	14.2259	0 .	50 x 33
74	chr01_12561172		0.998723	0.725429	1.00128	-0.998723	0.197682	5.63211	1.24269752266315e-08 .	50 x 35
75	chr04_20631420		0.307791	0.462039	0.692209	-0.307791	0.607022	21.3333	0 .	50 x 32

## Sheet: Spot_C
Rank	ID	Symbol	mean expression	SD	max delta e	min delta e	correlation	->t.score	->p.value	Metagene	Chromosome	Description
1	chr10_15568189		0.122605	0.35462	1.87739	-0.122605	0.443526	13.8208	0 .	43 x 1
2	chr04_5082867		0.137931	0.373728	1.86207	-0.137931	0.490159	15.7054	0 .	43 x 1
3	chr04_5085547		0.159642	0.393642	1.84036	-0.159642	0.414111	12.7062	0 .	42 x 1
4	chr12_9204028		0.164751	0.413783	1.83525	-0.164751	0.436308	13.5424	0 .	42 x 3
5	chr19_5990330		0.174968	0.415757	1.82503	-0.174968	0.527831	17.3562	0 .	41 x 2
6	chr01_22402367		0.190294	0.433268	1.80971	-0.190294	0.374901	11.2942	0 .	42 x 2
7	chr10_16618664		0.190294	0.430302	1.80971	-0.190294	0.442869	13.7953	0 .	43 x 1
8	chr04_23506570		0.209451	0.449222	1.79055	-0.209451	0.562397	18.9957	0 .	41 x 1
9	chr04_23528860		0.209451	0.449222	1.79055	-0.209451	0.562397	18.9957	0 .	41 x 1
10	chr13_15107095		0.217114	0.456905	1.78289	-0.217114	0.414787	12.7312	0 .	41 x 3
11	chr10_5368585		0.229885	0.444871	1.77011	-0.229885	0.399957	12.1874	0 .	42 x 2
12	chr04_23469911		0.233716	0.503732	1.76628	-0.233716	0.589048	20.358	0 .	41 x 1
13	chr04_23682192		0.234994	0.481017	1.76501	-0.234994	0.421492	12.9811	0 .	42 x 1
14	chr10_9010144		0.234994	0.447937	1.76501	-0.234994	0.457977	14.3882	0 .	42 x 1
15	chr10_21969535		0.237548	0.455103	1.76245	-0.237548	0.430597	13.3245	0 .	42 x 1
16	chrUn_12695318		0.246488	0.473858	1.75351	-0.246488	0.563719	19.0611	0 .	40 x 1
17	chr10_647749		0.247765	0.477231	1.75223	-0.247765	0.43015	13.3075	0 .	41 x 3
18	chr16_9603513		0.255428	0.496916	1.74457	-0.255428	0.50391	16.2933	0 .	41 x 1
19	chr19_5497763		0.259259	0.503894	1.74074	-0.259259	0.468519	14.8112	0 .	41 x 2
20	chr04_1014809		0.261814	0.484404	1.73819	-0.261814	0.354381	10.5842	0 .	42 x 3
21	chr04_1016653		0.261814	0.484404	1.73819	-0.261814	0.354381	10.5842	0 .	42 x 3
22	chr06_15848692		0.265645	0.494108	1.73436	-0.265645	0.455086	14.2736	0 .	41 x 2
23	chr07_7630021		0.266922	0.510005	1.73308	-0.266922	0.492804	15.8173	0 .	41 x 1
24	chr19_342658		0.270754	0.504178	1.72925	-0.270754	0.427536	13.2085	0 .	41 x 1
25	chr06_16782000		0.283525	0.522205	1.71648	-0.283525	0.408267	12.4907	0 .	42 x 2
26	chr10_10222655		0.300128	0.519011	1.69987	-0.300128	0.460696	14.4965	0 .	41 x 1
27	chr10_8339484		0.303959	0.510536	1.69604	-0.303959	0.326994	9.66368	0 .	42 x 1
28	chr10_4581648		0.305236	0.516012	1.69476	-0.305236	0.527499	17.3411	0 .	39 x 1
29	chr17_7257224		0.307791	0.529208	1.69221	-0.307791	0.353876	10.567	0 .	42 x 1
30	chr07_19653500		0.328225	0.540946	1.67178	-0.328225	0.481742	15.3533	0 .	42 x 1
31	chr05_1418506		0.33461	0.535811	1.66539	-0.33461	0.551621	18.4703	0 .	39 x 1
32	chr10_13264746		0.337165	0.543704	1.66284	-0.337165	0.330546	9.78148	0 .	43 x 2
33	chr10_2683857		0.338442	0.546433	1.66156	-0.338442	0.36249	10.8626	0 .	40 x 2
34	chr12_2836156		0.34355	0.524028	1.65645	-0.34355	0.315305	9.27931	0 .	43 x 1
35	chr06_6721968		0.347382	0.546659	1.65262	-0.347382	0.395176	12.0146	0 .	42 x 3
36	chr04_23919633		0.348659	0.563161	1.65134	-0.348659	0.447118	13.9605	0 .	41 x 1
37	chr07_19601507		0.355045	0.562566	1.64496	-0.355045	0.452506	14.1717	0 .	42 x 1
38	chr19_3800713		0.355045	0.571598	1.64496	-0.355045	0.507293	16.4404	0 .	39 x 2
39	chr14_27179209		0.356322	0.578597	1.64368	-0.356322	0.412128	12.6328	0 .	39 x 1
40	chr19_4744638		0.360153	0.586125	1.63985	-0.360153	0.498454	16.0582	0 .	39 x 2
41	chr10_9954789		0.36143	0.541001	1.63857	-0.36143	0.33548	9.94585	0 .	42 x 1
42	chr04_23721276		0.365262	0.598121	1.63474	-0.365262	0.547754	18.285	0 .	41 x 1
43	chr07_19598033		0.365262	0.569612	1.63474	-0.365262	0.454795	14.2621	0 .	42 x 1
44	chr10_7585213		0.365262	0.549009	1.63474	-0.365262	0.347472	10.3492	0 .	42 x 1
45	chr19_1567288		0.365262	0.580743	1.63474	-0.365262	0.409399	12.5323	0 .	40 x 2
46	chr19_5228150		0.367816	0.57021	1.63218	-0.367816	0.477903	15.1946	0 .	39 x 2
47	chr17_9102804		0.369093	0.581617	1.63091	-0.369093	0.385858	11.681	0 .	40 x 3
48	chr19_3881687		0.37037	0.584099	1.62963	-0.37037	0.512139	16.653	0 .	39 x 2
49	chr10_14250697		0.375479	0.553442	1.62452	-0.375479	0.443031	13.8016	0 .	40 x 3
50	chr10_10477287		0.376756	0.560624	1.62324	-0.376756	0.39578	12.0364	0 .	43 x 1
51	chr07_2694151		0.378033	0.56573	1.62197	-0.378033	0.348996	10.4009	0 .	41 x 2
52	chr13_8866413		0.389527	0.572572	1.61047	-0.389527	0.36661	11.0051	0 .	43 x 3
53	chr10_8860202		0.390805	0.566071	1.6092	-0.390805	0.419683	12.9134	0 .	42 x 1
54	chr19_6233199		0.393359	0.597359	1.60664	-0.393359	0.458053	14.3912	0 .	40 x 2
55	chr19_1512110		0.398467	0.596103	1.60153	-0.398467	0.428183	13.233	0 .	40 x 2
56	chr04_23552264		0.402299	0.594591	1.5977	-0.402299	0.491219	15.7502	0 .	41 x 1
57	chr08_10813424		0.407407	0.579953	1.59259	-0.407407	0.490282	15.7106	0 .	39 x 1
58	chr10_8881727		0.408685	0.599887	1.59132	-0.408685	0.511494	16.6246	0 .	41 x 1
59	chr03_7557487		0.409962	0.593643	1.59004	-0.409962	0.428446	13.2429	0 .	40 x 1
60	chr14_28041527		0.416347	0.590251	1.58365	-0.416347	0.49534	15.9251	0 .	40 x 1
61	chr08_5871704		0.422733	0.566615	1.57727	-0.422733	0.379252	11.4471	0 .	40 x 1
62	chr08_4740668		0.431673	0.587871	1.56833	-0.431673	0.424578	13.0969	0 .	39 x 1
63	chr10_4637402		0.431673	0.587871	1.56833	-0.431673	0.468472	14.8093	0 .	40 x 2
64	chr05_421823		0.434227	0.596664	1.56577	-0.434227	0.412736	12.6553	0 .	39 x 1
65	chr18_30331355		0.434227	0.581593	1.56577	-0.434227	0.253239	7.3109	3.29181126801359e-13 .	43 x 1
66	chr16_9657519		0.436782	0.607574	1.56322	-0.436782	0.373214	11.2351	0 .	41 x 1
67	chr10_6899081		0.440613	0.586657	1.55939	-0.440613	0.342839	10.1927	0 .	42 x 1
68	chr04_6959925		0.443167	0.593417	1.55683	-0.443167	0.339257	10.0723	0 .	42 x 3
69	chr18_12212356		0.452107	0.639852	1.54789	-0.452107	0.51611	16.8287	0 .	39 x 1
70	chr18_8413041		0.457216	0.615742	1.54278	-0.457216	0.445889	13.9126	0 .	39 x 1
71	chr08_5434522		0.461047	0.622118	1.53895	-0.461047	0.498388	16.0553	0 .	40 x 1
72	chr04_23185437		0.466156	0.640738	1.53384	-0.466156	0.555102	18.6385	0 .	41 x 1
73	chr14_9001963		0.466156	0.61421	1.53384	-0.466156	0.431721	13.3672	0 .	39 x 1
74	chrUn_23244192		0.46871	0.597437	1.53129	-0.46871	0.430237	13.3108	0 .	40 x 1
75	chr07_20228730		0.469987	0.610224	1.53001	-0.469987	0.508385	16.4881	0 .	41 x 1
76	chr08_7411890		0.478927	0.59137	1.52107	-0.478927	0.308942	9.07209	0 .	40 x 1
77	chr13_10749638		0.482759	0.612764	1.51724	-0.482759	0.305116	8.9481	0 .	43 x 2
78	chr10_10090115		0.491699	0.604564	1.5083	-0.491699	0.419438	12.9042	0 .	42 x 1
79	chr15_20187599		0.492976	0.633536	1.50702	-0.492976	0.418915	12.8847	0 .	43 x 2
80	chrUn_17115454		0.501916	0.61302	1.49808	-0.501916	0.517954	16.9108	0 .	42 x 1
81	chrUn_18641097		0.501916	0.61302	1.49808	-0.501916	0.517954	16.9108	0 .	42 x 1
82	chr10_14424246		0.507024	0.631511	1.49298	-0.507024	0.489165	15.6636	0 .	41 x 2
83	chr11_18526710		0.514687	0.647378	1.48531	-0.514687	0.422431	13.0163	0 .	41 x 1
84	chr15_15907679		0.519796	0.657053	1.4802	-0.519796	0.406185	12.4144	0 .	41 x 1
85	chr07_20674252		0.52235	0.639187	1.47765	-0.52235	0.487708	15.6023	0 .	42 x 1
86	chr07_21084139		0.530013	0.624678	1.46999	-0.530013	0.547447	18.2704	0 .	42 x 1
87	chr03_3460123		0.53129	0.6205	1.46871	-0.53129	0.371096	11.1611	0 .	42 x 1
88	chr08_4661848		0.532567	0.638736	1.46743	-0.532567	0.379115	11.4423	0 .	39 x 1
89	chr03_3052034		0.533844	0.630598	1.46616	-0.533844	0.401484	12.2429	0 .	42 x 1
90	chr18_11644409		0.535121	0.666077	1.46488	-0.535121	0.573394	19.5464	0 .	40 x 1
91	chr17_12506222		0.542784	0.644197	1.45722	-0.542784	0.416786	12.8054	0 .	43 x 1
92	chr07_19821076		0.545338	0.655756	1.45466	-0.545338	0.618058	21.9574	0 .	42 x 1
93	chr07_21298711		0.545338	0.635931	1.45466	-0.545338	0.535184	17.6942	0 .	42 x 1
94	chr08_10776853		0.545338	0.611387	1.45466	-0.545338	0.323542	9.54966	0 .	39 x 1
95	chrUn_19586644		0.547893	0.631699	1.45211	-0.547893	0.524094	17.1866	0 .	42 x 1
96	chr18_12284233		0.54917	0.680396	1.45083	-0.54917	0.582763	20.0281	0 .	39 x 1
97	chr07_19820989		0.551724	0.657227	1.44828	-0.551724	0.609789	21.4878	0 .	42 x 1
98	chr04_23254482		0.556833	0.679789	1.44317	-0.556833	0.515575	16.8049	0 .	41 x 1
99	chr07_4203391		0.561941	0.644518	1.43806	-0.561941	0.392788	11.9287	0 .	42 x 1
100	chr14_6551041		0.563218	0.671755	1.43678	-0.563218	0.325384	9.61047	0 .	39 x 1
101	chr07_4203588		0.565773	0.650069	1.43423	-0.565773	0.388962	11.7917	0 .	42 x 1
102	chr06_21491891		0.570881	0.649524	1.42912	-0.570881	0.426615	13.1737	0 .	40 x 1
103	chr17_9606097		0.57599	0.662754	1.42401	-0.57599	0.382771	11.5715	0 .	42 x 1
104	chr08_3844716		0.577267	0.65858	1.42273	-0.577267	0.421719	12.9896	0 .	39 x 1
105	chr03_4636829		0.581098	0.648474	1.4189	-0.581098	0.354397	10.5848	0 .	43 x 1
106	chr12_14833795		0.581098	0.572818	1.4189	-0.581098	0.423915	13.072	0 .	43 x 2
107	chr06_2606549		0.592593	0.681459	1.40741	-0.592593	0.468445	14.8082	0 .	41 x 1
108	chr08_9585226		0.59387	0.644772	1.40613	-0.59387	0.548873	18.3384	0 .	40 x 1
109	chr06_4829333		0.597701	0.675071	1.4023	-0.597701	0.447342	13.9693	0 .	39 x 1
110	chr19_1978111		0.600255	0.680551	1.39974	-0.600255	0.45708	14.3526	0 .	40 x 1
111	chr18_9613402		0.624521	0.683834	1.37548	-0.624521	0.532956	17.5912	0 .	39 x 1
112	chr18_882766		0.627075	0.672266	1.37292	-0.627075	0.419742	12.9156	0 .	40 x 2
113	chr16_13006338		0.62963	0.671532	1.37037	-0.62963	0.316143	9.30672	0 .	41 x 1
114	chr17_4267729		0.63857	0.677333	1.36143	-0.63857	0.277106	8.05457	1.55431223447522e-15 .	39 x 1
115	chr10_7234319		0.639847	0.681103	1.36015	-0.639847	0.382047	11.5458	0 .	41 x 1
116	chr07_21764518		0.644955	0.654817	1.35504	-0.644955	0.552564	18.5157	0 .	42 x 1
117	chr08_10700106		0.644955	0.666725	1.35504	-0.644955	0.559177	18.8372	0 .	40 x 1
118	chr07_21285950		0.652618	0.676177	1.34738	-0.652618	0.514022	16.7361	0 .	42 x 1
119	chr16_9655792		0.660281	0.674693	1.33972	-0.660281	0.249603	7.1989	7.14650560951213e-13 .	43 x 1
120	chr12_14828907		0.662835	0.688806	1.33716	-0.662835	0.463936	14.6263	0 .	43 x 1
121	chr07_19322409		0.669221	0.660656	1.33078	-0.669221	0.478964	15.2383	0 .	41 x 1
122	chr07_19322477		0.670498	0.660325	1.3295	-0.670498	0.479418	15.2571	0 .	41 x 1
123	chr18_20435278		0.676884	0.749556	1.32312	-0.676884	0.656187	24.2862	0 .	39 x 2
124	chr16_2623450		0.683269	0.685485	1.31673	-0.683269	0.481958	15.3623	0 .	40 x 1
125	chr15_12604997		0.684547	0.707544	1.31545	-0.684547	0.339337	10.075	0 .	39 x 1
126	chr08_10451020		0.685824	0.64866	1.31418	-0.685824	0.456438	14.3271	0 .	39 x 1
127	chr16_8825488		0.693487	0.688615	1.30651	-0.693487	0.291722	8.51786	0 .	43 x 3
128	chr07_19815882		0.699872	0.681172	1.30013	-0.699872	0.513441	16.7104	0 .	42 x 1
129	chr06_17616361		0.701149	0.693464	1.29885	-0.701149	0.458968	14.4277	0 .	42 x 3
130	chr19_5283437		0.702427	0.70044	1.29757	-0.702427	0.453359	14.2054	0 .	40 x 1
131	chr08_10243363		0.703704	0.662872	1.2963	-0.703704	0.533599	17.6209	0 .	40 x 1
132	chr13_27922319		0.706258	0.675092	1.29374	-0.706258	0.274447	7.97097	2.77555756156289e-15 .	41 x 1
133	chr13_8258201		0.707535	0.710214	1.29246	-0.707535	0.365077	10.952	0 .	42 x 3
134	chr18_12712273		0.711367	0.7141	1.28863	-0.711367	0.524137	17.1886	0 .	39 x 1
135	chr03_18520345		0.712644	0.704691	1.28736	-0.712644	0.410134	12.5593	0 .	43 x 3
136	chr05_2796828		0.713921	0.685881	1.28608	-0.713921	0.515358	16.7953	0 .	40 x 2
137	chr07_19350722		0.715198	0.677966	1.2848	-0.715198	0.371397	11.1716	0 .	41 x 1
138	chr18_6448240		0.722861	0.692732	1.27714	-0.722861	0.393768	11.9639	0 .	41 x 2
139	chr19_4225833		0.722861	0.588825	1.27714	-0.722861	0.483361	15.4206	0 .	39 x 2
140	chr07_21049494		0.730524	0.713926	1.26948	-0.730524	0.550732	18.4275	0 .	42 x 1
141	chr14_25300201		0.733078	0.721603	1.26692	-0.733078	0.505775	16.3743	0 .	39 x 1
142	chr18_12620625		0.733078	0.707265	1.26692	-0.733078	0.523654	17.1667	0 .	39 x 1
143	chr18_12627712		0.733078	0.707265	1.26692	-0.733078	0.523654	17.1667	0 .	39 x 1
144	chr14_27196350		0.743295	0.698761	1.2567	-0.743295	0.216921	6.20603	4.40921743560807e-10 .	41 x 3
145	chr07_4012211		0.748404	0.711057	1.2516	-0.748404	0.39783	12.1104	0 .	42 x 1
146	chr10_10254436		0.750958	0.724434	1.24904	-0.750958	0.53332	17.608	0 .	43 x 3
147	chr10_22605529		0.752235	0.696954	1.24777	-0.752235	0.419213	12.8958	0 .	42 x 1
148	chr19_4611408		0.756066	0.740139	1.24393	-0.756066	0.525455	17.2482	0 .	39 x 1
149	chr10_8495777		0.757344	0.695547	1.24266	-0.757344	0.437167	13.5754	0 .	42 x 1
150	chr04_24682346		0.762452	0.713178	1.23755	-0.762452	0.268077	7.77144	1.22124532708767e-14 .	40 x 1
151	chr18_6077851		0.763729	0.680094	1.23627	-0.763729	0.433018	13.4166	0 .	40 x 3
152	chr18_6116703		0.763729	0.680094	1.23627	-0.763729	0.433018	13.4166	0 .	40 x 3
153	chr18_7309919		0.766284	0.669603	1.23372	-0.766284	0.281576	8.1956	4.44089209850063e-16 .	40 x 3
154	chr18_12781487		0.770115	0.726812	1.22989	-0.770115	0.521849	17.0853	0 .	39 x 1
155	chr05_5509407		0.781609	0.700323	1.21839	-0.781609	0.378865	11.4335	0 .	40 x 3
156	chr08_8090889		0.786718	0.672618	1.21328	-0.786718	0.338185	10.0363	0 .	40 x 1
157	chr08_9871230		0.790549	0.674775	1.20945	-0.790549	0.442294	13.773	0 .	40 x 1
158	chr07_23442418		0.795658	0.712672	1.20434	-0.795658	0.531243	17.5124	0 .	42 x 1
159	chr14_25399085		0.796935	0.715725	1.20307	-0.796935	0.39959	12.1741	0 .	40 x 3
160	chr14_15999269		0.798212	0.695218	1.20179	-0.798212	0.348098	10.3704	0 .	41 x 1
161	chr08_10521867		0.802043	0.688554	1.19796	-0.802043	0.511539	16.6265	0 .	40 x 1
162	chr14_8031897		0.804598	0.714273	1.1954	-0.804598	0.441813	13.7544	0 .	39 x 1
163	chr18_6030520		0.807152	0.680667	1.19285	-0.807152	0.413938	12.6998	0 .	40 x 3
164	chr14_17873409		0.808429	0.719768	1.19157	-0.808429	0.383715	11.6049	0 .	40 x 1
165	chr01_4542269		0.814815	0.722878	1.18519	-0.814815	0.449845	14.0672	0 .	42 x 1
166	chr05_8696346		0.814815	0.700725	1.18519	-0.814815	0.329822	9.75741	0 .	41 x 1
167	chr13_7733098		0.816092	0.70255	1.18391	-0.816092	0.259509	7.5048	8.40438829641244e-14 .	42 x 1
168	chr07_21345616		0.821201	0.714127	1.1788	-0.821201	0.483014	15.4062	0 .	42 x 1
169	chr10_19584263		0.821201	0.703873	1.1788	-0.821201	0.404127	12.3391	0 .	39 x 1
170	chr10_9047847		0.823755	0.706334	1.17625	-0.823755	0.375939	11.3306	0 .	39 x 1
171	chr10_8087578		0.826309	0.692328	1.17369	-0.826309	0.247777	7.14276	1.04993791438801e-12 .	43 x 1
172	chr18_582557		0.83014	0.703966	1.16986	-0.83014	0.344762	10.2576	0 .	40 x 3
173	chr08_9703858		0.831418	0.689893	1.16858	-0.831418	0.439467	13.6638	0 .	41 x 1
174	chr12_22321833		0.844189	0.740521	1.15581	-0.844189	0.467759	14.7804	0 .	42 x 1
175	chr12_14828344		0.849298	0.7241	1.1507	-0.849298	0.415768	12.7676	0 .	43 x 1
176	chr08_10547567		0.855683	0.662389	1.14432	-0.855683	0.398735	12.1432	0 .	39 x 1
177	chr18_11911228		0.863346	0.730144	1.13665	-0.863346	0.439902	13.6806	0 .	39 x 2
178	chr07_20202892		0.8659	0.731729	1.1341	-0.8659	0.402579	12.2827	0 .	41 x 2
179	chr18_8942752		0.867178	0.708616	1.13282	-0.867178	0.337495	10.0132	0 .	43 x 1
180	chr18_23749194		0.868455	0.701832	1.13155	-0.868455	0.331684	9.8193	0 .	39 x 2
181	chr19_23614965		0.868455	0.709092	1.13155	-0.868455	0.347982	10.3665	0 .	40 x 1
182	chr18_22811026		0.876117	0.724737	1.12388	-0.876117	0.395128	12.0128	0 .	39 x 2
183	chr15_16458936		0.886335	0.719312	1.11367	-0.886335	0.291205	8.50137	0 .	42 x 1
184	chr18_32894936		0.89272	0.698432	1.10728	-0.89272	0.275688	8.00997	2.1094237467878e-15 .	39 x 2
185	chr14_8586119		0.896552	0.708297	1.10345	-0.896552	0.355416	10.6196	0 .	39 x 1
186	chr18_12012282		0.897829	0.747009	1.10217	-0.897829	0.488967	15.6552	0 .	39 x 1
187	chr08_12292824		0.900383	0.686638	1.09962	-0.900383	0.271109	7.86626	6.10622663543836e-15 .	41 x 3
188	chr18_23823720		0.9106	0.725352	1.0894	-0.9106	0.351632	10.4905	0 .	39 x 2
189	chr08_9471590		0.913155	0.693935	1.08685	-0.913155	0.406489	12.4255	0 .	40 x 1
190	chr14_23045539		0.913155	0.744815	1.08685	-0.913155	0.502821	16.2461	0 .	40 x 1
191	chr07_22676701		0.918263	0.72448	1.08174	-0.918263	0.430077	13.3047	0 .	41 x 1
192	chr18_647602		0.924649	0.716904	1.07535	-0.924649	0.337787	10.023	0 .	40 x 3
193	chr18_3647902		0.942529	0.712438	1.05747	-0.942529	0.490264	15.7099	0 .	40 x 1
194	chr08_10163310		0.948914	0.690111	1.05109	-0.948914	0.427004	13.1884	0 .	40 x 1
195	chr18_12888037		0.952746	0.736161	1.04725	-0.952746	0.547473	18.2716	0 .	39 x 1
196	chr18_10464360		0.954023	0.690472	1.04598	-0.954023	0.476458	15.1351	0 .	39 x 2
197	chr18_11677290		0.954023	0.712377	1.04598	-0.954023	0.507558	16.452	0 .	39 x 2
198	chr07_21856709		0.962963	0.714759	1.03704	-0.962963	0.540643	17.9487	0 .	42 x 1
199	chr10_3111071		0.970626	0.700632	1.02937	-0.970626	0.369328	11.0995	0 .	43 x 3
200	chr19_17827		0.970626	0.74492	1.02937	-0.970626	0.469974	14.8702	0 .	40 x 1
201	chr03_4980494		0.975734	0.712553	1.02427	-0.975734	0.497339	16.0104	0 .	42 x 1
202	chr07_22892764		0.979566	0.719859	1.02043	-0.979566	0.491427	15.759	0 .	42 x 1
203	chr07_24070428		0.984674	0.740121	1.01533	-0.984674	0.321766	9.49119	0 .	41 x 1
204	chr19_26502		0.984674	0.735809	1.01533	-0.984674	0.485613	15.5146	0 .	40 x 1
205	chr08_10484101		0.992337	0.743692	1.00766	-0.992337	0.518481	16.9343	0 .	39 x 1

## Sheet: Spot_Cprime
Rank	ID	Symbol	mean expression	SD	max delta e	min delta e	correlation	->t.score	->p.value	Metagene	Chromosome	Description
1	chr18_26300792		0.1341	0.376828	1.8659	-0.1341	0.420804	12.9553	0 .	37 x 2
2	chr11_5959436		0.16092	0.391488	1.83908	-0.16092	0.355269	10.6146	0 .	34 x 4
3	chr05_17275348		0.163474	0.387131	1.83653	-0.163474	0.320462	9.44831	0 .	35 x 4
4	chr03_675355		0.177522	0.408446	1.82248	-0.177522	0.336577	9.98251	0 .	35 x 3
5	chr05_5397146		0.191571	0.409909	1.80843	-0.191571	0.378714	11.4282	0 .	37 x 4
6	chr18_32804190		0.192848	0.426165	1.80715	-0.192848	0.32738	9.67646	0 .	35 x 5
7	chr09_278714		0.205619	0.440947	1.79438	-0.205619	0.417197	12.8207	0 .	36 x 5
8	chr09_289182		0.205619	0.440947	1.79438	-0.205619	0.417197	12.8207	0 .	36 x 5
9	chr01_11043165		0.217114	0.451266	1.78289	-0.217114	0.415351	12.7521	0 .	35 x 3
10	chr01_4115621		0.220945	0.442215	1.77905	-0.220945	0.394143	11.9774	0 .	35 x 4
11	chr09_482246		0.223499	0.460804	1.7765	-0.223499	0.431067	13.3423	0 .	36 x 5
12	chr16_17417254		0.223499	0.435078	1.7765	-0.223499	0.289152	8.43592	0 .	34 x 4
13	chr17_4263952		0.232439	0.460532	1.76756	-0.232439	0.314617	9.25686	0 .	35 x 5
14	chr09_567792		0.233716	0.466791	1.76628	-0.233716	0.40953	12.5371	0 .	36 x 5
15	chr09_153571		0.237548	0.471682	1.76245	-0.237548	0.456189	14.3172	0 .	36 x 5
16	chr16_2173085		0.247765	0.469113	1.75223	-0.247765	0.284631	8.2923	2.22044604925031e-16 .	34 x 3
17	chr18_6117529		0.252874	0.479899	1.74713	-0.252874	0.496082	15.9567	0 .	36 x 3
18	chr06_18548519		0.256705	0.473817	1.7433	-0.256705	0.283014	8.24107	3.33066907387547e-16 .	34 x 3
19	chr18_4396661		0.257982	0.471765	1.74202	-0.257982	0.498141	16.0447	0 .	36 x 3
20	chr15_1752165		0.265645	0.486271	1.73436	-0.265645	0.339182	10.0698	0 .	36 x 5
21	chr14_7448906		0.273308	0.507861	1.72669	-0.273308	0.288216	8.40613	1.11022302462516e-16 .	37 x 1
22	chr13_5679776		0.279693	0.479635	1.72031	-0.279693	0.373737	11.2534	0 .	34 x 2
23	chr18_4723895		0.286079	0.485166	1.71392	-0.286079	0.453156	14.1974	0 .	36 x 3
24	chr19_2737272		0.286079	0.515864	1.71392	-0.286079	0.349652	10.4232	0 .	37 x 5
25	chr13_5518049		0.302682	0.489548	1.69732	-0.302682	0.398131	12.1213	0 .	34 x 3
26	chr14_28115263		0.306513	0.509001	1.69349	-0.306513	0.348633	10.3886	0 .	36 x 1
27	chr18_1566658		0.307791	0.511991	1.69221	-0.307791	0.339691	10.0869	0 .	37 x 1
28	chr18_22124028		0.319285	0.525991	1.68072	-0.319285	0.417053	12.8154	0 .	37 x 3
29	chr19_20489356		0.320562	0.526428	1.67944	-0.320562	0.299593	8.77	0 .	37 x 1
30	chr13_2883333		0.332056	0.544505	1.66794	-0.332056	0.525038	17.2293	0 .	35 x 2
31	chr08_22367091		0.333333	0.540177	1.66667	-0.333333	0.345754	10.2911	0 .	37 x 2
32	chr14_27131954		0.335888	0.552666	1.66411	-0.335888	0.33839	10.0432	0 .	37 x 1
33	chr13_6068817		0.338442	0.532188	1.66156	-0.338442	0.38481	11.6438	0 .	34 x 2
34	chr07_1612714		0.340996	0.515866	1.659	-0.340996	0.304824	8.93869	0 .	35 x 4
35	chr09_405506		0.340996	0.535354	1.659	-0.340996	0.35366	10.5596	0 .	36 x 5
36	chr13_1675088		0.344828	0.54828	1.65517	-0.344828	0.545191	18.1631	0 .	35 x 2
37	chr09_527903		0.353768	0.541005	1.64623	-0.353768	0.337589	10.0164	0 .	36 x 5
38	chr08_22413063		0.355045	0.544053	1.64496	-0.355045	0.333682	9.88584	0 .	37 x 2
39	chr18_2482511		0.372925	0.55315	1.62708	-0.372925	0.338919	10.061	0 .	36 x 1
40	chr18_1465636		0.376756	0.560906	1.62324	-0.376756	0.283162	8.24575	3.33066907387547e-16 .	35 x 4
41	chr05_15103492		0.378033	0.537885	1.62197	-0.378033	0.303271	8.88852	0 .	37 x 3
42	chr13_3107448		0.380587	0.564008	1.61941	-0.380587	0.410875	12.5866	0 .	34 x 2
43	chr18_23342241		0.383142	0.571305	1.61686	-0.383142	0.48362	15.4314	0 .	37 x 3
44	chr05_15439087		0.38825	0.567833	1.61175	-0.38825	0.277043	8.05258	1.55431223447522e-15 .	36 x 1
45	chr18_29048329		0.408685	0.578149	1.59132	-0.408685	0.420675	12.9505	0 .	37 x 2
46	chr18_34276056		0.412516	0.574297	1.58748	-0.412516	0.408611	12.5033	0 .	36 x 2
47	chr03_9704632		0.430396	0.6049	1.5696	-0.430396	0.381787	11.5366	0 .	37 x 1
48	chr18_4156383		0.43295	0.581448	1.56705	-0.43295	0.399042	12.1543	0 .	36 x 2
49	chr18_19686758		0.444444	0.604227	1.55556	-0.444444	0.507535	16.451	0 .	37 x 4
50	chr07_20397426		0.448276	0.574033	1.55172	-0.448276	0.256091	7.39896	1.77635683940025e-13 .	34 x 4
51	chr06_3629778		0.452107	0.600629	1.54789	-0.452107	0.368225	11.0611	0 .	37 x 1
52	chr13_2032497		0.464879	0.605743	1.53512	-0.464879	0.507587	16.4532	0 .	35 x 2
53	chr03_6687573		0.466156	0.626524	1.53384	-0.466156	0.358208	10.7152	0 .	36 x 1
54	chr18_21532483		0.469987	0.608122	1.53001	-0.469987	0.519103	16.9622	0 .	37 x 3
55	chr18_11410369		0.471264	0.610284	1.52874	-0.471264	0.28672	8.3586	2.22044604925031e-16 .	36 x 5
56	chr18_18300437		0.475096	0.629044	1.5249	-0.475096	0.641873	23.378	0 .	37 x 3
57	chr14_26527394		0.492976	0.619212	1.50702	-0.492976	0.281515	8.19366	4.44089209850063e-16 .	37 x 4
58	chr13_2591727		0.494253	0.6109	1.50575	-0.494253	0.406942	12.4421	0 .	34 x 3
59	chrUn_16692613		0.499361	0.585243	1.50064	-0.499361	0.29852	8.73551	0 .	36 x 4
60	chr14_26440029		0.503193	0.615099	1.49681	-0.503193	0.293737	8.58222	0 .	36 x 1
61	chr15_1720428		0.507024	0.629466	1.49298	-0.507024	0.284828	8.29853	2.22044604925031e-16 .	36 x 5
62	chr18_11311039		0.507024	0.608785	1.49298	-0.507024	0.258566	7.47558	1.03472785895065e-13 .	37 x 5
63	chr10_9006909		0.510856	0.62943	1.48914	-0.510856	0.326219	9.63807	0 .	36 x 3
64	chr12_3909546		0.52235	0.597783	1.47765	-0.52235	0.280048	8.14732	6.66133814775094e-16 .	35 x 3
65	chr05_18792560		0.532567	0.640803	1.46743	-0.532567	0.232259	6.66902	2.43791653531389e-11 .	36 x 5
66	chr18_14907070		0.536398	0.640527	1.4636	-0.536398	0.630161	22.6661	0 .	37 x 3
67	chr18_14176966		0.54023	0.648243	1.45977	-0.54023	0.627355	22.4994	0 .	37 x 3
68	chr13_1740154		0.544061	0.657794	1.45594	-0.544061	0.497471	16.0161	0 .	36 x 1
69	chr10_4649284		0.547893	0.608995	1.45211	-0.547893	0.407143	12.4494	0 .	36 x 3
70	chr10_4674242		0.547893	0.608995	1.45211	-0.547893	0.407143	12.4494	0 .	36 x 3
71	chr08_11024106		0.54917	0.621381	1.45083	-0.54917	0.327569	9.68272	0 .	37 x 1
72	chr19_23387508		0.553001	0.657123	1.447	-0.553001	0.327688	9.68666	0 .	37 x 1
73	chr13_828880		0.555556	0.623007	1.44444	-0.555556	0.266994	7.73762	1.56541446472147e-14 .	34 x 3
74	chr14_3532369		0.556833	0.633087	1.44317	-0.556833	0.279218	8.12112	8.88178419700125e-16 .	36 x 3
75	chr06_5117068		0.559387	0.640777	1.44061	-0.559387	0.367485	11.0355	0 .	36 x 2
76	chr13_2873706		0.559387	0.679568	1.44061	-0.559387	0.492982	15.8248	0 .	36 x 1
77	chr05_7191560		0.564496	0.636394	1.4355	-0.564496	0.332898	9.8597	0 .	37 x 1
78	chr06_20939000		0.56705	0.627892	1.43295	-0.56705	0.283781	8.26536	2.22044604925031e-16 .	37 x 1
79	chr13_1919094		0.570881	0.661246	1.42912	-0.570881	0.467079	14.753	0 .	35 x 1
80	chr07_20365045		0.574713	0.631086	1.42529	-0.574713	0.38552	11.669	0 .	35 x 2
81	chr18_14145198		0.579821	0.67175	1.42018	-0.579821	0.646027	23.6371	0 .	37 x 3
82	chr05_383535		0.581098	0.7087	1.4189	-0.581098	0.584636	20.1258	0 .	37 x 1
83	chr18_10111585		0.592593	0.642783	1.40741	-0.592593	0.423186	13.0446	0 .	37 x 1
84	chr07_20212690		0.598978	0.655636	1.40102	-0.598978	0.31745	9.34949	0 .	35 x 1
85	chr14_27921599		0.606641	0.667977	1.39336	-0.606641	0.421145	12.9681	0 .	37 x 1
86	chr07_20371952		0.607918	0.64435	1.39208	-0.607918	0.37357	11.2476	0 .	35 x 2
87	chr18_3688513		0.609195	0.671594	1.3908	-0.609195	0.309228	9.08137	0 .	37 x 2
88	chr13_1711470		0.61175	0.659412	1.38825	-0.61175	0.370012	11.1233	0 .	35 x 1
89	chr18_2780331		0.613027	0.657246	1.38697	-0.613027	0.364709	10.9392	0 .	35 x 2
90	chr18_10279423		0.627075	0.622834	1.37292	-0.627075	0.365702	10.9736	0 .	37 x 4
91	chr05_17718632		0.633461	0.667202	1.36654	-0.633461	0.344893	10.262	0 .	36 x 4
92	chr13_2937039		0.634738	0.698573	1.36526	-0.634738	0.433058	13.4182	0 .	35 x 1
93	chr11_603551		0.639847	0.669461	1.36015	-0.639847	0.354298	10.5814	0 .	36 x 3
94	chr05_6925484		0.641124	0.640129	1.35888	-0.641124	0.363857	10.9098	0 .	36 x 1
95	chr06_14523767		0.642401	0.670829	1.3576	-0.642401	0.352176	10.509	0 .	35 x 2
96	chr06_8474074		0.646232	0.658431	1.35377	-0.646232	0.34288	10.1941	0 .	35 x 3
97	chr07_322206		0.650064	0.67134	1.34994	-0.650064	0.386512	11.7043	0 .	37 x 3
98	chr13_1934948		0.652618	0.661151	1.34738	-0.652618	0.400024	12.1899	0 .	35 x 3
99	chr18_30718890		0.653895	0.675886	1.3461	-0.653895	0.368024	11.0542	0 .	37 x 1
100	chr05_102964		0.66539	0.688193	1.33461	-0.66539	0.509572	16.5401	0 .	36 x 1
101	chr03_11094020		0.678161	0.679342	1.32184	-0.678161	0.289055	8.43285	0 .	34 x 3
102	chr07_20123775		0.679438	0.696099	1.32056	-0.679438	0.352628	10.5244	0 .	36 x 1
103	chr10_4497384		0.679438	0.684637	1.32056	-0.679438	0.444611	13.8629	0 .	37 x 1
104	chr14_3598953		0.679438	0.681224	1.32056	-0.679438	0.319733	9.42437	0 .	36 x 1
105	chr19_20203689		0.683269	0.694761	1.31673	-0.683269	0.33301	9.86344	0 .	37 x 1
106	chr18_19293130		0.693487	0.677	1.30651	-0.693487	0.53261	17.5752	0 .	37 x 4
107	chr18_19295920		0.696041	0.680036	1.30396	-0.696041	0.531179	17.5094	0 .	37 x 4
108	chr14_3580865		0.702427	0.687902	1.29757	-0.702427	0.336673	9.9857	0 .	37 x 1
109	chr19_20638362		0.711367	0.695939	1.28863	-0.711367	0.307495	9.02512	0 .	37 x 1
110	chr18_14563699		0.719029	0.665702	1.28097	-0.719029	0.456021	14.3106	0 .	37 x 3
111	chr18_18742178		0.722861	0.68861	1.27714	-0.722861	0.549122	18.3503	0 .	37 x 4
112	chr18_18742770		0.722861	0.68861	1.27714	-0.722861	0.549122	18.3503	0 .	37 x 4
113	chr16_19137237		0.727969	0.683614	1.27203	-0.727969	0.337904	10.0269	0 .	35 x 3
114	chr05_5042229		0.740741	0.675436	1.25926	-0.740741	0.21925	6.27602	2.87915469243671e-10 .	34 x 3
115	chr14_4725790		0.745849	0.68863	1.25415	-0.745849	0.299763	8.77548	0 .	35 x 1
116	chr16_19238680		0.752235	0.691888	1.24777	-0.752235	0.289328	8.44155	0 .	35 x 5
117	chr05_331751		0.754789	0.741023	1.24521	-0.754789	0.413507	12.6838	0 .	37 x 1
118	chr05_313433		0.758621	0.727019	1.24138	-0.758621	0.541819	18.0039	0 .	37 x 1
119	chr10_4731758		0.766284	0.659455	1.23372	-0.766284	0.360231	10.7848	0 .	36 x 4
120	chr13_2197079		0.776501	0.68254	1.2235	-0.776501	0.401691	12.2504	0 .	35 x 1
121	chr03_6812820		0.786718	0.715062	1.21328	-0.786718	0.328377	9.70951	0 .	36 x 1
122	chr07_524821		0.796935	0.690776	1.20307	-0.796935	0.332541	9.84781	0 .	36 x 3
123	chr11_4885995		0.813538	0.692693	1.18646	-0.813538	0.328212	9.70403	0 .	36 x 1
124	chr13_6470080		0.822478	0.704519	1.17752	-0.822478	0.356458	10.6553	0 .	36 x 1
125	chr06_9238196		0.84802	0.683528	1.15198	-0.84802	0.260915	7.54843	6.15063555642337e-14 .	34 x 4
126	chr18_14686812		0.854406	0.676457	1.14559	-0.854406	0.400157	12.1947	0 .	36 x 4
127	chr07_863489		0.864623	0.672899	1.13538	-0.864623	0.317087	9.33762	0 .	36 x 4
128	chr16_23018585		0.8659	0.70202	1.1341	-0.8659	0.246319	7.09802	1.42408307368669e-12 .	35 x 5
129	chr07_18449368		0.871009	0.73329	1.12899	-0.871009	0.251383	7.25368	4.89719376162157e-13 .	34 x 2
130	chr17_3448919		0.895275	0.735604	1.10473	-0.895275	0.44511	13.8823	0 .	37 x 3
131	chr19_23570224		0.904215	0.686253	1.09579	-0.904215	0.223913	6.41648	1.20900955913328e-10 .	36 x 1
132	chr05_597918		0.934866	0.700899	1.06513	-0.934866	0.263168	7.61844	3.73034936274053e-14 .	37 x 1
133	chr18_32658595		0.93742	0.728011	1.06258	-0.93742	0.286532	8.35262	2.22044604925031e-16 .	36 x 3
134	chr08_21427256		0.938697	0.702957	1.0613	-0.938697	0.209229	5.97572	1.74107395167766e-09 .	36 x 1
135	chr07_1520269		0.942529	0.714233	1.05747	-0.942529	0.342108	10.1681	0 .	37 x 4
136	chr17_4342922		0.943806	0.714435	1.05619	-0.943806	0.303818	8.90617	0 .	36 x 3
137	chr05_1055329		0.951469	0.696846	1.04853	-0.951469	0.36791	11.0502	0 .	35 x 1
138	chr13_6334440		0.957854	0.687077	1.04215	-0.957854	0.256609	7.415	1.58761892521397e-13 .	35 x 1
139	chr18_3680788		0.960409	0.702812	1.03959	-0.960409	0.357291	10.6838	0 .	37 x 2
140	chr18_26577299		0.962963	0.711167	1.03704	-0.962963	0.391195	11.8716	0 .	36 x 3
141	chr18_19608784		0.983397	0.674974	1.0166	-0.983397	0.338919	10.0609	0 .	37 x 5
142	chr06_7454137		0.987229	0.720023	1.01277	-0.987229	0.417491	12.8317	0 .	36 x 1

## Sheet: Spot_E
Rank	ID	Symbol	mean expression	SD	max delta e	min delta e	correlation	->t.score	->p.value	Metagene	Chromosome	Description
1	chr05_24959148		0.135377	0.349925	1.86462	-0.135377	0.487835	15.6076	0 .	1 x 8
2	chr08_8080433		0.14304	0.364843	1.85696	-0.14304	0.43368	13.4419	0 .	1 x 8
3	chr07_22667248		0.148148	0.383382	1.85185	-0.148148	0.375032	11.2988	0 .	1 x 7
4	chr05_24749656		0.150702	0.382381	1.8493	-0.150702	0.449037	14.0355	0 .	1 x 8
5	chr08_10370739		0.154534	0.379159	1.84547	-0.154534	0.483398	15.4222	0 .	1 x 8
6	chr11_15068008		0.154534	0.385853	1.84547	-0.154534	0.33031	9.77361	0 .	3 x 10
7	chr16_6693045		0.167305	0.400152	1.83269	-0.167305	0.479394	15.2561	0 .	1 x 8
8	chr05_24760840		0.171137	0.400125	1.82886	-0.171137	0.437484	13.5875	0 .	1 x 8
9	chr12_560699		0.173691	0.395797	1.82631	-0.173691	0.276666	8.04071	1.66533453693773e-15 .	1 x 7
10	chr09_13759734		0.180077	0.400986	1.81992	-0.180077	0.279803	8.13958	7.7715611723761e-16 .	1 x 8
11	chr09_13767426		0.181354	0.402003	1.81865	-0.181354	0.281408	8.19029	5.55111512312578e-16 .	1 x 8
12	chr02_951721		0.192848	0.420113	1.80715	-0.192848	0.332769	9.8554	0 .	2 x 10
13	chr05_25070911		0.196679	0.428905	1.80332	-0.196679	0.529159	17.4169	0 .	1 x 8
14	chr19_2424974		0.199234	0.415574	1.80077	-0.199234	0.396676	12.0687	0 .	1 x 8
15	chr11_17232340		0.201788	0.432479	1.79821	-0.201788	0.374197	11.2695	0 .	1 x 8
16	chr17_795365		0.222222	0.454433	1.77778	-0.222222	0.354337	10.5827	0 .	2 x 9
17	chr10_2631669		0.223499	0.458017	1.7765	-0.223499	0.386807	11.7148	0 .	2 x 9
18	chr13_2004928		0.231162	0.468066	1.76884	-0.231162	0.44552	13.8982	0 .	1 x 8
19	chr11_11481870		0.233716	0.447178	1.76628	-0.233716	0.301788	8.84067	0 .	3 x 10
20	chr11_16384147		0.237548	0.468959	1.76245	-0.237548	0.395792	12.0368	0 .	1 x 9
21	chr05_24926433		0.242656	0.455211	1.75734	-0.242656	0.366813	11.0121	0 .	1 x 10
22	chr12_6328186		0.251596	0.46843	1.7484	-0.251596	0.402835	12.292	0 .	3 x 9
23	chr17_4876446		0.254151	0.488484	1.74585	-0.254151	0.351724	10.4936	0 .	1 x 10
24	chr16_15956276		0.261814	0.484404	1.73819	-0.261814	0.366633	11.0059	0 .	1 x 8
25	chr08_9772606		0.263091	0.466186	1.73691	-0.263091	0.411609	12.6137	0 .	1 x 8
26	chr11_816898		0.264368	0.466833	1.73563	-0.264368	0.410456	12.5712	0 .	1 x 9
27	chr17_7455038		0.272031	0.486677	1.72797	-0.272031	0.275576	8.00644	2.22044604925031e-15 .	1 x 10
28	chr18_21531385		0.272031	0.478719	1.72797	-0.272031	0.40891	12.5143	0 .	3 x 10
29	chr09_13469203		0.277139	0.512062	1.72286	-0.277139	0.455133	14.2754	0 .	1 x 8
30	chr12_23451250		0.280971	0.508152	1.71903	-0.280971	0.295996	8.65453	0 .	1 x 9
31	chr16_19895065		0.282248	0.496522	1.71775	-0.282248	0.275278	7.99708	2.22044604925031e-15 .	1 x 7
32	chr05_23895341		0.284802	0.515332	1.7152	-0.284802	0.456278	14.3208	0 .	1 x 9
33	chr13_3394607		0.288633	0.521847	1.71137	-0.288633	0.416185	12.7831	0 .	1 x 8
34	chr10_2685107		0.292465	0.511006	1.70754	-0.292465	0.270144	7.83607	7.54951656745106e-15 .	3 x 9
35	chr18_20386790		0.296296	0.486924	1.7037	-0.296296	0.416383	12.7905	0 .	3 x 10
36	chr11_13565143		0.297573	0.492682	1.70243	-0.297573	0.365175	10.9554	0 .	1 x 9
37	chr08_9735336		0.298851	0.495795	1.70115	-0.298851	0.421412	12.978	0 .	1 x 8
38	chr05_25254201		0.305236	0.53788	1.69476	-0.305236	0.597349	20.8023	0 .	1 x 8
39	chr18_20516336		0.305236	0.493174	1.69476	-0.305236	0.403351	12.3109	0 .	3 x 10
40	chr05_25292220		0.306513	0.540715	1.69349	-0.306513	0.595748	20.7158	0 .	1 x 8
41	chr16_16205019		0.306513	0.518965	1.69349	-0.306513	0.376033	11.3339	0 .	1 x 7
42	chr18_19297595		0.307791	0.49676	1.69221	-0.307791	0.378678	11.4269	0 .	3 x 10
43	chr18_19980428		0.311622	0.498226	1.68838	-0.311622	0.389918	11.8259	0 .	3 x 10
44	chr19_23117964		0.314176	0.506351	1.68582	-0.314176	0.22783	6.53481	5.7468474423672e-11 .	1 x 7
45	chr19_3292469		0.316731	0.515261	1.68327	-0.316731	0.457555	14.3714	0 .	1 x 9
46	chr06_16528860		0.321839	0.511627	1.67816	-0.321839	0.353841	10.5658	0 .	3 x 9
47	chr09_1440256		0.328225	0.536191	1.67178	-0.328225	0.380059	11.4756	0 .	1 x 7
48	chr08_9038752		0.330779	0.505056	1.66922	-0.330779	0.244272	7.03526	2.17792450740717e-12 .	3 x 10
49	chr08_8789249		0.332056	0.508009	1.66794	-0.332056	0.28774	8.391	1.11022302462516e-16 .	3 x 9
50	chr14_4100408		0.342273	0.528513	1.65773	-0.342273	0.29241	8.53983	0 .	3 x 10
51	chr12_794127		0.347382	0.532053	1.65262	-0.347382	0.432079	13.3808	0 .	3 x 9
52	chr06_8128583		0.349936	0.547366	1.65006	-0.349936	0.322082	9.50158	0 .	1 x 7
53	chr12_21169374		0.349936	0.535542	1.65006	-0.349936	0.330796	9.78977	0 .	1 x 9
54	chr11_7488242		0.36143	0.545714	1.63857	-0.36143	0.317444	9.34931	0 .	1 x 8
55	chr17_3562926		0.36143	0.543035	1.63857	-0.36143	0.383945	11.6131	0 .	2 x 9
56	chr18_20682360		0.363985	0.536899	1.63602	-0.363985	0.35247	10.519	0 .	3 x 10
57	chr14_7210069		0.369093	0.542904	1.63091	-0.369093	0.321208	9.47282	0 .	3 x 10
58	chr11_1004248		0.375479	0.532513	1.62452	-0.375479	0.342077	10.1671	0 .	1 x 9
59	chr16_115246		0.37931	0.567988	1.62069	-0.37931	0.343393	10.2114	0 .	1 x 7
60	chr04_3142980		0.380587	0.545263	1.61941	-0.380587	0.304559	8.93012	0 .	1 x 7
61	chr11_7604497		0.380587	0.554853	1.61941	-0.380587	0.288842	8.42607	1.11022302462516e-16 .	1 x 7
62	chr14_7420423		0.381865	0.545822	1.61814	-0.381865	0.307027	9.00997	0 .	3 x 10
63	chr07_6688128		0.384419	0.571565	1.61558	-0.384419	0.315678	9.29151	0 .	2 x 9
64	chr18_2618673		0.384419	0.566805	1.61558	-0.384419	0.326744	9.65543	0 .	1 x 8
65	chr01_5140666		0.385696	0.571821	1.6143	-0.385696	0.377333	11.3795	0 .	1 x 10
66	chr08_9521203		0.386973	0.544554	1.61303	-0.386973	0.306629	8.99707	0 .	1 x 7
67	chr07_4742493		0.390805	0.566071	1.6092	-0.390805	0.279097	8.1173	8.88178419700125e-16 .	3 x 8
68	chr12_2093062		0.393359	0.557198	1.60664	-0.393359	0.399588	12.1741	0 .	3 x 9
69	chr05_24084065		0.39719	0.580648	1.60281	-0.39719	0.386192	11.6929	0 .	2 x 9
70	chr12_2372472		0.40613	0.566339	1.59387	-0.40613	0.387736	11.7479	0 .	3 x 10
71	chr01_10608490		0.408685	0.582561	1.59132	-0.408685	0.285062	8.30597	2.22044604925031e-16 .	2 x 8
72	chr06_3142964		0.408685	0.573702	1.59132	-0.408685	0.305564	8.96262	0 .	1 x 7
73	chr11_664401		0.408685	0.573702	1.59132	-0.408685	0.339681	10.0865	0 .	2 x 9
74	chr08_12015936		0.421456	0.552708	1.57854	-0.421456	0.315481	9.28507	0 .	1 x 7
75	chr12_1902433		0.42401	0.562253	1.57599	-0.42401	0.365223	10.957	0 .	3 x 9
76	chr18_23664057		0.429119	0.578631	1.57088	-0.429119	0.425287	13.1236	0 .	1 x 9
77	chr19_5053631		0.430396	0.600503	1.5696	-0.430396	0.481565	15.346	0 .	1 x 10
78	chr02_4243616		0.445722	0.591494	1.55428	-0.445722	0.294432	8.60445	0 .	2 x 8
79	chr05_23666121		0.445722	0.595807	1.55428	-0.445722	0.364456	10.9305	0 .	1 x 8
80	chr14_3449918		0.448276	0.619105	1.55172	-0.448276	0.290623	8.48281	0 .	2 x 9
81	chr14_3497750		0.45083	0.613083	1.54917	-0.45083	0.260499	7.53551	6.75015598972095e-14 .	2 x 9
82	chr14_7175378		0.452107	0.576702	1.54789	-0.452107	0.305106	8.94779	0 .	2 x 10
83	chr18_22417378		0.452107	0.572245	1.54789	-0.452107	0.228575	6.55736	4.98097119105978e-11 .	3 x 9
84	chr12_23445742		0.453384	0.594199	1.54662	-0.453384	0.319469	9.41568	0 .	1 x 7
85	chr14_6832979		0.454662	0.579122	1.54534	-0.454662	0.3023	8.85719	0 .	2 x 10
86	chr05_25417428		0.461047	0.611822	1.53895	-0.461047	0.552812	18.5277	0 .	1 x 9
87	chr18_24689338		0.461047	0.613912	1.53895	-0.461047	0.45495	14.2682	0 .	2 x 9
88	chr07_6408965		0.464879	0.605743	1.53512	-0.464879	0.302206	8.85416	0 .	2 x 9
89	chr01_3759142		0.467433	0.61219	1.53257	-0.467433	0.484916	15.4855	0 .	1 x 10
90	chr05_24709439		0.480204	0.637308	1.5198	-0.480204	0.431477	13.3579	0 .	1 x 8
91	chr17_6804110		0.482759	0.614886	1.51724	-0.482759	0.263772	7.63724	3.25295346215171e-14 .	1 x 8
92	chr19_4531737		0.487867	0.639498	1.51213	-0.487867	0.493012	15.8261	0 .	1 x 9
93	chr19_3742694		0.490421	0.600296	1.50958	-0.490421	0.412188	12.6351	0 .	1 x 9
94	chr01_4363169		0.496807	0.629508	1.50319	-0.496807	0.489033	15.658	0 .	1 x 10
95	chr19_3646758		0.499361	0.61926	1.50064	-0.499361	0.340046	10.0988	0 .	1 x 9
96	chr19_3381577		0.514687	0.600198	1.48531	-0.514687	0.313486	9.21993	0 .	2 x 9
97	chr11_731096		0.544061	0.615562	1.45594	-0.544061	0.276493	8.03529	1.77635683940025e-15 .	1 x 10
98	chr14_5696269		0.544061	0.625966	1.45594	-0.544061	0.304971	8.94343	0 .	2 x 10
99	chr07_4533101		0.547893	0.659466	1.45211	-0.547893	0.346669	10.322	0 .	3 x 8
100	chr02_3950106		0.550447	0.65342	1.44955	-0.550447	0.417572	12.8347	0 .	1 x 8
101	chr05_25207264		0.561941	0.636522	1.43806	-0.561941	0.440245	13.6938	0 .	1 x 9
102	chr16_15290378		0.56705	0.648096	1.43295	-0.56705	0.319596	9.41988	0 .	1 x 10
103	chr12_6468197		0.578544	0.626702	1.42146	-0.578544	0.187271	5.32438	6.62892358782585e-08 .	3 x 10
104	chr17_3659134		0.583653	0.688231	1.41635	-0.583653	0.458133	14.3944	0 .	1 x 9
105	chr19_4584947		0.586207	0.670951	1.41379	-0.586207	0.479051	15.2419	0 .	1 x 8
106	chr13_20553861		0.588761	0.643329	1.41124	-0.588761	0.281698	8.19944	4.44089209850063e-16 .	3 x 10
107	chrUn_16418370		0.591315	0.670442	1.40868	-0.591315	0.377251	11.3766	0 .	1 x 8
108	chr08_10668505		0.598978	0.667441	1.40102	-0.598978	0.464942	14.6668	0 .	1 x 7
109	chr12_3357334		0.598978	0.640021	1.40102	-0.598978	0.262477	7.59696	4.35207425653061e-14 .	3 x 10
110	chr07_7423961		0.609195	0.695937	1.3908	-0.609195	0.459902	14.4649	0 .	2 x 8
111	chr12_388362		0.613027	0.65356	1.38697	-0.613027	0.423694	13.0637	0 .	3 x 8
112	chr03_3083557		0.615581	0.677903	1.38442	-0.615581	0.384028	11.616	0 .	1 x 7
113	chr16_15831373		0.634738	0.645482	1.36526	-0.634738	0.338535	10.0481	0 .	1 x 7
114	chr16_16084387		0.653895	0.674281	1.3461	-0.653895	0.314416	9.2503	0 .	1 x 10
115	chr08_10650632		0.659004	0.67119	1.341	-0.659004	0.412114	12.6323	0 .	1 x 7
116	chr19_3252740		0.659004	0.697094	1.341	-0.659004	0.350205	10.442	0 .	1 x 9
117	chr05_25410848		0.660281	0.643293	1.33972	-0.660281	0.401865	12.2567	0 .	1 x 9
118	chr18_32698744		0.66539	0.671555	1.33461	-0.66539	0.215873	6.17459	5.33257438206647e-10 .	1 x 9
119	chr19_2770510		0.66539	0.676937	1.33461	-0.66539	0.363953	10.9131	0 .	3 x 9
120	chr09_1479463		0.669221	0.689114	1.33078	-0.669221	0.427794	13.2182	0 .	1 x 8
121	chr14_4397003		0.675607	0.685966	1.32439	-0.675607	0.448046	13.9968	0 .	2 x 10
122	chr13_29056180		0.678161	0.668619	1.32184	-0.678161	0.20772	5.93066	2.265805543189e-09 .	2 x 7
123	chr19_3473697		0.683269	0.655275	1.31673	-0.683269	0.308603	9.06107	0 .	1 x 9
124	chr16_18874997		0.685824	0.668108	1.31418	-0.685824	0.293536	8.57579	0 .	1 x 7
125	chr16_18903660		0.685824	0.668108	1.31418	-0.685824	0.293536	8.57579	0 .	1 x 7
126	chr17_8207406		0.687101	0.660037	1.3129	-0.687101	0.325795	9.62405	0 .	1 x 8
127	chr12_1089154		0.688378	0.643958	1.31162	-0.688378	0.404908	12.3676	0 .	3 x 9
128	chr17_3857323		0.690932	0.678091	1.30907	-0.690932	0.345745	10.2908	0 .	3 x 9
129	chr13_3298921		0.692209	0.671672	1.30779	-0.692209	0.262456	7.59631	4.36317648677687e-14 .	1 x 8
130	chr17_3480816		0.697318	0.693091	1.30268	-0.697318	0.418346	12.8635	0 .	2 x 9
131	chr11_7904157		0.702427	0.65118	1.29757	-0.702427	0.298173	8.72439	0 .	3 x 10
132	chr16_15152959		0.703704	0.636857	1.2963	-0.703704	0.287684	8.38924	1.11022302462516e-16 .	1 x 7
133	chr17_3516181		0.706258	0.703342	1.29374	-0.706258	0.470913	14.9084	0 .	2 x 9
134	chr13_3384727		0.726692	0.685485	1.27331	-0.726692	0.288645	8.4198	1.11022302462516e-16 .	1 x 8
135	chr08_14459556		0.733078	0.672433	1.26692	-0.733078	0.269703	7.82227	8.43769498715119e-15 .	1 x 8
136	chr03_4571507		0.734355	0.667717	1.26564	-0.734355	0.244722	7.04904	1.98452365651747e-12 .	1 x 10
137	chr17_4661734		0.739464	0.685297	1.26054	-0.739464	0.374146	11.2677	0 .	2 x 9
138	chr02_5930401		0.750958	0.776062	1.24904	-0.750958	0.532407	17.5659	0 .	1 x 8
139	chr07_4890536		0.754789	0.696019	1.24521	-0.754789	0.29197	8.52577	0 .	3 x 8
140	chr11_18010438		0.754789	0.674066	1.24521	-0.754789	0.194192	5.52872	2.20083550273031e-08 .	1 x 10
141	chr19_22582439		0.761175	0.686697	1.23883	-0.761175	0.251747	7.2649	4.53193038651989e-13 .	1 x 7
142	chr09_1461587		0.768838	0.716164	1.23116	-0.768838	0.439631	13.6701	0 .	1 x 8
143	chr09_1418798		0.770115	0.717467	1.22989	-0.770115	0.440321	13.6967	0 .	1 x 8
144	chr08_18752867		0.771392	0.706186	1.22861	-0.771392	0.319525	9.41755	0 .	1 x 9
145	chr16_20589079		0.777778	0.694526	1.22222	-0.777778	0.3613	10.8216	0 .	1 x 10
146	chr17_2053313		0.807152	0.682545	1.19285	-0.807152	0.258117	7.46167	1.14130926931466e-13 .	3 x 8
147	chr08_14172672		0.808429	0.687002	1.19157	-0.808429	0.319979	9.43243	0 .	1 x 8
148	chr19_6075953		0.826309	0.708778	1.17369	-0.826309	0.284624	8.29207	2.22044604925031e-16 .	1 x 7
149	chr18_3589962		0.833972	0.714213	1.16603	-0.833972	0.302099	8.8507	0 .	1 x 8
150	chr19_5403812		0.83908	0.708191	1.16092	-0.83908	0.345559	10.2845	0 .	1 x 10
151	chr09_1379768		0.846743	0.739321	1.15326	-0.846743	0.448683	14.0217	0 .	1 x 8
152	chr12_5530152		0.849298	0.712244	1.1507	-0.849298	0.360597	10.7974	0 .	1 x 10
153	chr19_2706909		0.871009	0.710228	1.12899	-0.871009	0.466994	14.7495	0 .	2 x 9
154	chr07_7869073		0.877395	0.697733	1.12261	-0.877395	0.354954	10.6038	0 .	2 x 9
155	chr08_14207186		0.885057	0.690961	1.11494	-0.885057	0.353593	10.5573	0 .	1 x 8
156	chr13_20533404		0.890166	0.71723	1.10983	-0.890166	0.379439	11.4537	0 .	1 x 10
157	chr08_13882040		0.895275	0.692571	1.10473	-0.895275	0.334561	9.91514	0 .	1 x 8
158	chr18_34073465		0.902937	0.726853	1.09706	-0.902937	0.305007	8.9446	0 .	1 x 9
159	chr19_5668680		0.908046	0.685846	1.09195	-0.908046	0.350948	10.4672	0 .	2 x 10
160	chr11_493263		0.934866	0.702724	1.06513	-0.934866	0.247862	7.14539	1.03117514527185e-12 .	2 x 8
161	chr05_24320795		0.945083	0.700964	1.05492	-0.945083	0.36134	10.8229	0 .	1 x 9
162	chr19_23098326		0.948914	0.697493	1.05109	-0.948914	0.229634	6.58941	4.06166211774917e-11 .	1 x 7
163	chr12_5534543		0.950192	0.723711	1.04981	-0.950192	0.261459	7.56532	5.45119505090952e-14 .	2 x 10
164	chr05_23805502		0.952746	0.726614	1.04725	-0.952746	0.40064	12.2122	0 .	1 x 9
165	chr05_23807175		0.952746	0.726614	1.04725	-0.952746	0.40064	12.2122	0 .	1 x 9
166	chr08_13774858		0.959132	0.687077	1.04087	-0.959132	0.344099	10.2352	0 .	1 x 8
167	chr06_16738124		0.962963	0.722711	1.03704	-0.962963	0.266804	7.73171	1.64313007644523e-14 .	1 x 7
168	chr18_27495841		0.962963	0.715589	1.03704	-0.962963	0.261206	7.55746	5.77315972805081e-14 .	1 x 9
169	chr19_2678464		0.970626	0.682996	1.02937	-0.970626	0.308991	9.07367	0 .	3 x 9
170	chr16_15814109		0.971903	0.693283	1.0281	-0.971903	0.338536	10.0481	0 .	1 x 7
171	chr12_8085087		0.977011	0.684178	1.02299	-0.977011	0.250913	7.2392	5.41344746807226e-13 .	2 x 8
172	chr07_7447454		0.979566	0.700898	1.02043	-0.979566	0.369227	11.096	0 .	2 x 8
173	chr18_10060673		0.980843	0.704542	1.01916	-0.980843	0.28227	8.21752	4.44089209850063e-16 .	1 x 10
174	chr12_1180156		0.983397	0.707364	1.0166	-0.983397	0.327661	9.68578	0 .	3 x 9
175	chr08_14604063		0.984674	0.706487	1.01533	-0.984674	0.377842	11.3974	0 .	1 x 9
176	chr08_19047510		0.985951	0.70379	1.01405	-0.985951	0.308988	9.07358	0 .	1 x 8
177	chr12_529748		0.992337	0.704798	1.00766	-0.992337	0.30506	8.9463	0 .	3 x 8
