# Supplementary material for: A topological map of the genetic components of grapevine—Admixture meets SOMmelier machine learning
Source: PLoS Comput Biol. 2026 Feb 20;22(2):e1013882. doi: 10.1371/journal.pcbi.1013882 (PMC12948125; doi:10.1371/journal.pcbi.1013882)
Supplement: S5 Table — (XLSX) [file pcbi.1013882.s010.xlsx]

## Sheet: info
Tool
data version release date					PANTHER version 19.0 Released 2024-06-20
tool release date					20240807
Test
organism					Vitis vinifera
annotation set					PANTHER GO-Slim Biological Process, PANTHER GO-Slim Cellular Component, PANTHER GO-Slim Molecular Function
correction					FDR
test type					FISHER

## Sheet: C1(red)
Ontology	GO Name	GO ID	GO Level	P value raw	Fold Enrichement	FDR	expected	number_in_list	number_in_reference	total_input	total_reference	over_under	mapped_id	group	notes
Biological Process	intracellular calcium ion homeostasis	GO:0006874	0	0.000724	4.49	0.0149	1.56	7	31	1486	29570	+	Vitvi05g00936;Vitvi04g00559;Vitvi15g00925;Vitvi08g01111;Vitvi08g01766;Vitvi19g00144;Vitvi19g00420	1
Biological Process	calcium ion homeostasis	GO:0055074	1	0.000724	4.49	0.0151	1.56	7	31	1486	29570	+	Vitvi05g00936;Vitvi04g00559;Vitvi15g00925;Vitvi08g01111;Vitvi08g01766;Vitvi19g00144;Vitvi19g00420	1
Biological Process	intracellular monoatomic cation homeostasis	GO:0030003	1	0.000217	3.15	0.00574	4.12	13	82	1486	29570	+	Vitvi05g00936;Vitvi04g00559;Vitvi15g00925;Vitvi08g01111;Vitvi03g00766;Vitvi05g00420;Vitvi08g01766;Vitvi04g00211;Vitvi08g01415;Vitvi19g00144;Vitvi19g00420;Vitvi18g01307;Vitvi07g00158	1
Biological Process	inorganic ion homeostasis	GO:0098771	2	6.11e-05	3.79	0.00255	3.17	12	63	1486	29570	+	Vitvi05g00936;Vitvi01g00108;Vitvi04g00559;Vitvi07g00158;Vitvi15g00925;Vitvi08g01111;Vitvi03g00766;Vitvi05g00420;Vitvi08g01766;Vitvi19g00144;Vitvi19g00420;Vitvi18g01307	1
Biological Process	intracellular monoatomic ion homeostasis	GO:0006873	2	0.000217	3.15	0.00563	4.12	13	82	1486	29570	+	Vitvi05g00936;Vitvi04g00559;Vitvi15g00925;Vitvi08g01111;Vitvi03g00766;Vitvi05g00420;Vitvi08g01766;Vitvi04g00211;Vitvi08g01415;Vitvi19g00144;Vitvi19g00420;Vitvi18g01307;Vitvi07g00158	1
Biological Process	monoatomic cation homeostasis	GO:0055080	2	0.000384	2.84	0.00898	4.92	14	98	1486	29570	+	Vitvi05g00936;Vitvi04g00559;Vitvi15g00925;Vitvi08g01111;Vitvi03g00766;Vitvi05g00420;Vitvi08g01766;Vitvi04g00211;Vitvi08g01415;Vitvi19g00144;Vitvi19g00420;Vitvi18g01307;Vitvi01g00108;Vitvi07g00158	1
Biological Process	intracellular chemical homeostasis	GO:0055082	3	0.000155	3.1	0.00463	4.52	14	90	1486	29570	+	Vitvi05g00936;Vitvi04g00559;Vitvi15g00925;Vitvi08g01111;Vitvi03g00766;Vitvi05g00420;Vitvi08g01766;Vitvi04g00211;Vitvi08g01646;Vitvi08g01415;Vitvi19g00144;Vitvi19g00420;Vitvi18g01307;Vitvi07g00158	1
Biological Process	monoatomic ion homeostasis	GO:0050801	3	6.17e-05	3.06	0.0025	5.23	16	104	1486	29570	+	Vitvi05g00936;Vitvi04g00559;Vitvi15g00925;Vitvi04g00439;Vitvi08g01111;Vitvi03g00766;Vitvi05g00420;Vitvi08g01766;Vitvi04g00211;Vitvi08g01415;Vitvi19g00144;Vitvi19g00420;Vitvi18g01307;Vitvi01g00108;Vitvi07g00158;Vitvi11g00419	1
Biological Process	cellular homeostasis	GO:0019725	4	0.000593	2.62	0.0134	5.73	15	114	1486	29570	+	Vitvi05g00936;Vitvi04g00559;Vitvi15g00925;Vitvi08g01111;Vitvi03g00766;Vitvi05g00235;Vitvi05g00420;Vitvi08g01766;Vitvi04g00211;Vitvi08g01646;Vitvi08g01415;Vitvi19g00144;Vitvi19g00420;Vitvi18g01307;Vitvi07g00158	1
Biological Process	chemical homeostasis	GO:0048878	4	0.000196	2.52	0.00529	7.54	19	150	1486	29570	+	Vitvi05g00936;Vitvi04g00559;Vitvi15g00925;Vitvi04g00439;Vitvi18g02493;Vitvi08g01111;Vitvi03g00766;Vitvi05g00420;Vitvi08g01766;Vitvi04g00211;Vitvi08g01646;Vitvi08g01415;Vitvi19g00144;Vitvi19g00420;Vitvi18g01307;Vitvi01g00108;Vitvi07g00158;Vitvi09g00516;Vitvi11g00419	1
Biological Process	homeostatic process	GO:0042592	5	0.000617	2.29	0.0137	8.74	20	174	1486	29570	+	Vitvi05g00936;Vitvi04g00559;Vitvi15g00925;Vitvi04g00439;Vitvi18g02493;Vitvi08g01111;Vitvi03g00766;Vitvi05g00235;Vitvi05g00420;Vitvi08g01766;Vitvi04g00211;Vitvi08g01646;Vitvi08g01415;Vitvi19g00144;Vitvi19g00420;Vitvi18g01307;Vitvi01g00108;Vitvi07g00158;Vitvi09g00516;Vitvi11g00419	1
Biological Process	ERAD pathway	GO:0036503	0	0.000193	3.9	0.00532	2.56	10	51	1486	29570	+	Vitvi15g00817;Vitvi16g00153;Vitvi08g00198;Vitvi18g01012;Vitvi17g01311;Vitvi07g01707;Vitvi16g01391;Vitvi19g00493;Vitvi03g00053;Vitvi03g00285	2
Biological Process	proteasomal protein catabolic process	GO:0010498	1	0.00156	2.09	0.0272	10.05	21	200	1486	29570	+	Vitvi15g00817;Vitvi03g00135;Vitvi02g00176;Vitvi08g00198;Vitvi18g00660;Vitvi18g01012;Vitvi15g00742;Vitvi09g00734;Vitvi07g01707;Vitvi16g01391;Vitvi19g00493;Vitvi10g00127;Vitvi07g00214;Vitvi16g00153;Vitvi19g00093;Vitvi04g00295;Vitvi17g01311;Vitvi03g00053;Vitvi03g00285;Vitvi07g01684;Vitvi18g01180	2
Biological Process	response to endoplasmic reticulum stress	GO:0034976	1	0.00161	3.02	0.0274	3.32	10	66	1486	29570	+	Vitvi15g00817;Vitvi16g00153;Vitvi08g00198;Vitvi18g01012;Vitvi17g01311;Vitvi07g01707;Vitvi16g01391;Vitvi19g00493;Vitvi03g00053;Vitvi03g00285	2
Biological Process	response to organonitrogen compound	GO:0010243	1	0.000228	3.83	0.00582	2.61	10	52	1486	29570	+	Vitvi15g00817;Vitvi16g00153;Vitvi08g00198;Vitvi18g01012;Vitvi17g01311;Vitvi07g01707;Vitvi16g01391;Vitvi19g00493;Vitvi03g00053;Vitvi03g00285	2
Biological Process	cellular response to stress	GO:0033554	2	0.00206	1.78	0.0341	17.99	32	358	1486	29570	+	Vitvi19g00069;Vitvi15g00817;Vitvi12g00384;Vitvi02g01153;Vitvi12g00022;Vitvi17g00083;Vitvi08g00198;Vitvi13g00975;Vitvi03g00577;Vitvi07g01707;Vitvi04g00522;Vitvi07g01249;Vitvi16g00109;Vitvi03g00285;Vitvi17g01000;Vitvi08g00160;Vitvi19g00577;Vitvi18g00660;Vitvi18g01012;Vitvi15g00986;Vitvi16g01391;Vitvi19g00493;Vitvi04g00992;Vitvi11g00682;Vitvi05g00265;Vitvi08g00967;Vitvi01g00413;Vitvi16g00299;Vitvi16…	2
Biological Process	protein catabolic process	GO:0030163	2	0.00209	1.77	0.0342	18.04	32	359	1486	29570	+	Vitvi15g00817;Vitvi03g00377;Vitvi03g00135;Vitvi19g00744;Vitvi08g00198;Vitvi07g01707;Vitvi08g00896;Vitvi18g01729;Vitvi07g00214;Vitvi19g00093;Vitvi04g00295;Vitvi07g01261;Vitvi03g00021;Vitvi03g00285;Vitvi07g01684;Vitvi02g00176;Vitvi08g01551;Vitvi18g00740;Vitvi08g01432;Vitvi18g00660;Vitvi18g01012;Vitvi15g00742;Vitvi09g00734;Vitvi16g01391;Vitvi19g00493;Vitvi14g01586;Vitvi10g00127;Vitvi16g00153;Vitvi07…	2
Biological Process	proteolysis involved in protein catabolic process	GO:0051603	2	0.0014	1.79	0.0261	17.89	32	356	1486	29570	+	Vitvi15g00817;Vitvi03g00377;Vitvi03g00135;Vitvi19g00744;Vitvi08g00198;Vitvi07g01707;Vitvi08g00896;Vitvi18g01729;Vitvi07g00214;Vitvi19g00093;Vitvi04g00295;Vitvi07g01261;Vitvi03g00021;Vitvi03g00285;Vitvi07g01684;Vitvi02g00176;Vitvi08g01551;Vitvi18g00740;Vitvi08g01432;Vitvi18g00660;Vitvi18g01012;Vitvi15g00742;Vitvi09g00734;Vitvi16g01391;Vitvi19g00493;Vitvi14g01586;Vitvi10g00127;Vitvi16g00153;Vitvi07…	2
Biological Process	response to nitrogen compound	GO:1901698	2	0.00127	3.11	0.0239	3.22	10	64	1486	29570	+	Vitvi15g00817;Vitvi16g00153;Vitvi08g00198;Vitvi18g01012;Vitvi17g01311;Vitvi07g01707;Vitvi16g01391;Vitvi19g00493;Vitvi03g00053;Vitvi03g00285	2
Biological Process	cellular response to stimulus	GO:0051716	3	0.000277	1.64	0.00681	34.78	57	692	1486	29570	+	Vitvi08g02055;Vitvi08g00198;Vitvi13g00975;Vitvi03g00577;Vitvi07g01707;Vitvi01g00029;Vitvi06g00649;Vitvi03g00343;Vitvi08g00160;Vitvi19g00577;Vitvi03g00583;Vitvi18g00660;Vitvi15g00986;Vitvi08g01255;Vitvi16g01391;Vitvi11g00087;Vitvi07g00628;Vitvi19g00493;Vitvi11g00682;Vitvi01g00140;Vitvi08g00967;Vitvi17g00929;Vitvi15g01077;Vitvi01g00413;Vitvi16g01226;Vitvi16g00299;Vitvi06g00356;Vitvi07g01110;Vitvi15…	2
Biological Process	macromolecule catabolic process	GO:0009057	3	0.000276	1.79	0.00691	23.97	43	477	1486	29570	+	Vitvi15g00817;Vitvi03g00377;Vitvi03g00135;Vitvi19g00744;Vitvi08g00198;Vitvi13g00975;Vitvi03g00313;Vitvi16g00272;Vitvi07g01707;Vitvi08g00896;Vitvi16g00150;Vitvi18g01729;Vitvi07g00214;Vitvi15g01025;Vitvi06g00580;Vitvi19g00093;Vitvi04g00295;Vitvi07g01261;Vitvi03g00021;Vitvi03g00285;Vitvi07g01684;Vitvi18g01096;Vitvi02g00176;Vitvi08g01551;Vitvi18g00740;Vitvi08g01432;Vitvi18g00660;Vitvi18g01012;Vitvi15…	2
Biological Process	protein metabolic process	GO:0019538	3	6.35e-09	1.64	9.72e-07	85.83	141	1708	1486	29570	+	Vitvi12g00483;Vitvi03g00210;Vitvi03g00452;Vitvi03g00457;Vitvi08g00198;Vitvi19g00569;Vitvi13g00617;Vitvi18g00116;Vitvi05g00355;Vitvi09g01017;Vitvi14g00029;Vitvi18g00998;Vitvi11g01085;Vitvi01g00029;Vitvi18g01729;Vitvi12g00912;Vitvi11g00543;Vitvi16g01416;Vitvi07g00132;Vitvi18g00064;Vitvi14g00679;Vitvi18g00740;Vitvi18g00102;Vitvi15g00742;Vitvi16g01391;Vitvi10g01540;Vitvi14g00315;Vitvi17g00929;Vitvi07…	2
Biological Process	proteolysis	GO:0006508	3	2.06e-05	2.01	0.00105	20.91	42	416	1486	29570	+	Vitvi12g00141;Vitvi15g00817;Vitvi03g00377;Vitvi03g00135;Vitvi19g00744;Vitvi08g00198;Vitvi07g01707;Vitvi08g00896;Vitvi14g00029;Vitvi18g01729;Vitvi07g00214;Vitvi11g00327;Vitvi19g00093;Vitvi04g00295;Vitvi07g01261;Vitvi16g01416;Vitvi03g00021;Vitvi03g00285;Vitvi07g01684;Vitvi14g01548;Vitvi02g00176;Vitvi08g01551;Vitvi18g00740;Vitvi18g00102;Vitvi08g01432;Vitvi18g00660;Vitvi18g01012;Vitvi15g00148;Vitvi15…	2
Biological Process	cellular process	GO:0009987	4	3.41e-15	1.46	1.57e-12	258.2	376	5138	1486	29570	+	Vitvi08g01560;Vitvi04g00669;Vitvi03g00210;Vitvi03g00452;Vitvi03g00457;Vitvi18g00079;Vitvi13g00975;Vitvi03g00577;Vitvi13g00617;Vitvi03g01309;Vitvi09g00443;Vitvi15g00473;Vitvi11g01085;Vitvi15g01571;Vitvi01g00029;Vitvi14g00391;Vitvi07g00137;Vitvi01g00024;Vitvi11g00543;Vitvi16g00440;Vitvi12g00754;Vitvi13g01396;Vitvi03g01550;Vitvi07g00132;Vitvi12g01842;Vitvi18g00064;Vitvi03g00343;Vitvi03g00583;Vitvi12…	2
Biological Process	macromolecule metabolic process	GO:0043170	4	3.82e-11	1.55	8.76e-09	141.46	219	2815	1486	29570	+	Vitvi08g01560;Vitvi03g00210;Vitvi03g00452;Vitvi03g00457;Vitvi13g00975;Vitvi03g00577;Vitvi13g00617;Vitvi14g00029;Vitvi18g00998;Vitvi11g01085;Vitvi01g00029;Vitvi18g01729;Vitvi07g00137;Vitvi11g00543;Vitvi12g00754;Vitvi16g01416;Vitvi03g01550;Vitvi07g00132;Vitvi18g00064;Vitvi18g00740;Vitvi05g00526;Vitvi11g00682;Vitvi10g01540;Vitvi15g00908;Vitvi12g02128;Vitvi17g01176;Vitvi13g00294;Vitvi19g01357;Vitvi15…	2
Biological Process	organic substance catabolic process	GO:1901575	4	0.00231	1.53	0.0375	36.03	55	717	1486	29570	+	Vitvi03g00377;Vitvi03g00135;Vitvi03g00892;Vitvi08g00198;Vitvi13g00975;Vitvi18g00953;Vitvi07g01707;Vitvi18g01729;Vitvi07g00214;Vitvi19g00093;Vitvi07g01261;Vitvi02g01288;Vitvi03g00021;Vitvi14g01406;Vitvi02g00176;Vitvi18g00740;Vitvi12g00270;Vitvi18g00660;Vitvi15g00742;Vitvi03g00547;Vitvi16g01391;Vitvi19g00493;Vitvi14g01600;Vitvi18g00504;Vitvi10g00127;Vitvi07g00228;Vitvi06g01524;Vitvi15g00817;Vitvi19…	2
Biological Process	organonitrogen compound metabolic process	GO:1901564	4	2.1e-07	1.48	2.9e-05	113.22	168	2253	1486	29570	+	Vitvi12g00483;Vitvi03g00210;Vitvi03g00452;Vitvi03g00457;Vitvi08g00198;Vitvi19g00569;Vitvi13g00617;Vitvi18g00116;Vitvi03g01309;Vitvi05g00355;Vitvi09g01017;Vitvi14g00029;Vitvi18g00998;Vitvi11g01085;Vitvi01g00029;Vitvi18g01729;Vitvi01g00024;Vitvi12g00912;Vitvi11g00543;Vitvi16g01416;Vitvi07g00132;Vitvi18g00064;Vitvi14g00679;Vitvi12g02013;Vitvi18g00740;Vitvi18g00102;Vitvi15g00742;Vitvi16g01391;Vitvi08…	2
Biological Process	primary metabolic process	GO:0044238	4	1.09e-12	1.51	3.75e-10	181.16	274	3605	1486	29570	+	Vitvi08g01560;Vitvi03g00210;Vitvi03g00452;Vitvi18g02493;Vitvi03g00457;Vitvi13g00975;Vitvi03g00577;Vitvi13g00617;Vitvi09g00444;Vitvi14g00029;Vitvi18g00998;Vitvi11g01085;Vitvi01g00029;Vitvi18g01729;Vitvi07g00137;Vitvi11g00543;Vitvi12g00754;Vitvi16g01416;Vitvi03g01550;Vitvi07g00132;Vitvi18g00064;Vitvi18g00740;Vitvi05g00526;Vitvi11g00682;Vitvi10g01540;Vitvi18g00504;Vitvi15g00908;Vitvi12g02128;Vitvi17…	2
Biological Process	nitrogen compound metabolic process	GO:0006807	5	4.35e-10	1.48	7.5e-08	160.91	238	3202	1486	29570	+	Vitvi08g01560;Vitvi03g00210;Vitvi03g00452;Vitvi03g00457;Vitvi13g00975;Vitvi03g00577;Vitvi13g00617;Vitvi03g01309;Vitvi14g00029;Vitvi18g00998;Vitvi11g01085;Vitvi01g00029;Vitvi18g01729;Vitvi07g00137;Vitvi01g00024;Vitvi11g00543;Vitvi12g00754;Vitvi16g01416;Vitvi03g01550;Vitvi07g00132;Vitvi18g00064;Vitvi12g02013;Vitvi18g00740;Vitvi05g00526;Vitvi11g00682;Vitvi08g00008;Vitvi10g01540;Vitvi18g00504;Vitvi15…	2
Biological Process	organic substance metabolic process	GO:0071704	5	7.34e-12	1.47	2.02e-09	197.8	290	3936	1486	29570	+	Vitvi08g01560;Vitvi03g00210;Vitvi03g00452;Vitvi18g02493;Vitvi03g00457;Vitvi13g00975;Vitvi03g00577;Vitvi13g00617;Vitvi03g01309;Vitvi09g00444;Vitvi14g00029;Vitvi18g00998;Vitvi11g01085;Vitvi01g00029;Vitvi18g01729;Vitvi07g00137;Vitvi01g00024;Vitvi11g00543;Vitvi12g00754;Vitvi16g01416;Vitvi03g01550;Vitvi07g00132;Vitvi18g00064;Vitvi12g02013;Vitvi18g00740;Vitvi05g00526;Vitvi11g00682;Vitvi08g00008;Vitvi10…	2
Biological Process	metabolic process	GO:0008152	6	6.42e-11	1.42	1.26e-08	212.02	302	4219	1486	29570	+	Vitvi08g01560;Vitvi03g00210;Vitvi03g00452;Vitvi18g02493;Vitvi03g00457;Vitvi13g00975;Vitvi03g00577;Vitvi13g00617;Vitvi03g01309;Vitvi09g00444;Vitvi14g00029;Vitvi18g00998;Vitvi11g01085;Vitvi01g00029;Vitvi18g01729;Vitvi07g00137;Vitvi01g00024;Vitvi11g00543;Vitvi12g00754;Vitvi16g01416;Vitvi03g01550;Vitvi07g00132;Vitvi18g00064;Vitvi12g02013;Vitvi18g00740;Vitvi05g00526;Vitvi11g00682;Vitvi08g00008;Vitvi10…	2
Biological Process	positive regulation of transcription by RNA polymerase II	GO:0045944	0	0.00326	3.18	0.0488	2.51	8	50	1486	29570	+	Vitvi15g01100;Vitvi08g01164;Vitvi05g00526;Vitvi18g01012;Vitvi05g00453;Vitvi07g00052;Vitvi05g00355;Vitvi03g00285	3
Biological Process	regulation of transcription by RNA polymerase II	GO:0006357	1	0.000173	2.04	0.00497	15.23	31	303	1486	29570	+	Vitvi04g00546;Vitvi18g01044;Vitvi08g01164;Vitvi18g00673;Vitvi18g00553;Vitvi18g00892;Vitvi09g00060;Vitvi14g01554;Vitvi15g00774;Vitvi05g00453;Vitvi05g00355;Vitvi10g01233;Vitvi11g01141;Vitvi01g01482;Vitvi13g01609;Vitvi15g01100;Vitvi11g00601;Vitvi01g00008;Vitvi10g00911;Vitvi17g00850;Vitvi07g00052;Vitvi03g00065;Vitvi03g00285;Vitvi08g01791;Vitvi05g00526;Vitvi18g01012;Vitvi05g00106;Vitvi16g02079;Vitvi16…	3
Biological Process	regulation of DNA-templated transcription	GO:0006355	2	0.000139	1.75	0.00458	28.64	50	570	1486	29570	+	Vitvi04g00546;Vitvi18g01044;Vitvi08g01164;Vitvi14g01955;Vitvi18g00673;Vitvi18g00553;Vitvi14g01554;Vitvi05g00355;Vitvi10g01233;Vitvi01g01482;Vitvi14g01634;Vitvi16g00168;Vitvi16g00440;Vitvi02g00796;Vitvi17g00850;Vitvi07g00052;Vitvi03g00065;Vitvi05g00526;Vitvi03g00026;Vitvi09g01487;Vitvi07g01676;Vitvi16g02079;Vitvi11g00314;Vitvi17g00088;Vitvi18g00892;Vitvi09g00060;Vitvi15g00774;Vitvi05g00453;Vitvi11…	3
Biological Process	regulation of gene expression	GO:0010468	3	1.66e-06	1.8	0.000121	40.6	73	808	1486	29570	+	Vitvi04g00546;Vitvi18g01044;Vitvi08g01164;Vitvi14g01955;Vitvi19g00722;Vitvi18g00673;Vitvi18g00553;Vitvi18g00677;Vitvi14g01554;Vitvi05g00355;Vitvi10g01233;Vitvi01g01482;Vitvi15g00473;Vitvi14g01634;Vitvi16g00168;Vitvi02g00759;Vitvi16g00440;Vitvi07g01988;Vitvi02g00796;Vitvi17g00850;Vitvi07g00052;Vitvi11g00904;Vitvi03g00065;Vitvi05g00526;Vitvi03g00026;Vitvi08g00884;Vitvi09g01487;Vitvi07g01676;Vitvi16…	3
Biological Process	regulation of RNA biosynthetic process	GO:2001141	3	0.000139	1.75	0.00447	28.64	50	570	1486	29570	+	Vitvi04g00546;Vitvi18g01044;Vitvi08g01164;Vitvi14g01955;Vitvi18g00673;Vitvi18g00553;Vitvi14g01554;Vitvi05g00355;Vitvi10g01233;Vitvi01g01482;Vitvi14g01634;Vitvi16g00168;Vitvi16g00440;Vitvi02g00796;Vitvi17g00850;Vitvi07g00052;Vitvi03g00065;Vitvi05g00526;Vitvi03g00026;Vitvi09g01487;Vitvi07g01676;Vitvi16g02079;Vitvi11g00314;Vitvi17g00088;Vitvi18g00892;Vitvi09g00060;Vitvi15g00774;Vitvi05g00453;Vitvi11…	3
Biological Process	positive regulation of nucleobase-containing compound metabolic process	GO:0045935	4	0.00255	2.27	0.04	7.04	16	140	1486	29570	+	Vitvi12g02034;Vitvi08g01164;Vitvi05g00526;Vitvi18g01012;Vitvi05g00453;Vitvi05g00355;Vitvi10g01233;Vitvi15g01100;Vitvi07g00137;Vitvi07g00052;Vitvi17g00587;Vitvi06g01524;Vitvi11g00904;Vitvi03g00285;Vitvi06g00029;Vitvi06g01239	3
Biological Process	regulation of macromolecule biosynthetic process	GO:0010556	4	1.72e-06	1.79	0.000118	40.71	73	810	1486	29570	+	Vitvi04g00546;Vitvi18g01044;Vitvi08g01164;Vitvi14g01955;Vitvi19g00722;Vitvi18g00673;Vitvi18g00553;Vitvi18g00677;Vitvi14g01554;Vitvi05g00355;Vitvi10g01233;Vitvi01g01482;Vitvi15g00473;Vitvi14g01634;Vitvi16g00168;Vitvi02g00759;Vitvi16g00440;Vitvi07g01988;Vitvi02g00796;Vitvi17g00850;Vitvi07g00052;Vitvi11g00904;Vitvi03g00065;Vitvi05g00526;Vitvi03g00026;Vitvi08g00884;Vitvi09g01487;Vitvi07g01676;Vitvi16…	3
Biological Process	regulation of RNA metabolic process	GO:0051252	4	3.86e-05	1.78	0.00177	31.46	56	626	1486	29570	+	Vitvi04g00546;Vitvi18g01044;Vitvi08g01164;Vitvi14g01955;Vitvi18g00673;Vitvi18g00553;Vitvi14g01554;Vitvi05g00355;Vitvi10g01233;Vitvi01g01482;Vitvi14g01634;Vitvi16g00168;Vitvi16g00440;Vitvi02g00796;Vitvi17g00850;Vitvi07g00052;Vitvi11g00904;Vitvi03g00065;Vitvi05g00526;Vitvi03g00026;Vitvi09g01487;Vitvi07g01676;Vitvi16g02079;Vitvi11g00314;Vitvi06g01524;Vitvi17g00088;Vitvi14g01978;Vitvi18g00892;Vitvi09…	3
Biological Process	positive regulation of cellular metabolic process	GO:0031325	5	0.00125	2.28	0.0239	7.89	18	157	1486	29570	+	Vitvi12g02034;Vitvi08g01164;Vitvi05g00526;Vitvi18g01012;Vitvi05g00453;Vitvi11g00087;Vitvi05g00355;Vitvi10g01233;Vitvi15g01100;Vitvi07g00137;Vitvi07g01988;Vitvi07g00052;Vitvi17g00587;Vitvi06g01524;Vitvi11g00904;Vitvi03g00285;Vitvi06g00029;Vitvi06g01239	3
Biological Process	positive regulation of nitrogen compound metabolic process	GO:0051173	5	0.00235	2.12	0.0377	8.49	18	169	1486	29570	+	Vitvi12g02034;Vitvi08g01164;Vitvi05g00526;Vitvi18g01012;Vitvi05g00453;Vitvi11g00087;Vitvi05g00355;Vitvi10g01233;Vitvi15g01100;Vitvi07g00137;Vitvi07g01988;Vitvi07g00052;Vitvi17g00587;Vitvi06g01524;Vitvi11g00904;Vitvi03g00285;Vitvi06g00029;Vitvi06g01239	3
Biological Process	regulation of cellular biosynthetic process	GO:0031326	5	1.32e-06	1.8	0.000114	41.21	74	820	1486	29570	+	Vitvi04g00546;Vitvi18g01044;Vitvi08g01164;Vitvi14g01955;Vitvi19g00722;Vitvi18g00673;Vitvi18g00553;Vitvi18g00677;Vitvi14g01554;Vitvi05g00355;Vitvi10g01233;Vitvi01g01482;Vitvi15g00473;Vitvi14g01634;Vitvi16g00168;Vitvi02g00759;Vitvi16g00440;Vitvi07g01988;Vitvi02g00796;Vitvi17g00850;Vitvi07g00052;Vitvi11g00904;Vitvi03g00065;Vitvi05g00526;Vitvi03g00026;Vitvi08g00884;Vitvi09g01487;Vitvi07g01676;Vitvi16…	3
Biological Process	regulation of macromolecule metabolic process	GO:0060255	5	1.34e-06	1.75	0.000109	45.63	80	908	1486	29570	+	Vitvi04g00546;Vitvi18g01044;Vitvi08g01164;Vitvi14g01955;Vitvi19g00722;Vitvi18g00673;Vitvi18g00553;Vitvi18g00677;Vitvi14g01554;Vitvi18g00115;Vitvi05g00355;Vitvi10g01233;Vitvi01g01482;Vitvi09g00443;Vitvi15g00473;Vitvi14g01634;Vitvi16g00168;Vitvi02g00759;Vitvi07g00137;Vitvi16g00440;Vitvi07g01988;Vitvi02g00796;Vitvi17g00850;Vitvi07g00052;Vitvi11g00904;Vitvi03g00065;Vitvi03g00583;Vitvi05g00526;Vitvi03…	3
Biological Process	regulation of nucleobase-containing compound metabolic process	GO:0019219	5	6.26e-05	1.73	0.00246	33.02	57	657	1486	29570	+	Vitvi04g00546;Vitvi18g01044;Vitvi08g01164;Vitvi14g01955;Vitvi18g00673;Vitvi18g00553;Vitvi14g01554;Vitvi05g00355;Vitvi10g01233;Vitvi01g01482;Vitvi14g01634;Vitvi16g00168;Vitvi07g00137;Vitvi16g00440;Vitvi02g00796;Vitvi17g00850;Vitvi07g00052;Vitvi11g00904;Vitvi03g00065;Vitvi05g00526;Vitvi03g00026;Vitvi09g01487;Vitvi07g01676;Vitvi16g02079;Vitvi11g00314;Vitvi06g01524;Vitvi17g00088;Vitvi14g01978;Vitvi18…	3
Biological Process	positive regulation of cellular process	GO:0048522	6	0.00269	2.12	0.0416	8.95	19	178	1486	29570	+	Vitvi12g02034;Vitvi08g01164;Vitvi05g00526;Vitvi18g01012;Vitvi05g00453;Vitvi11g00087;Vitvi05g00355;Vitvi10g01233;Vitvi15g01100;Vitvi07g00137;Vitvi19g00093;Vitvi07g01988;Vitvi07g00052;Vitvi17g00587;Vitvi06g01524;Vitvi11g00904;Vitvi03g00285;Vitvi06g00029;Vitvi06g01239	3
Biological Process	regulation of biosynthetic process	GO:0009889	6	1.35e-06	1.79	0.000103	41.26	74	821	1486	29570	+	Vitvi04g00546;Vitvi18g01044;Vitvi08g01164;Vitvi14g01955;Vitvi19g00722;Vitvi18g00673;Vitvi18g00553;Vitvi18g00677;Vitvi14g01554;Vitvi05g00355;Vitvi10g01233;Vitvi01g01482;Vitvi15g00473;Vitvi14g01634;Vitvi16g00168;Vitvi02g00759;Vitvi16g00440;Vitvi07g01988;Vitvi02g00796;Vitvi17g00850;Vitvi07g00052;Vitvi11g00904;Vitvi03g00065;Vitvi05g00526;Vitvi03g00026;Vitvi08g00884;Vitvi09g01487;Vitvi07g01676;Vitvi16…	3
Biological Process	regulation of cellular metabolic process	GO:0031323	6	5.63e-07	1.78	6.47e-05	45.43	81	904	1486	29570	+	Vitvi04g00546;Vitvi18g01044;Vitvi08g01164;Vitvi14g01955;Vitvi19g00722;Vitvi18g00673;Vitvi18g00553;Vitvi18g00677;Vitvi14g01554;Vitvi05g00355;Vitvi10g01233;Vitvi01g01482;Vitvi09g00443;Vitvi15g00473;Vitvi14g01634;Vitvi16g00168;Vitvi02g00759;Vitvi07g00137;Vitvi16g00440;Vitvi07g01988;Vitvi02g00796;Vitvi17g00850;Vitvi07g00052;Vitvi11g00904;Vitvi03g00065;Vitvi03g00583;Vitvi05g00526;Vitvi03g00026;Vitvi08…	3
Biological Process	regulation of nitrogen compound metabolic process	GO:0051171	6	1.3e-05	1.75	0.000689	37.74	66	751	1486	29570	+	Vitvi04g00546;Vitvi18g01044;Vitvi08g01164;Vitvi14g01955;Vitvi18g00673;Vitvi18g00553;Vitvi14g01554;Vitvi05g00355;Vitvi10g01233;Vitvi01g01482;Vitvi09g00443;Vitvi14g01634;Vitvi16g00168;Vitvi07g00137;Vitvi16g00440;Vitvi07g01988;Vitvi02g00796;Vitvi17g00850;Vitvi07g00052;Vitvi11g00904;Vitvi03g00065;Vitvi03g00583;Vitvi05g00526;Vitvi03g00026;Vitvi11g00087;Vitvi09g01487;Vitvi07g01676;Vitvi16g02079;Vitvi11…	3
Biological Process	regulation of primary metabolic process	GO:0080090	6	4.48e-06	1.78	0.000281	38.19	68	760	1486	29570	+	Vitvi04g00546;Vitvi18g01044;Vitvi08g01164;Vitvi14g01955;Vitvi18g00673;Vitvi18g00553;Vitvi14g01554;Vitvi18g00115;Vitvi05g00355;Vitvi10g01233;Vitvi01g01482;Vitvi09g00443;Vitvi14g01634;Vitvi16g00168;Vitvi07g00137;Vitvi16g00440;Vitvi07g01988;Vitvi02g00796;Vitvi17g00850;Vitvi07g00052;Vitvi11g00904;Vitvi03g00065;Vitvi03g00583;Vitvi05g00526;Vitvi03g00026;Vitvi11g00087;Vitvi09g01487;Vitvi07g01676;Vitvi16…	3
Biological Process	regulation of cellular process	GO:0050794	7	8.82e-07	1.62	8.68e-05	66.79	108	1329	1486	29570	+	Vitvi04g00546;Vitvi18g01044;Vitvi08g01164;Vitvi19g00722;Vitvi08g00198;Vitvi05g00355;Vitvi01g01482;Vitvi09g00443;Vitvi15g00473;Vitvi14g01634;Vitvi01g00029;Vitvi16g00168;Vitvi02g00759;Vitvi07g00137;Vitvi16g00440;Vitvi07g01988;Vitvi03g00065;Vitvi03g00343;Vitvi03g00583;Vitvi05g00526;Vitvi08g00884;Vitvi16g01391;Vitvi01g00140;Vitvi09g01487;Vitvi17g00929;Vitvi16g02079;Vitvi11g00314;Vitvi07g01110;Vitvi06…	3
Biological Process	regulation of metabolic process	GO:0019222	7	8.7e-07	1.75	9.22e-05	46.84	82	932	1486	29570	+	Vitvi04g00546;Vitvi18g01044;Vitvi08g01164;Vitvi14g01955;Vitvi19g00722;Vitvi18g00673;Vitvi18g00553;Vitvi18g00677;Vitvi14g01554;Vitvi18g00115;Vitvi05g00355;Vitvi10g01233;Vitvi01g01482;Vitvi09g00443;Vitvi15g00473;Vitvi14g01634;Vitvi16g00168;Vitvi02g00759;Vitvi07g00137;Vitvi16g00440;Vitvi07g01988;Vitvi02g00796;Vitvi17g00850;Vitvi07g00052;Vitvi11g00904;Vitvi03g00065;Vitvi03g00583;Vitvi05g00526;Vitvi03…	3
Biological Process	regulation of biological process	GO:0050789	8	1.9e-06	1.59	0.000125	69.35	110	1380	1486	29570	+	Vitvi04g00546;Vitvi18g01044;Vitvi08g01164;Vitvi19g00722;Vitvi08g00198;Vitvi18g00115;Vitvi05g00355;Vitvi01g01482;Vitvi09g00443;Vitvi15g00473;Vitvi14g01634;Vitvi01g00029;Vitvi16g00168;Vitvi02g00759;Vitvi07g00137;Vitvi16g00440;Vitvi07g01988;Vitvi03g00065;Vitvi03g00343;Vitvi03g00583;Vitvi18g01553;Vitvi05g00526;Vitvi08g00884;Vitvi16g01391;Vitvi01g00140;Vitvi09g01487;Vitvi17g00929;Vitvi16g02079;Vitvi11…	3
Biological Process	biological regulation	GO:0065007	9	4.46e-07	1.58	5.58e-05	77.79	123	1548	1486	29570	+	Vitvi04g00546;Vitvi18g01044;Vitvi08g01164;Vitvi18g02493;Vitvi19g00722;Vitvi08g00198;Vitvi18g00115;Vitvi05g00355;Vitvi01g01482;Vitvi09g00443;Vitvi15g00473;Vitvi14g01634;Vitvi01g00029;Vitvi16g00168;Vitvi02g00759;Vitvi07g00137;Vitvi16g00440;Vitvi07g01988;Vitvi03g00065;Vitvi03g00343;Vitvi03g00583;Vitvi18g01553;Vitvi05g00526;Vitvi08g00884;Vitvi16g01391;Vitvi01g00140;Vitvi09g01487;Vitvi17g00929;Vitvi16…	3
Biological Process	peptidyl-amino acid modification	GO:0018193	0	0.000721	2.25	0.0153	8.89	20	177	1486	29570	+	Vitvi18g00064;Vitvi12g02045;Vitvi08g02055;Vitvi03g00457;Vitvi03g01238;Vitvi18g00641;Vitvi08g01267;Vitvi08g01224;Vitvi07g00628;Vitvi05g00322;Vitvi01g00484;Vitvi03g00609;Vitvi10g01540;Vitvi04g01029;Vitvi07g00204;Vitvi07g01700;Vitvi11g00139;Vitvi07g00126;Vitvi15g00908;Vitvi07g00067	4
Biological Process	protein modification process	GO:0036211	1	0.000834	1.48	0.0166	49.9	74	993	1486	29570	+	Vitvi12g00483;Vitvi03g00377;Vitvi08g02055;Vitvi03g00452;Vitvi03g00457;Vitvi05g00438;Vitvi13g00617;Vitvi18g00116;Vitvi01g01044;Vitvi05g00355;Vitvi09g01017;Vitvi18g00998;Vitvi01g00029;Vitvi07g01700;Vitvi12g01529;Vitvi11g00543;Vitvi19g00093;Vitvi07g01261;Vitvi08g01091;Vitvi06g00644;Vitvi18g00064;Vitvi14g00679;Vitvi13g01970;Vitvi03g01238;Vitvi19g00931;Vitvi18g00660;Vitvi08g01255;Vitvi11g01298;Vitvi07…	4
Biological Process	macromolecule modification	GO:0043412	2	0.000647	1.44	0.0142	61.91	89	1232	1486	29570	+	Vitvi12g00483;Vitvi03g00377;Vitvi08g02055;Vitvi03g00452;Vitvi03g00457;Vitvi05g00438;Vitvi16g01184;Vitvi13g00617;Vitvi18g00116;Vitvi01g01044;Vitvi05g00355;Vitvi09g01017;Vitvi18g00998;Vitvi01g00029;Vitvi07g01700;Vitvi12g01529;Vitvi11g00543;Vitvi19g00093;Vitvi07g01261;Vitvi08g01091;Vitvi06g00644;Vitvi18g02183;Vitvi06g01415;Vitvi18g00064;Vitvi14g00999;Vitvi14g00679;Vitvi13g01970;Vitvi03g01238;Vitvi19…	4
Biological Process	protein folding	GO:0006457	0	0.00235	2.12	0.0372	8.49	18	169	1486	29570	+	Vitvi03g00457;Vitvi15g00614;Vitvi18g00157;Vitvi18g00641;Vitvi19g00569;Vitvi08g00650;Vitvi08g00971;Vitvi09g00635;Vitvi09g00599;Vitvi18g01526;Vitvi08g01818;Vitvi06g01295;Vitvi14g00491;Vitvi12g00912;Vitvi17g00188;Vitvi17g01311;Vitvi16g00711;Vitvi07g00067	5
Biological Process	protein maturation	GO:0051604	1	0.00123	2.07	0.0238	10.6	22	211	1486	29570	+	Vitvi14g01548;Vitvi03g00457;Vitvi15g00614;Vitvi18g00157;Vitvi18g00641;Vitvi19g00569;Vitvi08g00650;Vitvi08g00971;Vitvi09g00635;Vitvi09g00599;Vitvi18g01526;Vitvi07g00204;Vitvi08g01818;Vitvi11g00327;Vitvi07g00126;Vitvi06g01295;Vitvi14g00491;Vitvi12g00912;Vitvi17g00188;Vitvi17g01311;Vitvi16g00711;Vitvi07g00067	5
Biological Process	gene expression	GO:0010467	2	5.7e-05	1.59	0.00245	49.7	79	989	1486	29570	+	Vitvi19g01532;Vitvi08g01560;Vitvi03g00210;Vitvi03g00457;Vitvi18g00157;Vitvi19g00569;Vitvi12g00283;Vitvi08g01125;Vitvi11g00151;Vitvi18g01526;Vitvi11g01085;Vitvi07g00137;Vitvi16g01012;Vitvi06g01295;Vitvi12g00912;Vitvi06g01573;Vitvi12g00754;Vitvi16g00527;Vitvi03g01550;Vitvi18g02183;Vitvi07g00132;Vitvi06g01415;Vitvi14g00999;Vitvi18g00580;Vitvi13g01459;Vitvi05g00526;Vitvi08g01652;Vitvi16g00938;Vitvi05…	5
Biological Process	macromolecule biosynthetic process	GO:0009059	3	3.09e-05	1.55	0.00147	59.35	92	1181	1486	29570	+	Vitvi19g01532;Vitvi08g01560;Vitvi03g00210;Vitvi03g00457;Vitvi18g00157;Vitvi19g00569;Vitvi03g00577;Vitvi12g00283;Vitvi13g00617;Vitvi08g01125;Vitvi05g00676;Vitvi11g00151;Vitvi18g01526;Vitvi11g01085;Vitvi07g00137;Vitvi16g01012;Vitvi06g01295;Vitvi12g00912;Vitvi06g01573;Vitvi12g00754;Vitvi16g00527;Vitvi03g01550;Vitvi18g02183;Vitvi07g00132;Vitvi06g01415;Vitvi18g00064;Vitvi14g00999;Vitvi14g00679;Vitvi18…	5
Biological Process	cellular biosynthetic process	GO:0044249	4	0.000102	1.42	0.00392	83.57	119	1663	1486	29570	+	Vitvi19g01532;Vitvi08g01560;Vitvi03g00210;Vitvi03g00457;Vitvi19g00569;Vitvi03g00577;Vitvi13g00617;Vitvi03g01309;Vitvi11g00151;Vitvi11g01085;Vitvi07g00137;Vitvi16g01012;Vitvi01g00024;Vitvi12g00912;Vitvi12g00754;Vitvi03g01550;Vitvi07g00132;Vitvi11g00704;Vitvi06g01415;Vitvi18g00064;Vitvi14g00679;Vitvi12g02013;Vitvi18g00580;Vitvi05g00526;Vitvi11g00041;Vitvi01g00772;Vitvi17g00123;Vitvi13g00294;Vitvi13…	5
Biological Process	organic substance biosynthetic process	GO:1901576	4	0.00014	1.4	0.00439	86.94	122	1730	1486	29570	+	Vitvi19g01532;Vitvi08g01560;Vitvi03g00210;Vitvi18g02493;Vitvi03g00457;Vitvi19g00569;Vitvi03g00577;Vitvi13g00617;Vitvi03g01309;Vitvi11g00151;Vitvi15g00992;Vitvi11g01085;Vitvi07g00137;Vitvi16g01012;Vitvi01g00024;Vitvi12g00912;Vitvi12g00754;Vitvi03g01550;Vitvi07g00132;Vitvi11g00704;Vitvi06g01415;Vitvi18g00064;Vitvi14g00679;Vitvi12g02013;Vitvi18g00580;Vitvi05g00526;Vitvi11g00041;Vitvi18g00504;Vitvi01…	5
Biological Process	biosynthetic process	GO:0009058	5	0.000169	1.4	0.00496	89.5	125	1781	1486	29570	+	Vitvi19g01532;Vitvi08g01560;Vitvi03g00210;Vitvi18g02493;Vitvi03g00457;Vitvi19g00569;Vitvi03g00577;Vitvi13g00617;Vitvi03g01309;Vitvi11g00151;Vitvi15g00992;Vitvi11g01085;Vitvi07g00137;Vitvi16g01012;Vitvi01g00024;Vitvi12g00912;Vitvi12g00754;Vitvi03g01550;Vitvi07g00132;Vitvi11g00704;Vitvi06g01415;Vitvi18g00064;Vitvi14g00679;Vitvi12g02013;Vitvi18g00580;Vitvi05g00526;Vitvi11g00041;Vitvi18g00504;Vitvi01…	5
Biological Process	cellular metabolic process	GO:0044237	5	7.97e-06	1.33	0.000458	164.33	219	3270	1486	29570	+	Vitvi08g01560;Vitvi03g00210;Vitvi03g00452;Vitvi03g00457;Vitvi13g00975;Vitvi03g00577;Vitvi13g00617;Vitvi03g01309;Vitvi11g01085;Vitvi01g00029;Vitvi07g00137;Vitvi01g00024;Vitvi11g00543;Vitvi12g00754;Vitvi03g01550;Vitvi07g00132;Vitvi18g00064;Vitvi12g02013;Vitvi05g00526;Vitvi11g00682;Vitvi08g00008;Vitvi18g00504;Vitvi15g00908;Vitvi13g00294;Vitvi17g00083;Vitvi03g00358;Vitvi02g00263;Vitvi14g01332;Vitvi08…	5
Biological Process	DNA repair	GO:0006281	0	0.00282	2.1	0.0427	9.05	19	180	1486	29570	+	Vitvi19g00069;Vitvi12g00384;Vitvi02g01153;Vitvi08g00160;Vitvi12g00022;Vitvi19g00577;Vitvi17g00083;Vitvi13g00975;Vitvi18g00660;Vitvi03g00577;Vitvi11g00682;Vitvi05g00265;Vitvi08g00967;Vitvi01g00413;Vitvi16g00299;Vitvi07g01249;Vitvi07g01219;Vitvi16g00109;Vitvi17g01000	6
Biological Process	nucleic acid metabolic process	GO:0090304	2	0.000328	1.51	0.00793	51.06	77	1016	1486	29570	+	Vitvi02g01098;Vitvi19g01532;Vitvi08g01560;Vitvi03g00210;Vitvi13g00975;Vitvi03g00577;Vitvi12g00283;Vitvi16g01184;Vitvi11g01085;Vitvi07g00137;Vitvi16g01012;Vitvi06g01573;Vitvi12g00754;Vitvi16g00527;Vitvi03g01550;Vitvi18g02183;Vitvi06g01415;Vitvi14g00999;Vitvi08g00160;Vitvi19g00577;Vitvi18g00580;Vitvi13g01459;Vitvi05g00526;Vitvi08g01652;Vitvi18g00660;Vitvi16g00938;Vitvi05g00323;Vitvi11g00682;Vitvi09…	6
Biological Process	nucleobase-containing compound metabolic process	GO:0006139	3	0.00166	1.4	0.0278	61.51	86	1224	1486	29570	+	Vitvi02g01098;Vitvi19g01532;Vitvi08g01560;Vitvi03g00210;Vitvi03g00892;Vitvi13g00975;Vitvi03g00577;Vitvi12g00283;Vitvi16g01184;Vitvi18g00953;Vitvi10g00661;Vitvi11g01085;Vitvi07g00137;Vitvi16g01012;Vitvi06g01573;Vitvi12g00754;Vitvi16g00527;Vitvi03g01550;Vitvi18g02183;Vitvi06g01415;Vitvi14g00999;Vitvi08g00160;Vitvi19g00577;Vitvi12g00034;Vitvi18g00580;Vitvi13g01459;Vitvi05g00526;Vitvi08g01652;Vitvi18…	6
Biological Process	cellular aromatic compound metabolic process	GO:0006725	4	0.000332	1.43	0.00788	70.05	100	1394	1486	29570	+	Vitvi19g01532;Vitvi08g01560;Vitvi03g00210;Vitvi13g00975;Vitvi03g00577;Vitvi03g01309;Vitvi11g01085;Vitvi07g00137;Vitvi16g01012;Vitvi01g00024;Vitvi12g00754;Vitvi03g01550;Vitvi06g01415;Vitvi19g00577;Vitvi18g00580;Vitvi05g00526;Vitvi11g00682;Vitvi08g00008;Vitvi18g00504;Vitvi01g00413;Vitvi16g00299;Vitvi01g00772;Vitvi06g01524;Vitvi17g00083;Vitvi13g01761;Vitvi02g00263;Vitvi08g01068;Vitvi14g01332;Vitvi15…	6
Biological Process	cellular nitrogen compound metabolic process	GO:0034641	4	0.000733	1.39	0.0148	73.97	103	1472	1486	29570	+	Vitvi19g01532;Vitvi08g01560;Vitvi03g00210;Vitvi13g00975;Vitvi03g00577;Vitvi03g01309;Vitvi11g01085;Vitvi07g00137;Vitvi16g01012;Vitvi01g00024;Vitvi12g00754;Vitvi03g01550;Vitvi07g00132;Vitvi06g01415;Vitvi19g00577;Vitvi18g00580;Vitvi05g00526;Vitvi11g00682;Vitvi18g00504;Vitvi01g00413;Vitvi16g00299;Vitvi01g00772;Vitvi17g00123;Vitvi06g01524;Vitvi17g00083;Vitvi13g01761;Vitvi08g01068;Vitvi14g01332;Vitvi09…	6
Biological Process	heterocycle metabolic process	GO:0046483	4	0.00018	1.46	0.00506	66.44	97	1322	1486	29570	+	Vitvi19g01532;Vitvi08g01560;Vitvi03g00210;Vitvi13g00975;Vitvi03g00577;Vitvi03g01309;Vitvi11g01085;Vitvi07g00137;Vitvi16g01012;Vitvi01g00024;Vitvi12g00754;Vitvi03g01550;Vitvi06g01415;Vitvi19g00577;Vitvi18g00580;Vitvi05g00526;Vitvi11g00682;Vitvi08g00008;Vitvi18g00504;Vitvi01g00413;Vitvi16g00299;Vitvi01g00772;Vitvi06g01524;Vitvi17g00083;Vitvi13g01761;Vitvi08g01068;Vitvi14g01332;Vitvi15g00890;Vitvi07…	6
Biological Process	organic cyclic compound metabolic process	GO:1901360	4	0.000154	1.45	0.00472	72.52	105	1443	1486	29570	+	Vitvi19g01532;Vitvi08g01560;Vitvi03g00210;Vitvi18g02493;Vitvi13g00975;Vitvi03g00577;Vitvi03g01309;Vitvi11g01085;Vitvi07g00137;Vitvi16g01012;Vitvi01g00024;Vitvi12g00754;Vitvi03g01550;Vitvi06g01415;Vitvi19g00577;Vitvi18g00580;Vitvi05g00526;Vitvi11g00682;Vitvi08g00008;Vitvi18g00504;Vitvi01g00413;Vitvi16g00299;Vitvi01g00772;Vitvi06g01524;Vitvi17g00083;Vitvi13g01761;Vitvi08g01068;Vitvi01g01782;Vitvi14…	6
Biological Process	protein modification by small protein conjugation	GO:0032446	0	0.00278	1.97	0.0426	11.16	22	222	1486	29570	+	Vitvi03g00377;Vitvi13g01113;Vitvi13g01750;Vitvi13g01970;Vitvi19g00744;Vitvi08g01551;Vitvi05g00438;Vitvi08g01432;Vitvi18g00660;Vitvi05g00425;Vitvi18g00116;Vitvi08g00896;Vitvi01g01044;Vitvi18g00998;Vitvi07g01700;Vitvi01g00614;Vitvi19g00093;Vitvi07g01261;Vitvi12g00365;Vitvi06g00644;Vitvi12g02128;Vitvi17g01176	7
Biological Process	protein modification by small protein conjugation or removal	GO:0070647	1	0.00121	1.94	0.0238	13.92	27	277	1486	29570	+	Vitvi19g01357;Vitvi03g00377;Vitvi19g00744;Vitvi05g00438;Vitvi18g00116;Vitvi08g00896;Vitvi01g01044;Vitvi18g00998;Vitvi07g01700;Vitvi19g00093;Vitvi07g01261;Vitvi06g00644;Vitvi03g00286;Vitvi13g01113;Vitvi13g01750;Vitvi13g01970;Vitvi08g01551;Vitvi08g01432;Vitvi18g00660;Vitvi05g00425;Vitvi19g00493;Vitvi08g01316;Vitvi01g00614;Vitvi06g01523;Vitvi12g00365;Vitvi12g02128;Vitvi17g01176	7
Biological Process	post-translational protein modification	GO:0043687	2	0.00148	1.89	0.0265	14.27	27	284	1486	29570	+	Vitvi19g01357;Vitvi03g00377;Vitvi19g00744;Vitvi05g00438;Vitvi18g00116;Vitvi08g00896;Vitvi01g01044;Vitvi18g00998;Vitvi07g01700;Vitvi19g00093;Vitvi07g01261;Vitvi06g00644;Vitvi03g00286;Vitvi13g01113;Vitvi13g01750;Vitvi13g01970;Vitvi08g01551;Vitvi08g01432;Vitvi18g00660;Vitvi05g00425;Vitvi19g00493;Vitvi08g01316;Vitvi01g00614;Vitvi06g01523;Vitvi12g00365;Vitvi12g02128;Vitvi17g01176	7
Biological Process	organic substance transport	GO:0071702	0	5.7e-05	1.92	0.00253	21.91	42	436	1486	29570	+	Vitvi03g00233;Vitvi08g00152;Vitvi04g00669;Vitvi12g00122;Vitvi18g00310;Vitvi18g00157;Vitvi18g00237;Vitvi14g00122;Vitvi08g01125;Vitvi11g00151;Vitvi14g01435;Vitvi09g00366;Vitvi09g00146;Vitvi15g01571;Vitvi01g00326;Vitvi11g00967;Vitvi11g00468;Vitvi08g01929;Vitvi18g01150;Vitvi12g01842;Vitvi13g01234;Vitvi18g01531;Vitvi07g01381;Vitvi08g00684;Vitvi15g00148;Vitvi09g00513;Vitvi18g01215;Vitvi17g00728;Vitvi14…	8
Biological Process	transport	GO:0006810	1	8.77e-06	1.61	0.000483	55.73	90	1109	1486	29570	+	Vitvi13g00498;Vitvi08g00152;Vitvi12g00441;Vitvi04g00669;Vitvi12g00122;Vitvi18g00079;Vitvi18g00310;Vitvi18g00157;Vitvi18g00237;Vitvi08g01125;Vitvi11g00274;Vitvi11g00151;Vitvi10g01232;Vitvi14g01435;Vitvi14g00345;Vitvi09g00366;Vitvi15g01571;Vitvi10g00499;Vitvi07g00412;Vitvi11g00269;Vitvi16g01210;Vitvi11g00468;Vitvi08g01929;Vitvi06g00649;Vitvi12g01842;Vitvi18g01671;Vitvi18g01157;Vitvi14g01928;Vitvi02…	8
Biological Process	establishment of localization	GO:0051234	2	1.08e-06	1.66	9.89e-05	59.05	98	1175	1486	29570	+	Vitvi04g00669;Vitvi12g00122;Vitvi18g00079;Vitvi18g00237;Vitvi11g00274;Vitvi11g00151;Vitvi15g01571;Vitvi07g00412;Vitvi11g00269;Vitvi12g01842;Vitvi18g00064;Vitvi18g01671;Vitvi18g01157;Vitvi14g01928;Vitvi15g00986;Vitvi03g00228;Vitvi13g02070;Vitvi08g00806;Vitvi18g00508;Vitvi01g00135;Vitvi02g00640;Vitvi17g00641;Vitvi07g01471;Vitvi03g00233;Vitvi13g01008;Vitvi19g00703;Vitvi14g00122;Vitvi08g01224;Vitvi19…	8
Biological Process	localization	GO:0051179	3	7.31e-06	1.58	0.000438	64.07	101	1275	1486	29570	+	Vitvi04g00669;Vitvi12g00122;Vitvi18g00079;Vitvi18g00237;Vitvi11g00274;Vitvi11g00151;Vitvi15g01571;Vitvi07g00412;Vitvi11g00269;Vitvi12g01842;Vitvi18g00064;Vitvi18g01671;Vitvi18g01157;Vitvi14g01928;Vitvi15g00986;Vitvi03g00228;Vitvi13g02070;Vitvi08g00806;Vitvi18g00508;Vitvi01g00135;Vitvi02g00640;Vitvi17g00641;Vitvi07g01471;Vitvi03g00233;Vitvi13g01008;Vitvi19g00703;Vitvi14g00122;Vitvi08g01224;Vitvi19…	8
Biological Process	establishment of protein localization	GO:0045184	0	0.00153	1.89	0.0271	14.32	27	285	1486	29570	+	Vitvi04g00669;Vitvi18g00157;Vitvi14g00122;Vitvi08g01224;Vitvi14g01435;Vitvi09g00146;Vitvi15g01571;Vitvi11g00967;Vitvi16g01333;Vitvi11g00468;Vitvi18g01150;Vitvi12g01842;Vitvi17g00032;Vitvi18g00064;Vitvi03g01238;Vitvi18g01531;Vitvi15g00148;Vitvi16g01130;Vitvi09g00513;Vitvi17g00728;Vitvi14g00632;Vitvi03g00848;Vitvi11g00381;Vitvi13g02070;Vitvi16g00115;Vitvi08g00806;Vitvi12g00524	9
Biological Process	cellular localization	GO:0051641	3	0.00157	1.64	0.027	26.18	43	521	1486	29570	+	Vitvi04g00669;Vitvi18g00893;Vitvi18g00079;Vitvi18g00157;Vitvi19g00703;Vitvi14g00122;Vitvi08g01125;Vitvi08g01224;Vitvi11g00151;Vitvi14g01435;Vitvi14g00345;Vitvi09g00146;Vitvi15g01571;Vitvi18g01307;Vitvi11g00967;Vitvi16g01333;Vitvi07g00412;Vitvi11g00468;Vitvi18g01150;Vitvi12g01842;Vitvi17g00032;Vitvi18g00064;Vitvi09g01561;Vitvi03g01238;Vitvi18g01531;Vitvi15g00986;Vitvi08g01555;Vitvi15g00148;Vitvi16…	9
Biological Process	vesicle-mediated transport	GO:0016192	0	0.00142	1.84	0.0262	16.83	31	335	1486	29570	+	Vitvi13g00498;Vitvi12g00441;Vitvi04g00669;Vitvi13g00233;Vitvi18g00893;Vitvi18g00079;Vitvi13g01008;Vitvi11g00274;Vitvi10g01232;Vitvi14g01435;Vitvi14g00345;Vitvi09g00146;Vitvi17g00713;Vitvi07g00412;Vitvi18g01150;Vitvi12g01842;Vitvi18g01157;Vitvi15g00986;Vitvi11g00387;Vitvi08g00666;Vitvi07g00628;Vitvi06g01392;Vitvi11g00381;Vitvi16g00115;Vitvi08g00806;Vitvi01g00135;Vitvi12g00524;Vitvi02g00640;Vitvi17…	10
Biological Process	nitrogen compound transport	GO:0071705	0	0.00144	1.75	0.0262	19.4	34	386	1486	29570	+	Vitvi08g00152;Vitvi04g00669;Vitvi12g00122;Vitvi18g00310;Vitvi18g00157;Vitvi18g00237;Vitvi14g00122;Vitvi08g01125;Vitvi11g00151;Vitvi14g01435;Vitvi09g00146;Vitvi15g01571;Vitvi01g00326;Vitvi11g00967;Vitvi11g00468;Vitvi18g01150;Vitvi12g01842;Vitvi18g01531;Vitvi07g01381;Vitvi15g00148;Vitvi09g00513;Vitvi17g00728;Vitvi14g00632;Vitvi14g01445;Vitvi03g00848;Vitvi11g00381;Vitvi02g00109;Vitvi13g02070;Vitvi16…	11
Biological Process	cellular component organization	GO:0016043	0	0.000535	1.52	0.0123	46.18	70	919	1486	29570	+	Vitvi02g01098;Vitvi12g00441;Vitvi18g01683;Vitvi13g01902;Vitvi11g00274;Vitvi18g00434;Vitvi10g01232;Vitvi14g01435;Vitvi18g01526;Vitvi15g00473;Vitvi02g00759;Vitvi14g00391;Vitvi07g00412;Vitvi16g00440;Vitvi12g01800;Vitvi07g00052;Vitvi18g02063;Vitvi03g00065;Vitvi13g01396;Vitvi12g01842;Vitvi04g01307;Vitvi18g01157;Vitvi05g00526;Vitvi18g00542;Vitvi15g00986;Vitvi01g00220;Vitvi05g00322;Vitvi11g00682;Vitvi09…	12
Biological Process	cellular component organization or biogenesis	GO:0071840	1	0.00065	1.45	0.014	59.45	86	1183	1486	29570	+	Vitvi02g01098;Vitvi12g00441;Vitvi18g01683;Vitvi05g00676;Vitvi13g01902;Vitvi11g00274;Vitvi18g00434;Vitvi10g01232;Vitvi14g01435;Vitvi18g01526;Vitvi15g00473;Vitvi02g00759;Vitvi14g00391;Vitvi07g00412;Vitvi16g00440;Vitvi12g01800;Vitvi12g00754;Vitvi07g00052;Vitvi18g02063;Vitvi03g00065;Vitvi13g01396;Vitvi12g01842;Vitvi03g00062;Vitvi04g01307;Vitvi18g01157;Vitvi05g00526;Vitvi18g00542;Vitvi08g01652;Vitvi15…	12
Biological Process	defense response to other organism	GO:0098542	0	0.00013	0.08	0.00448	11.91	1	237	1486	29570	-	Vitvi09g00510	14
Biological Process	defense response	GO:0006952	1	2.86e-05	0.07	0.00141	13.42	1	267	1486	29570	-	Vitvi09g00510	14
Biological Process	response to other organism	GO:0051707	1	0.00013	0.08	0.00472	11.91	1	237	1486	29570	-	Vitvi09g00510	14
Biological Process	biological process involved in interspecies interaction between organisms	GO:0044419	2	0.000134	0.08	0.00452	12.01	1	239	1486	29570	-	Vitvi09g00510	14
Biological Process	response to external biotic stimulus	GO:0043207	2	0.00013	0.08	0.00485	11.91	1	237	1486	29570	-	Vitvi09g00510	14
Biological Process	response to biotic stimulus	GO:0009607	3	0.00013	0.08	0.0046	11.91	1	237	1486	29570	-	Vitvi09g00510	14
Cellular Component	core mediator complex	GO:0070847	0	0.00381	8.53	0.037	0.35	3	7	1486	29570	+	Vitvi08g01791;Vitvi16g00199;Vitvi18g00892	1
Cellular Component	nucleus	GO:0005634	3	1.23e-13	1.72	4.53e-12	109.15	188	2172	1486	29570	+	Vitvi04g00546;Vitvi19g01532;Vitvi08g01560;Vitvi08g01164;Vitvi19g00722;Vitvi18g00594;Vitvi03g00577;Vitvi05g00355;Vitvi11g00151;Vitvi01g01482;Vitvi09g00443;Vitvi15g00473;Vitvi18g00998;Vitvi15g01571;Vitvi14g01634;Vitvi02g00759;Vitvi07g00018;Vitvi07g00137;Vitvi16g01012;Vitvi06g01493;Vitvi16g00440;Vitvi03g00065;Vitvi03g01550;Vitvi19g00577;Vitvi14g01804;Vitvi18g00580;Vitvi18g01553;Vitvi05g00526;Vitvi08…	1
Cellular Component	protein-containing complex	GO:0032991	3	4.31e-11	1.71	1.45e-09	89.85	154	1788	1486	29570	+	Vitvi19g01532;Vitvi08g01560;Vitvi19g00722;Vitvi13g00975;Vitvi12g00360;Vitvi13g00617;Vitvi05g00355;Vitvi11g00151;Vitvi14g01479;Vitvi09g00443;Vitvi18g00998;Vitvi02g00759;Vitvi14g00391;Vitvi07g00412;Vitvi06g00041;Vitvi16g01012;Vitvi06g01493;Vitvi03g00065;Vitvi03g00343;Vitvi03g00187;Vitvi18g01157;Vitvi05g00526;Vitvi08g01971;Vitvi15g00986;Vitvi15g00742;Vitvi16g01391;Vitvi11g00682;Vitvi16g00299;Vitvi18…	1
Cellular Component	intracellular membrane-bounded organelle	GO:0043231	4	2.63e-22	1.66	1.62e-20	202.57	337	4031	1486	29570	+	Vitvi04g00546;Vitvi08g01560;Vitvi04g00669;Vitvi19g00722;Vitvi03g00577;Vitvi13g00617;Vitvi04g01199;Vitvi08g02413;Vitvi14g01479;Vitvi01g01482;Vitvi09g00443;Vitvi15g00473;Vitvi18g00998;Vitvi15g01571;Vitvi07g00018;Vitvi11g00547;Vitvi07g00137;Vitvi01g00267;Vitvi06g01493;Vitvi16g00440;Vitvi03g01550;Vitvi12g01842;Vitvi18g00064;Vitvi14g01804;Vitvi18g01157;Vitvi18g00740;Vitvi05g00526;Vitvi01g00023;Vitvi14…	1
Cellular Component	intracellular organelle	GO:0043229	5	9.65e-22	1.61	4.45e-20	227.6	366	4529	1486	29570	+	Vitvi04g00546;Vitvi08g01560;Vitvi04g00669;Vitvi19g00722;Vitvi03g00577;Vitvi13g00617;Vitvi04g01199;Vitvi08g02413;Vitvi14g01479;Vitvi01g01482;Vitvi09g00443;Vitvi15g00473;Vitvi18g00998;Vitvi15g01571;Vitvi07g00018;Vitvi14g00391;Vitvi11g00547;Vitvi07g00137;Vitvi01g00267;Vitvi06g00041;Vitvi06g01493;Vitvi16g00440;Vitvi13g01396;Vitvi03g01550;Vitvi12g01842;Vitvi18g00064;Vitvi14g01804;Vitvi18g01157;Vitvi18…	1
Cellular Component	membrane-bounded organelle	GO:0043227	5	2.96e-22	1.66	1.56e-20	202.87	337	4037	1486	29570	+	Vitvi04g00546;Vitvi08g01560;Vitvi04g00669;Vitvi19g00722;Vitvi03g00577;Vitvi13g00617;Vitvi04g01199;Vitvi08g02413;Vitvi14g01479;Vitvi01g01482;Vitvi09g00443;Vitvi15g00473;Vitvi18g00998;Vitvi15g01571;Vitvi07g00018;Vitvi11g00547;Vitvi07g00137;Vitvi01g00267;Vitvi06g01493;Vitvi16g00440;Vitvi03g01550;Vitvi12g01842;Vitvi18g00064;Vitvi14g01804;Vitvi18g01157;Vitvi18g00740;Vitvi05g00526;Vitvi01g00023;Vitvi14…	1
Cellular Component	intracellular anatomical structure	GO:0005622	6	2.13e-37	1.69	7.87e-35	296.6	501	5902	1486	29570	+	Vitvi04g00546;Vitvi04g00669;Vitvi19g00722;Vitvi18g00079;Vitvi09g00443;Vitvi15g00473;Vitvi11g01085;Vitvi15g01571;Vitvi07g00018;Vitvi07g00137;Vitvi12g00754;Vitvi13g01396;Vitvi12g01842;Vitvi18g00064;Vitvi14g01804;Vitvi18g01157;Vitvi08g00806;Vitvi05g02271;Vitvi16g02079;Vitvi07g01110;Vitvi17g00641;Vitvi07g01471;Vitvi13g01008;Vitvi19g00703;Vitvi04g00522;Vitvi15g01100;Vitvi07g01249;Vitvi10g00116;Vitvi07…	1
Cellular Component	organelle	GO:0043226	6	1e-21	1.61	4.12e-20	227.8	366	4533	1486	29570	+	Vitvi04g00546;Vitvi08g01560;Vitvi04g00669;Vitvi19g00722;Vitvi03g00577;Vitvi13g00617;Vitvi04g01199;Vitvi08g02413;Vitvi14g01479;Vitvi01g01482;Vitvi09g00443;Vitvi15g00473;Vitvi18g00998;Vitvi15g01571;Vitvi07g00018;Vitvi14g00391;Vitvi11g00547;Vitvi07g00137;Vitvi01g00267;Vitvi06g00041;Vitvi06g01493;Vitvi16g00440;Vitvi13g01396;Vitvi03g01550;Vitvi12g01842;Vitvi18g00064;Vitvi14g01804;Vitvi18g01157;Vitvi18…	1
Cellular Component	cellular anatomical entity	GO:0110165	7	4.29e-30	1.51	3.96e-28	387.96	584	7720	1486	29570	+	Vitvi04g00546;Vitvi04g00669;Vitvi19g00722;Vitvi18g00079;Vitvi09g00443;Vitvi15g00473;Vitvi11g01085;Vitvi15g01571;Vitvi07g00018;Vitvi07g00137;Vitvi12g00754;Vitvi13g01396;Vitvi12g01842;Vitvi18g00064;Vitvi14g01804;Vitvi18g01157;Vitvi14g01928;Vitvi08g00806;Vitvi05g02271;Vitvi16g02079;Vitvi07g01110;Vitvi17g00641;Vitvi07g01471;Vitvi02g01230;Vitvi13g01008;Vitvi19g00703;Vitvi04g00522;Vitvi15g01100;Vitvi07…	1
Cellular Component	mRNA cleavage factor complex	GO:0005849	0	0.00555	5.31	0.0488	0.75	4	15	1486	29570	+	Vitvi16g01012;Vitvi13g01459;Vitvi11g00135;Vitvi18g01518	2
Cellular Component	extrinsic component of membrane	GO:0019898	0	0.00555	5.31	0.0476	0.75	4	15	1486	29570	+	Vitvi03g00398;Vitvi03g00343;Vitvi01g00487;Vitvi15g00986	3
Cellular Component	membrane	GO:0016020	1	0.000573	1.3	0.0111	122.27	159	2433	1486	29570	+	Vitvi12g00483;Vitvi18g00079;Vitvi08g00198;Vitvi09g00282;Vitvi18g00237;Vitvi13g00617;Vitvi11g00274;Vitvi08g02413;Vitvi08g00115;Vitvi14g01479;Vitvi10g00740;Vitvi07g00412;Vitvi01g00267;Vitvi11g00269;Vitvi01g00423;Vitvi11g00543;Vitvi10g00858;Vitvi11g00708;Vitvi03g00340;Vitvi03g00343;Vitvi18g01671;Vitvi13g00562;Vitvi18g01157;Vitvi14g01928;Vitvi08g01179;Vitvi15g00986;Vitvi01g00023;Vitvi03g00228;Vitvi16…	3
Cellular Component	protein acetyltransferase complex	GO:0031248	0	0.000724	4.49	0.0116	1.56	7	31	1486	29570	+	Vitvi07g00126;Vitvi09g00060;Vitvi18g00721;Vitvi07g00052;Vitvi18g02063;Vitvi03g00065;Vitvi07g01672	4
Cellular Component	acetyltransferase complex	GO:1902493	1	0.000724	4.49	0.0111	1.56	7	31	1486	29570	+	Vitvi07g00126;Vitvi09g00060;Vitvi18g00721;Vitvi07g00052;Vitvi18g02063;Vitvi03g00065;Vitvi07g01672	4
Cellular Component	intracellular protein-containing complex	GO:0140535	1	2.82e-05	2.07	0.00065	18.34	38	365	1486	29570	+	Vitvi03g00377;Vitvi15g00614;Vitvi13g00975;Vitvi18g00496;Vitvi12g00360;Vitvi09g00060;Vitvi01g01044;Vitvi14g00345;Vitvi18g00998;Vitvi07g00214;Vitvi19g00093;Vitvi04g00295;Vitvi16g00527;Vitvi07g00052;Vitvi07g01261;Vitvi18g02063;Vitvi03g00065;Vitvi03g00285;Vitvi07g01684;Vitvi08g00282;Vitvi03g00187;Vitvi02g00176;Vitvi05g00526;Vitvi18g00660;Vitvi18g01012;Vitvi18g00721;Vitvi15g00742;Vitvi09g00734;Vitvi09…	4
Cellular Component	transferase complex	GO:1990234	2	0.000379	1.88	0.00776	18.04	34	359	1486	29570	+	Vitvi03g00377;Vitvi18g00496;Vitvi12g00360;Vitvi09g00060;Vitvi13g00617;Vitvi01g01044;Vitvi05g00355;Vitvi10g01233;Vitvi09g00443;Vitvi18g00998;Vitvi07g00214;Vitvi01g00487;Vitvi19g00093;Vitvi04g00295;Vitvi16g00527;Vitvi07g00052;Vitvi07g01261;Vitvi18g02063;Vitvi03g00065;Vitvi07g01684;Vitvi03g00187;Vitvi12g00034;Vitvi08g02202;Vitvi05g00526;Vitvi18g00660;Vitvi15g00986;Vitvi18g00721;Vitvi09g00734;Vitvi15…	4
Cellular Component	catalytic complex	GO:1902494	3	1.43e-05	1.79	0.000439	33.57	60	668	1486	29570	+	Vitvi03g00377;Vitvi13g00975;Vitvi12g00360;Vitvi13g00617;Vitvi14g01554;Vitvi01g01044;Vitvi05g00355;Vitvi18g00434;Vitvi14g01479;Vitvi10g01233;Vitvi09g00443;Vitvi18g00998;Vitvi07g00214;Vitvi19g00093;Vitvi16g00527;Vitvi07g00052;Vitvi07g01261;Vitvi18g02063;Vitvi03g00065;Vitvi03g00343;Vitvi03g00187;Vitvi12g00034;Vitvi02g00176;Vitvi05g00526;Vitvi18g00660;Vitvi15g00986;Vitvi08g02222;Vitvi15g00742;Vitvi15…	4
Cellular Component	small-subunit processome	GO:0032040	0	0.00335	3.98	0.0334	1.51	6	30	1486	29570	+	Vitvi07g00336;Vitvi08g01971;Vitvi08g01652;Vitvi08g01233;Vitvi14g00383;Vitvi16g01083	5
Cellular Component	SNARE complex	GO:0031201	0	0.00298	3.57	0.0315	1.96	7	39	1486	29570	+	Vitvi13g00498;Vitvi16g00115;Vitvi08g00806;Vitvi12g00524;Vitvi17g00641;Vitvi14g01435;Vitvi11g00381	6
Cellular Component	cytoplasm	GO:0005737	1	5.87e-25	1.72	4.33e-23	195.44	337	3889	1486	29570	+	Vitvi17g01072;Vitvi08g01560;Vitvi04g00669;Vitvi03g00457;Vitvi18g00079;Vitvi13g00617;Vitvi03g01309;Vitvi04g01199;Vitvi14g01479;Vitvi09g00443;Vitvi18g00998;Vitvi11g01085;Vitvi15g01571;Vitvi07g00018;Vitvi18g01729;Vitvi11g00547;Vitvi01g00267;Vitvi01g01357;Vitvi06g00041;Vitvi06g01493;Vitvi12g00754;Vitvi13g01396;Vitvi12g01842;Vitvi18g00064;Vitvi03g00343;Vitvi03g00586;Vitvi03g00583;Vitvi18g01157;Vitvi18…	6
Cellular Component	membrane protein complex	GO:0098796	1	0.00316	1.84	0.0324	13.62	25	271	1486	29570	+	Vitvi03g00398;Vitvi13g00498;Vitvi13g00617;Vitvi04g00582;Vitvi14g01435;Vitvi14g01479;Vitvi09g00146;Vitvi01g00487;Vitvi13g00384;Vitvi18g01150;Vitvi02g01268;Vitvi03g00343;Vitvi04g00559;Vitvi18g01157;Vitvi15g00986;Vitvi16g01130;Vitvi06g01392;Vitvi03g00848;Vitvi11g00381;Vitvi16g00115;Vitvi08g00806;Vitvi12g00524;Vitvi07g01033;Vitvi17g00641;Vitvi03g00053	6
Cellular Component	vesicle tethering complex	GO:0099023	0	0.00157	3.26	0.0207	2.76	9	55	1486	29570	+	Vitvi17g00713;Vitvi08g00282;Vitvi13g00233;Vitvi07g00412;Vitvi18g00893;Vitvi01g00135;Vitvi13g01008;Vitvi02g00662;Vitvi14g00345	7
Cellular Component	chloroplast thylakoid membrane	GO:0009535	0	0.00558	2.71	0.0468	3.32	9	66	1486	29570	+	Vitvi12g00141;Vitvi08g01360;Vitvi11g00967;Vitvi15g01549;Vitvi14g01655;Vitvi14g01942;Vitvi08g01239;Vitvi13g00384;Vitvi10g00740	8
Cellular Component	organelle outer membrane	GO:0031968	1	0.000927	2.72	0.0132	4.77	13	95	1486	29570	+	Vitvi12g00141;Vitvi08g01360;Vitvi14g01655;Vitvi14g01942;Vitvi08g01239;Vitvi03g00848;Vitvi10g00740;Vitvi11g00967;Vitvi06g01112;Vitvi06g01521;Vitvi15g01549;Vitvi16g01957;Vitvi13g00384	8
Cellular Component	thylakoid membrane	GO:0042651	1	0.000618	3.17	0.0114	3.47	11	69	1486	29570	+	Vitvi12g00141;Vitvi08g01360;Vitvi03g00993;Vitvi17g00802;Vitvi11g00967;Vitvi15g01549;Vitvi14g01655;Vitvi14g01942;Vitvi08g01239;Vitvi13g00384;Vitvi10g00740	8
Cellular Component	bounding membrane of organelle	GO:0098588	2	1.95e-05	2.11	0.000553	17.54	37	349	1486	29570	+	Vitvi12g00141;Vitvi08g01360;Vitvi11g00274;Vitvi18g02975;Vitvi14g01655;Vitvi14g01479;Vitvi09g00146;Vitvi10g00740;Vitvi11g00967;Vitvi06g01112;Vitvi10g00116;Vitvi01g00267;Vitvi01g00487;Vitvi10g00858;Vitvi14g01560;Vitvi15g01549;Vitvi16g01957;Vitvi06g00644;Vitvi13g00384;Vitvi12g00099;Vitvi18g01157;Vitvi07g01381;Vitvi10g00092;Vitvi11g00387;Vitvi16g01130;Vitvi06g01392;Vitvi14g01942;Vitvi08g01239;Vitvi03…	8
Cellular Component	organelle envelope	GO:0031967	2	0.00261	1.88	0.0283	13.32	25	265	1486	29570	+	Vitvi12g00141;Vitvi08g01360;Vitvi13g01902;Vitvi14g01655;Vitvi15g01571;Vitvi10g00740;Vitvi11g00967;Vitvi06g01112;Vitvi08g01608;Vitvi06g01472;Vitvi15g01549;Vitvi16g01957;Vitvi13g00384;Vitvi18g01571;Vitvi04g00559;Vitvi13g00562;Vitvi06g01391;Vitvi14g00632;Vitvi14g01942;Vitvi08g01239;Vitvi03g00848;Vitvi06g01521;Vitvi16g00033;Vitvi16g00936;Vitvi06g00656	8
Cellular Component	outer membrane	GO:0019867	2	0.000927	2.72	0.0137	4.77	13	95	1486	29570	+	Vitvi12g00141;Vitvi08g01360;Vitvi14g01655;Vitvi14g01942;Vitvi08g01239;Vitvi03g00848;Vitvi10g00740;Vitvi11g00967;Vitvi06g01112;Vitvi06g01521;Vitvi15g01549;Vitvi16g01957;Vitvi13g00384	8
Cellular Component	photosynthetic membrane	GO:0034357	2	0.000618	3.17	0.0109	3.47	11	69	1486	29570	+	Vitvi12g00141;Vitvi08g01360;Vitvi03g00993;Vitvi17g00802;Vitvi11g00967;Vitvi15g01549;Vitvi14g01655;Vitvi14g01942;Vitvi08g01239;Vitvi13g00384;Vitvi10g00740	8
Cellular Component	plastid envelope	GO:0009526	2	0.000241	2.84	0.00524	5.28	15	105	1486	29570	+	Vitvi12g00141;Vitvi18g01571;Vitvi08g01360;Vitvi06g01391;Vitvi14g01655;Vitvi14g01942;Vitvi08g01239;Vitvi10g00740;Vitvi11g00967;Vitvi08g01608;Vitvi06g01472;Vitvi16g00033;Vitvi15g01549;Vitvi13g00384;Vitvi06g00656	8
Cellular Component	envelope	GO:0031975	3	0.00261	1.88	0.0291	13.32	25	265	1486	29570	+	Vitvi12g00141;Vitvi08g01360;Vitvi13g01902;Vitvi14g01655;Vitvi15g01571;Vitvi10g00740;Vitvi11g00967;Vitvi06g01112;Vitvi08g01608;Vitvi06g01472;Vitvi15g01549;Vitvi16g01957;Vitvi13g00384;Vitvi18g01571;Vitvi04g00559;Vitvi13g00562;Vitvi06g01391;Vitvi14g00632;Vitvi14g01942;Vitvi08g01239;Vitvi03g00848;Vitvi06g01521;Vitvi16g00033;Vitvi16g00936;Vitvi06g00656	8
Cellular Component	organelle membrane	GO:0031090	3	2.09e-05	1.83	0.000551	29.45	54	586	1486	29570	+	Vitvi08g01360;Vitvi08g00198;Vitvi13g00617;Vitvi04g00582;Vitvi13g01902;Vitvi18g01522;Vitvi11g00274;Vitvi18g02975;Vitvi07g01707;Vitvi14g01479;Vitvi10g00740;Vitvi01g00267;Vitvi10g00858;Vitvi14g01560;Vitvi06g00644;Vitvi13g00384;Vitvi13g00562;Vitvi18g01157;Vitvi10g00092;Vitvi01g00655;Vitvi08g00806;Vitvi06g01521;Vitvi06g01681;Vitvi04g00581;Vitvi16g00936;Vitvi07g01033;Vitvi17g00641;Vitvi12g00141;Vitvi08…	8
Cellular Component	plastid	GO:0009536	3	0.00436	1.82	0.0413	13.22	24	263	1486	29570	+	Vitvi12g00141;Vitvi05g00936;Vitvi18g01571;Vitvi08g01360;Vitvi03g01334;Vitvi08g01245;Vitvi06g01391;Vitvi15g00148;Vitvi18g00115;Vitvi14g01655;Vitvi14g01942;Vitvi08g01239;Vitvi18g02429;Vitvi10g00740;Vitvi11g00967;Vitvi08g01608;Vitvi06g01472;Vitvi16g00033;Vitvi15g01549;Vitvi07g00063;Vitvi18g02184;Vitvi02g01288;Vitvi13g00384;Vitvi06g00656	8
Cellular Component	thylakoid	GO:0009579	3	0.000628	2.98	0.0105	4.02	12	80	1486	29570	+	Vitvi12g00141;Vitvi08g01360;Vitvi03g00993;Vitvi17g00802;Vitvi11g00967;Vitvi08g01245;Vitvi15g01549;Vitvi14g01655;Vitvi14g01942;Vitvi08g01239;Vitvi13g00384;Vitvi10g00740	8
Cellular Component	ubiquitin ligase complex	GO:0000151	0	0.00224	2.38	0.0267	5.88	14	117	1486	29570	+	Vitvi03g00377;Vitvi03g00187;Vitvi18g00660;Vitvi18g00496;Vitvi12g00360;Vitvi09g00734;Vitvi01g01044;Vitvi18g00998;Vitvi07g00214;Vitvi19g00093;Vitvi04g00295;Vitvi07g01261;Vitvi07g01684;Vitvi18g01180	9
Cellular Component	chromatin	GO:0000785	0	0.00442	2.19	0.0408	6.83	15	136	1486	29570	+	Vitvi19g00722;Vitvi09g00060;Vitvi18g00721;Vitvi14g01554;Vitvi05g00453;Vitvi11g00682;Vitvi11g01141;Vitvi02g00759;Vitvi15g01100;Vitvi16g02079;Vitvi01g01488;Vitvi07g00052;Vitvi03g00065;Vitvi17g00582;Vitvi07g01672	10
Cellular Component	chromosome	GO:0005694	1	0.00238	1.94	0.0275	11.86	23	236	1486	29570	+	Vitvi02g01153;Vitvi08g00160;Vitvi17g00083;Vitvi19g00722;Vitvi09g00060;Vitvi18g00721;Vitvi18g00810;Vitvi14g01554;Vitvi05g00453;Vitvi11g00682;Vitvi11g01141;Vitvi05g00265;Vitvi02g00759;Vitvi15g01100;Vitvi16g00299;Vitvi07g01249;Vitvi16g02079;Vitvi01g01488;Vitvi16g00109;Vitvi07g00052;Vitvi03g00065;Vitvi17g00582;Vitvi07g01672	10
Cellular Component	protein-DNA complex	GO:0032993	1	0.000942	2.26	0.0129	8.39	19	167	1486	29570	+	Vitvi02g01153;Vitvi12g00022;Vitvi19g00722;Vitvi09g00060;Vitvi18g00721;Vitvi14g01554;Vitvi05g00453;Vitvi11g00682;Vitvi11g01141;Vitvi08g01943;Vitvi02g00759;Vitvi15g01100;Vitvi16g02079;Vitvi01g01488;Vitvi16g00109;Vitvi07g00052;Vitvi03g00065;Vitvi17g00582;Vitvi07g01672	10
Cellular Component	endoplasmic reticulum	GO:0005783	0	0.00212	1.77	0.026	18.09	32	360	1486	29570	+	Vitvi14g00547;Vitvi13g00498;Vitvi19g01359;Vitvi08g00198;Vitvi18g01683;Vitvi09g00182;Vitvi08g01783;Vitvi13g00617;Vitvi04g00582;Vitvi08g01224;Vitvi18g01522;Vitvi18g02975;Vitvi07g01707;Vitvi11g00547;Vitvi08g01905;Vitvi01g01618;Vitvi12g01842;Vitvi18g00064;Vitvi14g01548;Vitvi03g01238;Vitvi07g01381;Vitvi16g01130;Vitvi16g01391;Vitvi03g00609;Vitvi06g01681;Vitvi07g01033;Vitvi17g01311;Vitvi17g00641;Vitvi12…	11
Cellular Component	endomembrane system	GO:0012505	1	2.58e-05	1.63	0.000636	47.14	77	938	1486	29570	+	Vitvi14g00547;Vitvi13g00498;Vitvi15g00838;Vitvi12g00441;Vitvi04g00669;Vitvi12g00122;Vitvi08g00198;Vitvi18g01683;Vitvi08g00673;Vitvi13g00617;Vitvi04g00582;Vitvi05g00676;Vitvi18g01522;Vitvi11g00274;Vitvi18g02975;Vitvi07g01707;Vitvi14g01435;Vitvi14g00345;Vitvi15g01571;Vitvi10g00499;Vitvi15g01046;Vitvi07g00412;Vitvi11g00547;Vitvi10g00858;Vitvi12g00117;Vitvi06g00644;Vitvi12g01842;Vitvi08g00282;Vitvi18…	11
Cellular Component	Golgi apparatus	GO:0005794	0	0.00186	1.69	0.0236	21.91	37	436	1486	29570	+	Vitvi05g00936;Vitvi15g00838;Vitvi04g00669;Vitvi12g00122;Vitvi03g00634;Vitvi08g00673;Vitvi08g01224;Vitvi05g00676;Vitvi11g00274;Vitvi18g02975;Vitvi18g00213;Vitvi14g00345;Vitvi09g00146;Vitvi10g00499;Vitvi15g01046;Vitvi07g00412;Vitvi10g00858;Vitvi12g00117;Vitvi12g01842;Vitvi08g00282;Vitvi18g00064;Vitvi03g01238;Vitvi07g01381;Vitvi10g00092;Vitvi02g00450;Vitvi14g01125;Vitvi18g00008;Vitvi11g00381;Vitvi13…	12
Cellular Component	cytosol	GO:0005829	0	0.00514	1.46	0.0462	37.74	55	751	1486	29570	+	Vitvi09g00121;Vitvi05g00235;Vitvi18g00953;Vitvi01g00870;Vitvi01g01440;Vitvi09g00763;Vitvi18g01526;Vitvi19g00486;Vitvi15g01571;Vitvi06g00041;Vitvi07g01705;Vitvi06g01493;Vitvi12g01806;Vitvi03g00583;Vitvi03g00540;Vitvi02g00176;Vitvi16g00938;Vitvi08g01893;Vitvi05g00323;Vitvi08g01896;Vitvi15g00742;Vitvi09g00358;Vitvi19g00493;Vitvi14g01600;Vitvi08g00008;Vitvi09g00356;Vitvi18g00504;Vitvi08g01818;Vitvi17…	13
Molecular Function	monosaccharide binding	GO:0048029	0	0.00252	19.9	0.0361	0.1	2	2	1486	29570	+	Vitvi18g00953;Vitvi18g00504	1
Molecular Function	carbohydrate binding	GO:0030246	1	0.00117	11.94	0.0184	0.25	3	5	1486	29570	+	Vitvi18g00953;Vitvi18g00115;Vitvi18g00504	1
Molecular Function	binding	GO:0005488	2	3.96e-13	1.61	6.42e-11	139.71	225	2780	1486	29570	+	Vitvi04g00546;Vitvi18g01044;Vitvi17g01072;Vitvi12g00088;Vitvi04g00669;Vitvi18g01284;Vitvi03g00457;Vitvi19g00722;Vitvi03g00455;Vitvi04g01199;Vitvi01g01482;Vitvi10g01424;Vitvi07g00018;Vitvi14g00391;Vitvi07g00137;Vitvi06g00041;Vitvi06g01493;Vitvi16g00440;Vitvi13g01396;Vitvi07g00132;Vitvi12g02017;Vitvi14g01804;Vitvi18g01157;Vitvi05g00526;Vitvi01g00023;Vitvi03g00107;Vitvi18g00504;Vitvi08g00806;Vitvi16…	1
Molecular Function	mRNA 3'-UTR binding	GO:0003730	0	0.000292	7.65	0.00646	0.65	5	13	1486	29570	+	Vitvi07g01705;Vitvi16g01012;Vitvi06g01493;Vitvi11g00135;Vitvi09g00763	2
Molecular Function	mRNA binding	GO:0003729	1	1.17e-08	2.59	7.14e-07	16.58	43	330	1486	29570	+	Vitvi18g01284;Vitvi14g01978;Vitvi03g01189;Vitvi08g01166;Vitvi03g00997;Vitvi18g00594;Vitvi11g01145;Vitvi14g01655;Vitvi09g00763;Vitvi14g00521;Vitvi19g00486;Vitvi07g00435;Vitvi10g01424;Vitvi07g00018;Vitvi07g01705;Vitvi16g01012;Vitvi06g01493;Vitvi11g00168;Vitvi11g00904;Vitvi06g00029;Vitvi02g01225;Vitvi06g00503;Vitvi07g00232;Vitvi12g02034;Vitvi08g00163;Vitvi14g00637;Vitvi09g00130;Vitvi15g00549;Vitvi14…	2
Molecular Function	RNA binding	GO:0003723	2	5.2e-08	1.9	2.81e-06	42.21	80	840	1486	29570	+	Vitvi14g01714;Vitvi12g00088;Vitvi18g01284;Vitvi03g01189;Vitvi19g00722;Vitvi08g01166;Vitvi03g00455;Vitvi18g00594;Vitvi16g01184;Vitvi09g00763;Vitvi19g00486;Vitvi10g01424;Vitvi07g00018;Vitvi10g00536;Vitvi06g00041;Vitvi07g01705;Vitvi16g01012;Vitvi06g01493;Vitvi12g01800;Vitvi11g00904;Vitvi12g02017;Vitvi04g00613;Vitvi08g00163;Vitvi14g00637;Vitvi15g00549;Vitvi08g00884;Vitvi03g00107;Vitvi01g00220;Vitvi18…	2
Molecular Function	nucleic acid binding	GO:0003676	3	8.36e-10	1.72	6.78e-08	76.54	132	1523	1486	29570	+	Vitvi04g00546;Vitvi18g01044;Vitvi12g00088;Vitvi08g01164;Vitvi18g01284;Vitvi19g00722;Vitvi08g01166;Vitvi03g00455;Vitvi18g00594;Vitvi15g00632;Vitvi01g01482;Vitvi10g01424;Vitvi07g00018;Vitvi07g00137;Vitvi06g00041;Vitvi16g01012;Vitvi06g01493;Vitvi12g02017;Vitvi14g01804;Vitvi08g00884;Vitvi03g00107;Vitvi09g01487;Vitvi16g00299;Vitvi01g00772;Vitvi07g01879;Vitvi04g00141;Vitvi06g01524;Vitvi17g00088;Vitvi13…	2
Molecular Function	organic cyclic compound binding	GO:0097159	4	1.1e-08	1.62	7.67e-07	88.5	143	1761	1486	29570	+	Vitvi04g00546;Vitvi18g01044;Vitvi12g00088;Vitvi08g01164;Vitvi04g00669;Vitvi18g01284;Vitvi19g00722;Vitvi08g01166;Vitvi09g00282;Vitvi03g00455;Vitvi18g00594;Vitvi15g00632;Vitvi01g01482;Vitvi10g01424;Vitvi07g00018;Vitvi07g00137;Vitvi06g00041;Vitvi16g01012;Vitvi06g01493;Vitvi12g02017;Vitvi14g01804;Vitvi08g00884;Vitvi01g00023;Vitvi03g00107;Vitvi09g01487;Vitvi16g00299;Vitvi01g00772;Vitvi07g01879;Vitvi04…	2
Molecular Function	N-acetyltransferase activity	GO:0008080	0	0.000768	5.19	0.015	1.16	6	23	1486	29570	+	Vitvi08g00051;Vitvi07g00126;Vitvi16g02079;Vitvi07g00052;Vitvi18g02063;Vitvi11g01141	3
Molecular Function	N-acyltransferase activity	GO:0016410	1	0.0019	4.42	0.028	1.36	6	27	1486	29570	+	Vitvi08g00051;Vitvi07g00126;Vitvi16g02079;Vitvi07g00052;Vitvi18g02063;Vitvi11g01141	3
Molecular Function	catalytic activity	GO:0003824	5	3.1e-10	1.38	3.02e-08	235.09	325	4678	1486	29570	+	Vitvi12g00088;Vitvi03g00210;Vitvi03g00452;Vitvi18g02493;Vitvi03g00457;Vitvi13g00975;Vitvi03g00577;Vitvi03g01309;Vitvi03g00217;Vitvi09g00444;Vitvi14g00029;Vitvi15g00473;Vitvi11g01085;Vitvi14g00391;Vitvi18g01729;Vitvi07g00137;Vitvi01g00024;Vitvi11g00543;Vitvi12g00754;Vitvi16g01416;Vitvi18g01290;Vitvi12g02017;Vitvi01g00705;Vitvi18g00064;Vitvi03g00586;Vitvi03g00583;Vitvi14g01804;Vitvi12g02013;Vitvi18…	3
Molecular Function	histone methyltransferase activity	GO:0042054	0	0.000292	5.16	0.00676	1.36	7	27	1486	29570	+	Vitvi07g01721;Vitvi14g01462;Vitvi16g01083;Vitvi05g00322;Vitvi13g01110;Vitvi10g01540;Vitvi08g00900	4
Molecular Function	histone modifying activity	GO:0140993	1	0.000114	3.56	0.00308	3.37	12	67	1486	29570	+	Vitvi02g00759;Vitvi07g01721;Vitvi16g02079;Vitvi14g01462;Vitvi16g01083;Vitvi07g00052;Vitvi05g00322;Vitvi13g01110;Vitvi11g01141;Vitvi10g01540;Vitvi15g00473;Vitvi08g00900	4
Molecular Function	protein methyltransferase activity	GO:0008276	1	2.67e-05	4.85	0.00093	2.06	10	41	1486	29570	+	Vitvi07g01721;Vitvi14g01462;Vitvi16g01083;Vitvi05g00322;Vitvi01g00484;Vitvi17g00959;Vitvi13g01110;Vitvi10g01540;Vitvi04g01029;Vitvi08g00900	4
Molecular Function	catalytic activity; acting on a protein	GO:0140096	2	1.39e-06	1.61	6.77e-05	65.68	106	1307	1486	29570	+	Vitvi03g00452;Vitvi03g00457;Vitvi19g00569;Vitvi05g00355;Vitvi14g00029;Vitvi15g00473;Vitvi02g00759;Vitvi18g01729;Vitvi18g00918;Vitvi11g00543;Vitvi16g01416;Vitvi18g01290;Vitvi01g00705;Vitvi18g00064;Vitvi19g00577;Vitvi18g00740;Vitvi18g00102;Vitvi08g00645;Vitvi10g01540;Vitvi17g00929;Vitvi07g00545;Vitvi07g01237;Vitvi16g02079;Vitvi07g01110;Vitvi06g01523;Vitvi15g00908;Vitvi17g01176;Vitvi19g01357;Vitvi12…	4
Molecular Function	single-stranded DNA binding	GO:0003697	0	0.00256	3.67	0.0356	1.91	7	38	1486	29570	+	Vitvi02g01098;Vitvi02g01153;Vitvi16g00299;Vitvi12g00022;Vitvi14g01804;Vitvi10g01092;Vitvi07g00044	5
Molecular Function	ATP-dependent activity; acting on DNA	GO:0008094	0	0.000317	3.42	0.00671	3.22	11	64	1486	29570	+	Vitvi16g00025;Vitvi12g00384;Vitvi01g00413;Vitvi15g01100;Vitvi08g00160;Vitvi07g00137;Vitvi10g01092;Vitvi01g01488;Vitvi17g00701;Vitvi05g00453;Vitvi08g00967	6
Molecular Function	ATP-dependent activity	GO:0140657	1	2.07e-11	2.77	2.52e-09	19.15	53	381	1486	29570	+	Vitvi12g00088;Vitvi05g00438;Vitvi08g02413;Vitvi14g01479;Vitvi01g00108;Vitvi14g00391;Vitvi07g00137;Vitvi10g00536;Vitvi11g00269;Vitvi16g01210;Vitvi08g01929;Vitvi12g02017;Vitvi08g00160;Vitvi14g01928;Vitvi15g00424;Vitvi15g00148;Vitvi04g00211;Vitvi18g00668;Vitvi08g00967;Vitvi01g00413;Vitvi18g00749;Vitvi10g00127;Vitvi16g00936;Vitvi16g01229;Vitvi13g00252;Vitvi12g00141;Vitvi12g00384;Vitvi10g01092;Vitvi14…	6
Molecular Function	catalytic activity; acting on DNA	GO:0140097	1	0.000101	2.73	0.00289	6.58	18	131	1486	29570	+	Vitvi19g00069;Vitvi12g00384;Vitvi08g00160;Vitvi14g01804;Vitvi10g01092;Vitvi03g00577;Vitvi15g00752;Vitvi05g00453;Vitvi05g00265;Vitvi08g00967;Vitvi16g00025;Vitvi01g00413;Vitvi15g01100;Vitvi07g00137;Vitvi07g01219;Vitvi01g01488;Vitvi17g00701;Vitvi17g01000	6
Molecular Function	catalytic activity; acting on a nucleic acid	GO:0140640	2	1.84e-06	2.18	8.17e-05	19.7	43	392	1486	29570	+	Vitvi19g00069;Vitvi12g00384;Vitvi12g00088;Vitvi03g00210;Vitvi13g01761;Vitvi13g01420;Vitvi10g01092;Vitvi13g00975;Vitvi03g00577;Vitvi12g00283;Vitvi16g01083;Vitvi15g00752;Vitvi05g00453;Vitvi11g01085;Vitvi16g00025;Vitvi15g01100;Vitvi07g00137;Vitvi10g00536;Vitvi12g00754;Vitvi02g01228;Vitvi17g01000;Vitvi12g02017;Vitvi06g01415;Vitvi17g00451;Vitvi14g00999;Vitvi08g02363;Vitvi08g00160;Vitvi18g01096;Vitvi14…	6
Molecular Function	calcium ion transmembrane transporter activity	GO:0015085	0	0.00286	3.25	0.0387	2.46	8	49	1486	29570	+	Vitvi05g00936;Vitvi15g00925;Vitvi08g01111;Vitvi08g01766;Vitvi05g00585;Vitvi08g02413;Vitvi18g00668;Vitvi19g00144	7
Molecular Function	transmembrane transporter activity	GO:0022857	4	0.00115	1.53	0.0186	39.25	60	781	1486	29570	+	Vitvi08g00152;Vitvi12g00122;Vitvi18g00310;Vitvi18g00237;Vitvi08g01766;Vitvi08g02413;Vitvi14g01479;Vitvi09g00366;Vitvi10g00499;Vitvi01g00108;Vitvi11g00269;Vitvi16g01210;Vitvi08g01929;Vitvi14g01560;Vitvi13g00562;Vitvi14g01928;Vitvi02g00450;Vitvi08g00684;Vitvi15g00424;Vitvi04g00211;Vitvi14g01445;Vitvi18g00668;Vitvi02g00209;Vitvi01g00655;Vitvi18g00508;Vitvi06g01681;Vitvi16g00936;Vitvi13g00252;Vitvi05…	7
Molecular Function	transporter activity	GO:0005215	5	0.00142	1.52	0.0216	40.91	62	814	1486	29570	+	Vitvi08g00152;Vitvi12g00122;Vitvi18g00310;Vitvi18g00237;Vitvi08g01766;Vitvi08g02413;Vitvi14g01479;Vitvi18g00957;Vitvi09g00366;Vitvi10g00499;Vitvi01g00108;Vitvi11g00269;Vitvi16g01210;Vitvi08g01929;Vitvi14g01560;Vitvi13g00562;Vitvi14g01928;Vitvi02g00450;Vitvi08g00684;Vitvi15g00424;Vitvi04g00211;Vitvi14g01445;Vitvi18g00668;Vitvi02g00209;Vitvi01g00655;Vitvi18g00508;Vitvi06g01681;Vitvi16g00936;Vitvi13…	7
Molecular Function	SNARE binding	GO:0000149	0	0.000984	3.21	0.0177	3.12	10	62	1486	29570	+	Vitvi16g00115;Vitvi08g00806;Vitvi12g00441;Vitvi01g00135;Vitvi12g00524;Vitvi08g00666;Vitvi17g00641;Vitvi07g01471;Vitvi14g01435;Vitvi11g00381	8
Molecular Function	protein binding	GO:0005515	1	0.000802	1.6	0.015	33.17	53	660	1486	29570	+	Vitvi03g00377;Vitvi08g02055;Vitvi08g01164;Vitvi12g00441;Vitvi18g00157;Vitvi13g01744;Vitvi14g01435;Vitvi18g01526;Vitvi16g01333;Vitvi14g00391;Vitvi12g00912;Vitvi16g00440;Vitvi07g01261;Vitvi03g00065;Vitvi13g01396;Vitvi18g01157;Vitvi05g00526;Vitvi15g00986;Vitvi08g02222;Vitvi09g00635;Vitvi09g00115;Vitvi09g00599;Vitvi08g00806;Vitvi08g01818;Vitvi05g00292;Vitvi01g00135;Vitvi07g00228;Vitvi17g00641;Vitvi07…	8
Molecular Function	ATPase-coupled transmembrane transporter activity	GO:0042626	0	3.07e-05	2.89	0.000998	6.58	19	131	1486	29570	+	Vitvi15g00925;Vitvi19g00633;Vitvi14g01928;Vitvi08g01111;Vitvi15g00424;Vitvi01g00650;Vitvi05g00585;Vitvi08g02413;Vitvi04g00211;Vitvi14g01479;Vitvi18g00668;Vitvi18g01703;Vitvi01g00108;Vitvi11g00269;Vitvi16g01210;Vitvi08g01929;Vitvi16g00936;Vitvi13g00252;Vitvi07g00311	9
Molecular Function	primary active transmembrane transporter activity	GO:0015399	1	7.77e-05	2.7	0.00236	7.04	19	140	1486	29570	+	Vitvi15g00925;Vitvi19g00633;Vitvi14g01928;Vitvi08g01111;Vitvi15g00424;Vitvi01g00650;Vitvi05g00585;Vitvi08g02413;Vitvi04g00211;Vitvi14g01479;Vitvi18g00668;Vitvi18g01703;Vitvi01g00108;Vitvi11g00269;Vitvi16g01210;Vitvi08g01929;Vitvi16g00936;Vitvi13g00252;Vitvi07g00311	9
Molecular Function	active transmembrane transporter activity	GO:0022804	2	0.000116	2.24	0.00296	11.61	26	231	1486	29570	+	Vitvi12g00122;Vitvi01g00650;Vitvi08g02413;Vitvi14g01479;Vitvi19g00144;Vitvi18g01703;Vitvi10g00499;Vitvi01g00108;Vitvi11g00269;Vitvi16g01210;Vitvi08g01929;Vitvi14g01560;Vitvi07g00311;Vitvi15g00925;Vitvi19g00633;Vitvi14g01928;Vitvi08g01111;Vitvi02g00450;Vitvi08g00684;Vitvi15g00424;Vitvi05g00585;Vitvi04g00211;Vitvi18g00668;Vitvi18g00508;Vitvi16g00936;Vitvi13g00252	9
Molecular Function	protein-macromolecule adaptor activity	GO:0030674	0	0.00107	2.39	0.0179	6.68	16	133	1486	29570	+	Vitvi03g00343;Vitvi18g00892;Vitvi15g00986;Vitvi09g00060;Vitvi06g01392;Vitvi14g01435;Vitvi11g01141;Vitvi11g00381;Vitvi16g00115;Vitvi08g00806;Vitvi16g02079;Vitvi12g00524;Vitvi17g00641;Vitvi07g00272;Vitvi10g00907;Vitvi02g01268	10
Molecular Function	molecular adaptor activity	GO:0060090	1	0.00107	2.39	0.0185	6.68	16	133	1486	29570	+	Vitvi03g00343;Vitvi18g00892;Vitvi15g00986;Vitvi09g00060;Vitvi06g01392;Vitvi14g01435;Vitvi11g01141;Vitvi11g00381;Vitvi16g00115;Vitvi08g00806;Vitvi16g02079;Vitvi12g00524;Vitvi17g00641;Vitvi07g00272;Vitvi10g00907;Vitvi02g01268	10
Molecular Function	phosphatase activity	GO:0016791	0	0.000562	2.31	0.0114	8.64	20	172	1486	29570	+	Vitvi19g00577;Vitvi12g00463;Vitvi14g00528;Vitvi08g00020;Vitvi03g00540;Vitvi19g00931;Vitvi03g00996;Vitvi08g01783;Vitvi05g00533;Vitvi01g00870;Vitvi15g00992;Vitvi08g00645;Vitvi14g01852;Vitvi01g00140;Vitvi19g00276;Vitvi07g00545;Vitvi12g01529;Vitvi11g00026;Vitvi18g01183;Vitvi17g00273	11
Molecular Function	phosphoric ester hydrolase activity	GO:0042578	1	0.000147	2.31	0.00358	10.4	24	207	1486	29570	+	Vitvi19g00577;Vitvi12g00463;Vitvi14g00528;Vitvi08g00020;Vitvi03g00540;Vitvi19g00931;Vitvi03g00996;Vitvi08g01783;Vitvi15g00766;Vitvi05g00533;Vitvi01g00870;Vitvi15g00992;Vitvi08g00645;Vitvi14g01852;Vitvi10g00661;Vitvi01g00140;Vitvi19g00276;Vitvi07g00545;Vitvi12g01529;Vitvi11g00026;Vitvi06g00649;Vitvi18g01183;Vitvi17g00273;Vitvi17g01000	11
Molecular Function	hydrolase activity; acting on ester bonds	GO:0016788	2	4.32e-06	2.01	0.000162	24.32	49	484	1486	29570	+	Vitvi03g00210;Vitvi13g00975;Vitvi18g01321;Vitvi15g00752;Vitvi01g00870;Vitvi15g00992;Vitvi10g00661;Vitvi12g01529;Vitvi07g02517;Vitvi11g00026;Vitvi07g02516;Vitvi12g00754;Vitvi06g00649;Vitvi17g00451;Vitvi19g00577;Vitvi14g01804;Vitvi03g00540;Vitvi15g00704;Vitvi18g00580;Vitvi19g00931;Vitvi08g00884;Vitvi08g01698;Vitvi08g00645;Vitvi01g00140;Vitvi07g00545;Vitvi02g01230;Vitvi12g00463;Vitvi14g00528;Vitvi03…	11
Molecular Function	hydrolase activity	GO:0016787	3	3.81e-06	1.59	0.000155	63.97	102	1273	1486	29570	+	Vitvi03g00210;Vitvi13g00975;Vitvi18g01321;Vitvi15g00632;Vitvi15g00752;Vitvi14g01872;Vitvi15g00992;Vitvi14g00029;Vitvi15g00473;Vitvi14g00391;Vitvi18g00918;Vitvi11g00026;Vitvi12g00754;Vitvi16g01416;Vitvi14g01406;Vitvi19g00577;Vitvi14g01804;Vitvi18g00580;Vitvi18g00740;Vitvi18g00102;Vitvi08g00884;Vitvi08g01698;Vitvi08g00008;Vitvi08g00645;Vitvi01g00140;Vitvi07g00545;Vitvi13g02070;Vitvi07g01237;Vitvi06…	11
Molecular Function	isomerase activity	GO:0016853	0	0.00349	2.3	0.046	6.53	15	130	1486	29570	+	Vitvi17g00192;Vitvi03g00457;Vitvi18g00641;Vitvi19g00569;Vitvi03g00565;Vitvi18g00953;Vitvi08g01556;Vitvi08g01820;Vitvi18g00434;Vitvi18g00504;Vitvi18g02917;Vitvi15g01178;Vitvi15g01026;Vitvi07g00063;Vitvi07g00067	12

## Sheet: C2(cyan)
Ontology	GO Name	GO ID	GO Level	P value raw	Fold Enrichement	FDR	expected	number_in_list	number_in_reference	total_input	total_reference	over_under	mapped_id	group	notes
Cellular Component	TRAPP complex	GO:0030008	0	0.00107	14.05	0.0188	0.21	3	11	574	29570	+	Vitvi08g00282;Vitvi10g00450;Vitvi19g00464	1
Cellular Component	intracellular protein-containing complex	GO:0140535	1	0.00011	2.68	0.00254	7.09	19	365	574	29570	+	Vitvi08g00282;Vitvi14g01934;Vitvi18g00134;Vitvi04g00408;Vitvi13g01558;Vitvi09g00094;Vitvi13g00204;Vitvi18g00496;Vitvi14g00155;Vitvi10g00450;Vitvi19g00464;Vitvi10g00379;Vitvi08g00905;Vitvi15g01068;Vitvi06g01268;Vitvi06g00230;Vitvi10g00914;Vitvi17g00376;Vitvi03g00065	1
Cellular Component	vesicle tethering complex	GO:0099023	1	0.000674	5.62	0.0131	1.07	6	55	574	29570	+	Vitvi08g00282;Vitvi13g00652;Vitvi01g00135;Vitvi12g00639;Vitvi10g00450;Vitvi19g00464	1
Cellular Component	protein-containing complex	GO:0032991	2	4.64e-09	2.07	1.71e-07	34.71	72	1788	574	29570	+	Vitvi13g00652;Vitvi04g01231;Vitvi04g01110;Vitvi18g00711;Vitvi04g01477;Vitvi09g00443;Vitvi06g01498;Vitvi10g00379;Vitvi07g01946;Vitvi12g00639;Vitvi17g00415;Vitvi17g00496;Vitvi17g00376;Vitvi17g01102;Vitvi17g00250;Vitvi03g00065;Vitvi17g00253;Vitvi08g00282;Vitvi15g00504;Vitvi09g00194;Vitvi13g00204;Vitvi13g00606;Vitvi08g02106;Vitvi14g00155;Vitvi14g00110;Vitvi18g01038;Vitvi14g02696;Vitvi10g00450;Vitvi04…	1
Cellular Component	endosome	GO:0005768	0	0.000336	3.79	0.00688	2.64	10	136	574	29570	+	Vitvi13g00652;Vitvi15g00957;Vitvi01g00404;Vitvi12g01627;Vitvi15g01104;Vitvi12g00639;Vitvi04g00471;Vitvi18g00348;Vitvi01g00251;Vitvi19g00474	2
Cellular Component	cytoplasmic vesicle	GO:0031410	1	1.25e-05	3.58	0.000328	4.46	16	230	574	29570	+	Vitvi13g00652;Vitvi15g00957;Vitvi13g00678;Vitvi18g00348;Vitvi01g00251;Vitvi06g01392;Vitvi19g00474;Vitvi06g01498;Vitvi01g00404;Vitvi01g00135;Vitvi12g01627;Vitvi15g01104;Vitvi01g00797;Vitvi12g00639;Vitvi04g00471;Vitvi12g00823	2
Cellular Component	endomembrane system	GO:0012505	1	1.57e-06	2.25	4.83e-05	18.21	41	938	574	29570	+	Vitvi13g00652;Vitvi19g01359;Vitvi15g00957;Vitvi13g00678;Vitvi02g01492;Vitvi12g00085;Vitvi04g01231;Vitvi01g00251;Vitvi09g00201;Vitvi19g00464;Vitvi06g01498;Vitvi11g00007;Vitvi15g01068;Vitvi06g00322;Vitvi01g00404;Vitvi04g01162;Vitvi12g01627;Vitvi15g01104;Vitvi12g00639;Vitvi04g00471;Vitvi01g00422;Vitvi06g00022;Vitvi15g01547;Vitvi17g01102;Vitvi08g00282;Vitvi19g01763;Vitvi19g00697;Vitvi08g00187;Vitvi18…	2
Cellular Component	cellular anatomical entity	GO:0110165	2	1.29e-14	1.56	1.19e-12	149.86	234	7720	574	29570	+	Vitvi13g00731;Vitvi12g00085;Vitvi09g00203;Vitvi09g00443;Vitvi09g00201;Vitvi06g01498;Vitvi06g01134;Vitvi06g00043;Vitvi12g00639;Vitvi17g00415;Vitvi19g00729;Vitvi18g01292;Vitvi13g00047;Vitvi13g00606;Vitvi01g00383;Vitvi14g01367;Vitvi18g01038;Vitvi14g02696;Vitvi10g00450;Vitvi05g00089;Vitvi04g01743;Vitvi10g00567;Vitvi01g00135;Vitvi06g01485;Vitvi09g00319;Vitvi04g01197;Vitvi19g01359;Vitvi04g00408;Vitvi08…	2
Cellular Component	cytoplasm	GO:0005737	2	8.09e-11	1.75	3.32e-09	75.49	132	3889	574	29570	+	Vitvi18g00591;Vitvi18g00597;Vitvi13g00731;Vitvi12g00085;Vitvi04g01231;Vitvi11g00272;Vitvi09g00443;Vitvi04g01116;Vitvi09g00201;Vitvi06g01498;Vitvi06g01134;Vitvi07g01865;Vitvi06g00322;Vitvi12g00912;Vitvi06g00043;Vitvi12g00639;Vitvi01g00422;Vitvi17g00496;Vitvi19g00729;Vitvi17g00250;Vitvi18g01292;Vitvi17g00130;Vitvi17g00253;Vitvi19g00697;Vitvi15g00504;Vitvi13g00606;Vitvi18g00348;Vitvi18g01038;Vitvi14…	2
Cellular Component	intracellular vesicle	GO:0097708	2	1.25e-05	3.58	0.000353	4.46	16	230	574	29570	+	Vitvi13g00652;Vitvi15g00957;Vitvi13g00678;Vitvi18g00348;Vitvi01g00251;Vitvi06g01392;Vitvi19g00474;Vitvi06g01498;Vitvi01g00404;Vitvi01g00135;Vitvi12g01627;Vitvi15g01104;Vitvi01g00797;Vitvi12g00639;Vitvi04g00471;Vitvi12g00823	2
Cellular Component	intracellular membrane-bounded organelle	GO:0043231	3	1.58e-14	1.88	1.17e-12	78.25	147	4031	574	29570	+	Vitvi12g00085;Vitvi04g01231;Vitvi04g01110;Vitvi04g01477;Vitvi11g00272;Vitvi09g00443;Vitvi04g01116;Vitvi09g00201;Vitvi06g01498;Vitvi07g01865;Vitvi06g00322;Vitvi12g00639;Vitvi01g00422;Vitvi17g00376;Vitvi17g01102;Vitvi03g00065;Vitvi17g00253;Vitvi19g00697;Vitvi15g00504;Vitvi18g00348;Vitvi01g00383;Vitvi18g01038;Vitvi14g02696;Vitvi10g00450;Vitvi07g01876;Vitvi10g00567;Vitvi01g00657;Vitvi01g00135;Vitvi09…	2
Cellular Component	vesicle	GO:0031982	3	2e-05	3.45	0.000493	4.64	16	239	574	29570	+	Vitvi13g00652;Vitvi15g00957;Vitvi13g00678;Vitvi18g00348;Vitvi01g00251;Vitvi06g01392;Vitvi19g00474;Vitvi06g01498;Vitvi01g00404;Vitvi01g00135;Vitvi12g01627;Vitvi15g01104;Vitvi01g00797;Vitvi12g00639;Vitvi04g00471;Vitvi12g00823	2
Cellular Component	intracellular organelle	GO:0043229	4	1.92e-13	1.77	1.01e-11	87.91	156	4529	574	29570	+	Vitvi12g00085;Vitvi04g01231;Vitvi04g01110;Vitvi04g01477;Vitvi11g00272;Vitvi09g00443;Vitvi04g01116;Vitvi09g00201;Vitvi06g01498;Vitvi07g01865;Vitvi06g00322;Vitvi12g00639;Vitvi01g00422;Vitvi17g00415;Vitvi17g00376;Vitvi17g01102;Vitvi03g00065;Vitvi17g00253;Vitvi19g00697;Vitvi15g00504;Vitvi13g00606;Vitvi18g00348;Vitvi01g00383;Vitvi18g01038;Vitvi14g02696;Vitvi10g00450;Vitvi07g01876;Vitvi10g00567;Vitvi01…	2
Cellular Component	membrane-bounded organelle	GO:0043227	4	1.64e-14	1.88	1.01e-12	78.36	147	4037	574	29570	+	Vitvi12g00085;Vitvi04g01231;Vitvi04g01110;Vitvi04g01477;Vitvi11g00272;Vitvi09g00443;Vitvi04g01116;Vitvi09g00201;Vitvi06g01498;Vitvi07g01865;Vitvi06g00322;Vitvi12g00639;Vitvi01g00422;Vitvi17g00376;Vitvi17g01102;Vitvi03g00065;Vitvi17g00253;Vitvi19g00697;Vitvi15g00504;Vitvi18g00348;Vitvi01g00383;Vitvi18g01038;Vitvi14g02696;Vitvi10g00450;Vitvi07g01876;Vitvi10g00567;Vitvi01g00657;Vitvi01g00135;Vitvi09…	2
Cellular Component	intracellular anatomical structure	GO:0005622	5	9.17e-19	1.79	3.38e-16	114.57	205	5902	574	29570	+	Vitvi13g00731;Vitvi12g00085;Vitvi09g00443;Vitvi09g00201;Vitvi06g01498;Vitvi06g01134;Vitvi06g00043;Vitvi12g00639;Vitvi17g00415;Vitvi19g00729;Vitvi18g01292;Vitvi13g00606;Vitvi01g00383;Vitvi18g01038;Vitvi14g02696;Vitvi10g00450;Vitvi04g01743;Vitvi10g00567;Vitvi01g00135;Vitvi09g00319;Vitvi04g01197;Vitvi19g01359;Vitvi04g00408;Vitvi08g00013;Vitvi01g01023;Vitvi11g01662;Vitvi18g02358;Vitvi10g01213;Vitvi10…	2
Cellular Component	organelle	GO:0043226	5	1.99e-13	1.77	9.16e-12	87.99	156	4533	574	29570	+	Vitvi12g00085;Vitvi04g01231;Vitvi04g01110;Vitvi04g01477;Vitvi11g00272;Vitvi09g00443;Vitvi04g01116;Vitvi09g00201;Vitvi06g01498;Vitvi07g01865;Vitvi06g00322;Vitvi12g00639;Vitvi01g00422;Vitvi17g00415;Vitvi17g00376;Vitvi17g01102;Vitvi03g00065;Vitvi17g00253;Vitvi19g00697;Vitvi15g00504;Vitvi13g00606;Vitvi18g00348;Vitvi01g00383;Vitvi18g01038;Vitvi14g02696;Vitvi10g00450;Vitvi07g01876;Vitvi10g00567;Vitvi01…	2
Cellular Component	membrane protein complex	GO:0098796	0	0.00265	2.47	0.0444	5.26	13	271	574	29570	+	Vitvi08g00187;Vitvi15g00504;Vitvi04g01231;Vitvi18g01038;Vitvi06g01392;Vitvi14g02696;Vitvi05g00374;Vitvi19g00474;Vitvi06g01498;Vitvi12g01627;Vitvi01g00797;Vitvi12g00639;Vitvi17g00253	3
Cellular Component	cytosol	GO:0005829	0	0.000226	2.06	0.00491	14.58	30	751	574	29570	+	Vitvi18g00591;Vitvi18g00134;Vitvi18g00132;Vitvi05g01741;Vitvi05g01740;Vitvi08g00676;Vitvi19g00464;Vitvi19g01552;Vitvi10g01213;Vitvi01g00568;Vitvi06g01134;Vitvi07g01865;Vitvi15g01068;Vitvi16g01233;Vitvi06g01691;Vitvi06g00043;Vitvi17g00496;Vitvi08g01030;Vitvi02g00390;Vitvi19g00933;Vitvi19g00757;Vitvi13g00606;Vitvi18g00528;Vitvi04g01743;Vitvi01g00360;Vitvi16g01324;Vitvi09g01808;Vitvi07g00647;Vitvi17…	4
Cellular Component	catalytic complex	GO:1902494	0	0.000891	2.01	0.0164	12.97	26	668	574	29570	+	Vitvi14g01934;Vitvi18g00134;Vitvi04g00408;Vitvi18g00496;Vitvi04g01231;Vitvi18g00711;Vitvi05g00374;Vitvi09g00443;Vitvi10g00379;Vitvi06g00022;Vitvi13g01173;Vitvi17g00376;Vitvi03g00065;Vitvi17g00253;Vitvi04g00119;Vitvi15g00504;Vitvi13g01558;Vitvi09g00094;Vitvi13g00204;Vitvi14g00155;Vitvi04g00077;Vitvi18g01038;Vitvi14g02696;Vitvi08g00905;Vitvi06g00230;Vitvi12g00367	5
Cellular Component	nucleus	GO:0005634	0	6.16e-07	1.8	2.07e-05	42.16	76	2172	574	29570	+	Vitvi02g00440;Vitvi15g01090;Vitvi04g01110;Vitvi18g00711;Vitvi04g01477;Vitvi09g00443;Vitvi01g01040;Vitvi05g00274;Vitvi10g00379;Vitvi06g00365;Vitvi07g01865;Vitvi07g01946;Vitvi17g00376;Vitvi17g01102;Vitvi17g00850;Vitvi03g00065;Vitvi13g00263;Vitvi16g01337;Vitvi09g00194;Vitvi06g01050;Vitvi08g02106;Vitvi14g00110;Vitvi01g00383;Vitvi04g00212;Vitvi04g01149;Vitvi09g00112;Vitvi10g00884;Vitvi04g01197;Vitvi12…	6

## Sheet: C3(blue)
Ontology	GO Name	GO ID	GO Level	P value raw	Fold Enrichement	FDR	expected	number_in_list	number_in_reference	total_input	total_reference	over_under	mapped_id	group	notes
Biological Process	regulation of cellular catabolic process	GO:0031329	0	0.000569	7.31	0.0237	0.68	5	37	547	29570	+	Vitvi08g02087;Vitvi12g02034;Vitvi18g01546;Vitvi04g00520;Vitvi11g01163	1
Biological Process	regulation of catabolic process	GO:0009894	1	0.000636	5.69	0.0258	1.05	6	57	547	29570	+	Vitvi08g02087;Vitvi12g02034;Vitvi11g00577;Vitvi18g01546;Vitvi04g00520;Vitvi11g01163	1
Biological Process	regulation of cellular process	GO:0050794	2	0.00161	1.67	0.0427	24.58	41	1329	547	29570	+	Vitvi08g02196;Vitvi18g02251;Vitvi04g01715;Vitvi08g00198;Vitvi19g01910;Vitvi09g00060;Vitvi18g00930;Vitvi18g01546;Vitvi06g01380;Vitvi10g01077;Vitvi04g00520;Vitvi04g00124;Vitvi11g01163;Vitvi19g00221;Vitvi08g01869;Vitvi18g00239;Vitvi05g02099;Vitvi08g00958;Vitvi05g01690;Vitvi18g01607;Vitvi07g01721;Vitvi06g00580;Vitvi07g01605;Vitvi07g01460;Vitvi08g02087;Vitvi14g00537;Vitvi12g02034;Vitvi18g01110;Vitvi08…	1
Biological Process	regulation of metabolic process	GO:0019222	2	0.00112	1.86	0.0386	17.24	32	932	547	29570	+	Vitvi08g02196;Vitvi18g02251;Vitvi04g01715;Vitvi09g00060;Vitvi18g00930;Vitvi18g01546;Vitvi06g01380;Vitvi04g00520;Vitvi11g01163;Vitvi19g00221;Vitvi08g01869;Vitvi18g00239;Vitvi05g02099;Vitvi08g00958;Vitvi05g01690;Vitvi18g01607;Vitvi07g01721;Vitvi10g00514;Vitvi06g00580;Vitvi07g01460;Vitvi08g02087;Vitvi14g00537;Vitvi12g02034;Vitvi18g01110;Vitvi01g01671;Vitvi18g02963;Vitvi05g00462;Vitvi18g01859;Vitvi11…	1
Biological Process	regulation of biological process	GO:0050789	3	0.000954	1.68	0.0346	25.53	43	1380	547	29570	+	Vitvi08g02196;Vitvi18g02251;Vitvi04g01715;Vitvi08g00198;Vitvi19g01910;Vitvi09g00060;Vitvi18g00930;Vitvi18g01546;Vitvi06g01380;Vitvi10g01077;Vitvi04g00520;Vitvi04g00124;Vitvi11g01163;Vitvi19g00221;Vitvi08g01869;Vitvi18g00239;Vitvi05g02099;Vitvi08g00958;Vitvi05g01690;Vitvi18g01607;Vitvi07g01721;Vitvi10g00514;Vitvi06g00580;Vitvi07g01605;Vitvi07g01460;Vitvi08g02087;Vitvi14g00537;Vitvi12g02034;Vitvi18…	1
Biological Process	biological regulation	GO:0065007	4	0.000457	1.68	0.0203	28.64	48	1548	547	29570	+	Vitvi08g02196;Vitvi18g02251;Vitvi04g01715;Vitvi08g00198;Vitvi19g01910;Vitvi09g00060;Vitvi18g00930;Vitvi18g01546;Vitvi06g01380;Vitvi14g00288;Vitvi10g01077;Vitvi04g00520;Vitvi04g00124;Vitvi11g01163;Vitvi19g00221;Vitvi08g01869;Vitvi18g00239;Vitvi05g02099;Vitvi08g00958;Vitvi05g01690;Vitvi18g01607;Vitvi07g01721;Vitvi10g00514;Vitvi06g00580;Vitvi11g00468;Vitvi07g01605;Vitvi07g01460;Vitvi08g02087;Vitvi14…	1
Biological Process	glycerophospholipid biosynthetic process	GO:0046474	0	0.000311	6.49	0.0159	0.92	6	50	547	29570	+	Vitvi11g01039;Vitvi02g00785;Vitvi13g00207;Vitvi14g01820;Vitvi18g01427;Vitvi12g01578	2
Biological Process	glycerolipid biosynthetic process	GO:0045017	1	0.00139	4.91	0.0382	1.22	6	66	547	29570	+	Vitvi11g01039;Vitvi02g00785;Vitvi13g00207;Vitvi14g01820;Vitvi18g01427;Vitvi12g01578	2
Biological Process	glycerophospholipid metabolic process	GO:0006650	1	0.00188	4.63	0.0471	1.29	6	70	547	29570	+	Vitvi11g01039;Vitvi02g00785;Vitvi13g00207;Vitvi14g01820;Vitvi18g01427;Vitvi12g01578	2
Biological Process	phospholipid biosynthetic process	GO:0008654	1	0.000106	6.41	0.0073	1.09	7	59	547	29570	+	Vitvi11g01039;Vitvi06g00286;Vitvi02g00785;Vitvi13g00207;Vitvi14g01820;Vitvi18g01427;Vitvi12g01578	2
Biological Process	cellular biosynthetic process	GO:0044249	2	3.51e-06	1.89	0.000483	30.76	58	1663	547	29570	+	Vitvi03g00057;Vitvi19g01974;Vitvi03g00457;Vitvi02g00120;Vitvi06g01380;Vitvi06g01261;Vitvi11g01085;Vitvi12g00913;Vitvi11g01039;Vitvi06g00286;Vitvi18g01292;Vitvi09g00430;Vitvi01g02160;Vitvi13g00288;Vitvi18g00140;Vitvi15g00902;Vitvi09g00392;Vitvi18g00341;Vitvi18g02321;Vitvi05g00169;Vitvi18g00986;Vitvi11g01057;Vitvi13g00207;Vitvi14g00992;Vitvi05g00242;Vitvi14g00798;Vitvi19g02080;Vitvi11g01169;Vitvi17…	2
Biological Process	organophosphate biosynthetic process	GO:0090407	2	0.00126	3.2	0.0376	3.13	10	169	547	29570	+	Vitvi13g00288;Vitvi19g01974;Vitvi11g01039;Vitvi06g00286;Vitvi02g00785;Vitvi13g00207;Vitvi14g01820;Vitvi18g01427;Vitvi12g01578;Vitvi01g00716	2
Biological Process	phospholipid metabolic process	GO:0006644	2	0.000547	4.32	0.0235	1.85	8	100	547	29570	+	Vitvi18g00927;Vitvi11g01039;Vitvi06g00286;Vitvi02g00785;Vitvi13g00207;Vitvi14g01820;Vitvi18g01427;Vitvi12g01578	2
Biological Process	cellular lipid metabolic process	GO:0044255	3	0.00178	2.48	0.0464	5.64	14	305	547	29570	+	Vitvi03g00057;Vitvi19g01703;Vitvi18g01321;Vitvi13g00207;Vitvi14g01820;Vitvi18g01427;Vitvi10g00453;Vitvi07g00127;Vitvi18g00927;Vitvi12g02716;Vitvi11g01039;Vitvi06g00286;Vitvi02g00785;Vitvi12g01578	2
Biological Process	organic substance biosynthetic process	GO:1901576	3	7.74e-06	1.84	0.000889	32	59	1730	547	29570	+	Vitvi03g00057;Vitvi19g01974;Vitvi03g00457;Vitvi02g00120;Vitvi06g01380;Vitvi06g01261;Vitvi11g01085;Vitvi12g00913;Vitvi11g01039;Vitvi06g00286;Vitvi18g01292;Vitvi09g00430;Vitvi01g02160;Vitvi13g00288;Vitvi18g00140;Vitvi15g00902;Vitvi09g00392;Vitvi18g00341;Vitvi18g02321;Vitvi05g00169;Vitvi18g00986;Vitvi11g01057;Vitvi13g00207;Vitvi14g00992;Vitvi05g00242;Vitvi14g00798;Vitvi19g02080;Vitvi11g01169;Vitvi17…	2
Biological Process	organophosphate metabolic process	GO:0019637	3	0.00139	2.55	0.0376	5.49	14	297	547	29570	+	Vitvi13g00288;Vitvi19g01974;Vitvi13g00723;Vitvi07g02491;Vitvi18g01657;Vitvi13g00207;Vitvi14g01820;Vitvi18g01427;Vitvi18g00927;Vitvi11g01039;Vitvi06g00286;Vitvi02g00785;Vitvi12g01578;Vitvi01g00716	2
Biological Process	phosphate-containing compound metabolic process	GO:0006796	3	0.000269	1.99	0.0149	16.08	32	869	547	29570	+	Vitvi19g01974;Vitvi06g01380;Vitvi09g00008;Vitvi01g00196;Vitvi10g01077;Vitvi14g01795;Vitvi04g00124;Vitvi18g01427;Vitvi19g00221;Vitvi18g00933;Vitvi18g01607;Vitvi07g01605;Vitvi11g01039;Vitvi06g00286;Vitvi11g01213;Vitvi13g00288;Vitvi13g00723;Vitvi07g02491;Vitvi18g00561;Vitvi11g01277;Vitvi18g01657;Vitvi07g00628;Vitvi18g00940;Vitvi13g00207;Vitvi19g00197;Vitvi14g01820;Vitvi08g00843;Vitvi18g00927;Vitvi05…	2
Biological Process	biosynthetic process	GO:0009058	4	1.62e-05	1.79	0.00171	32.95	59	1781	547	29570	+	Vitvi03g00057;Vitvi19g01974;Vitvi03g00457;Vitvi02g00120;Vitvi06g01380;Vitvi06g01261;Vitvi11g01085;Vitvi12g00913;Vitvi11g01039;Vitvi06g00286;Vitvi18g01292;Vitvi09g00430;Vitvi01g02160;Vitvi13g00288;Vitvi18g00140;Vitvi15g00902;Vitvi09g00392;Vitvi18g00341;Vitvi18g02321;Vitvi05g00169;Vitvi18g00986;Vitvi11g01057;Vitvi13g00207;Vitvi14g00992;Vitvi05g00242;Vitvi14g00798;Vitvi19g02080;Vitvi11g01169;Vitvi17…	2
Biological Process	cellular metabolic process	GO:0044237	4	3.94e-08	1.72	6.78e-06	60.49	104	3270	547	29570	+	Vitvi03g00057;Vitvi03g00457;Vitvi02g00120;Vitvi18g01321;Vitvi13g00859;Vitvi06g01380;Vitvi06g01261;Vitvi11g01085;Vitvi07g01503;Vitvi18g01607;Vitvi12g00913;Vitvi06g00286;Vitvi18g01292;Vitvi13g00186;Vitvi17g00373;Vitvi09g00430;Vitvi01g02160;Vitvi13g00288;Vitvi13g00045;Vitvi15g00902;Vitvi13g00723;Vitvi09g00392;Vitvi18g00341;Vitvi19g01703;Vitvi18g00986;Vitvi13g00207;Vitvi10g01386;Vitvi05g00242;Vitvi18…	2
Biological Process	phosphorus metabolic process	GO:0006793	4	0.00017	2.03	0.0107	16.26	33	879	547	29570	+	Vitvi19g01974;Vitvi06g01380;Vitvi09g00008;Vitvi01g00196;Vitvi10g01077;Vitvi14g01795;Vitvi04g00124;Vitvi18g01427;Vitvi19g00221;Vitvi18g00933;Vitvi18g01607;Vitvi07g01605;Vitvi11g01039;Vitvi06g00286;Vitvi11g01213;Vitvi13g00087;Vitvi13g00288;Vitvi13g00723;Vitvi07g02491;Vitvi18g00561;Vitvi11g01277;Vitvi18g01657;Vitvi07g00628;Vitvi18g00940;Vitvi13g00207;Vitvi19g00197;Vitvi14g01820;Vitvi08g00843;Vitvi18…	2
Biological Process	cellular process	GO:0009987	5	1.54e-14	1.77	7.08e-12	95.05	168	5138	547	29570	+	Vitvi03g00057;Vitvi03g00457;Vitvi18g00079;Vitvi08g00198;Vitvi02g00120;Vitvi18g01321;Vitvi02g00085;Vitvi13g00859;Vitvi06g01380;Vitvi06g01261;Vitvi11g01085;Vitvi18g00239;Vitvi07g01503;Vitvi05g01690;Vitvi18g01607;Vitvi12g00913;Vitvi06g00286;Vitvi07g01460;Vitvi18g01292;Vitvi13g00186;Vitvi17g00373;Vitvi09g00430;Vitvi01g02160;Vitvi13g00288;Vitvi13g00045;Vitvi15g00902;Vitvi13g00723;Vitvi09g00392;Vitvi18…	2
Biological Process	organic substance metabolic process	GO:0071704	5	4.56e-10	1.73	1.26e-07	72.81	126	3936	547	29570	+	Vitvi03g00057;Vitvi03g00457;Vitvi08g00198;Vitvi02g00120;Vitvi13g00215;Vitvi18g01321;Vitvi13g00859;Vitvi06g01380;Vitvi05g00112;Vitvi06g01261;Vitvi11g01085;Vitvi07g01503;Vitvi05g00481;Vitvi18g01607;Vitvi18g01729;Vitvi12g00913;Vitvi06g00286;Vitvi17g00772;Vitvi18g01292;Vitvi13g00186;Vitvi17g00373;Vitvi14g01406;Vitvi09g00430;Vitvi01g02160;Vitvi13g00288;Vitvi13g00045;Vitvi15g00902;Vitvi18g01036;Vitvi18…	2
Biological Process	primary metabolic process	GO:0044238	5	1.38e-11	1.84	4.74e-09	66.69	123	3605	547	29570	+	Vitvi03g00057;Vitvi03g00457;Vitvi08g00198;Vitvi02g00120;Vitvi13g00215;Vitvi18g01321;Vitvi13g00859;Vitvi06g01380;Vitvi05g00112;Vitvi06g01261;Vitvi11g01085;Vitvi07g01503;Vitvi18g01607;Vitvi18g01729;Vitvi12g00913;Vitvi06g00286;Vitvi17g00772;Vitvi13g00186;Vitvi17g00373;Vitvi14g01406;Vitvi09g00430;Vitvi01g02160;Vitvi13g00288;Vitvi13g00045;Vitvi15g00902;Vitvi18g01036;Vitvi18g00068;Vitvi13g00723;Vitvi09…	2
Biological Process	metabolic process	GO:0008152	6	1.48e-09	1.68	3.39e-07	78.05	131	4219	547	29570	+	Vitvi03g00057;Vitvi03g00457;Vitvi08g00198;Vitvi02g00120;Vitvi13g00215;Vitvi18g01321;Vitvi13g00859;Vitvi06g01380;Vitvi05g00112;Vitvi06g01261;Vitvi11g01085;Vitvi07g01503;Vitvi05g00481;Vitvi18g01607;Vitvi18g01729;Vitvi12g00913;Vitvi06g00286;Vitvi17g00772;Vitvi18g01292;Vitvi13g00186;Vitvi17g00373;Vitvi14g01406;Vitvi09g00430;Vitvi01g02160;Vitvi13g00288;Vitvi13g00045;Vitvi15g00902;Vitvi18g01036;Vitvi18…	2
Biological Process	hexose metabolic process	GO:0019318	0	0.00127	6.14	0.0373	0.81	5	44	547	29570	+	Vitvi16g00895;Vitvi13g00288;Vitvi18g00068;Vitvi05g00149;Vitvi18g01657	3
Biological Process	monosaccharide metabolic process	GO:0005996	1	0.000699	5.59	0.026	1.07	6	58	547	29570	+	Vitvi16g00895;Vitvi13g00288;Vitvi18g00068;Vitvi05g00149;Vitvi11g01277;Vitvi18g01657	3
Biological Process	peptidyl-serine phosphorylation	GO:0018105	0	0.00118	5.07	0.0396	1.18	6	64	547	29570	+	Vitvi07g01605;Vitvi06g01380;Vitvi07g00628;Vitvi18g00940;Vitvi10g01077;Vitvi04g00124	4
Biological Process	peptidyl-serine modification	GO:0018209	1	0.00118	5.07	0.0387	1.18	6	64	547	29570	+	Vitvi07g01605;Vitvi06g01380;Vitvi07g00628;Vitvi18g00940;Vitvi10g01077;Vitvi04g00124	4
Biological Process	peptidyl-amino acid modification	GO:0018193	2	0.000122	3.66	0.00797	3.27	12	177	547	29570	+	Vitvi09g00430;Vitvi15g00902;Vitvi03g00457;Vitvi07g01605;Vitvi13g00215;Vitvi06g01380;Vitvi07g00628;Vitvi18g00940;Vitvi10g01077;Vitvi04g00124;Vitvi10g01540;Vitvi03g00283	4
Biological Process	macromolecule modification	GO:0043412	4	1.83e-05	1.97	0.00168	22.79	45	1232	547	29570	+	Vitvi03g00057;Vitvi03g00457;Vitvi13g00215;Vitvi13g00859;Vitvi06g01380;Vitvi09g00008;Vitvi01g00196;Vitvi05g00112;Vitvi10g01077;Vitvi14g01795;Vitvi04g00124;Vitvi19g00221;Vitvi18g00933;Vitvi14g02821;Vitvi07g01503;Vitvi18g02917;Vitvi18g01607;Vitvi07g01605;Vitvi11g01213;Vitvi17g00772;Vitvi17g00299;Vitvi13g00286;Vitvi13g00186;Vitvi13g01571;Vitvi03g00283;Vitvi09g00430;Vitvi12g02033;Vitvi18g00140;Vitvi15…	4
Biological Process	protein metabolic process	GO:0019538	4	3.85e-05	1.77	0.00312	31.6	56	1708	547	29570	+	Vitvi03g00057;Vitvi03g00457;Vitvi08g00198;Vitvi13g00215;Vitvi06g01380;Vitvi09g00008;Vitvi01g00196;Vitvi05g00112;Vitvi10g01077;Vitvi14g01795;Vitvi11g01085;Vitvi18g01607;Vitvi18g01729;Vitvi17g00772;Vitvi17g00299;Vitvi09g00430;Vitvi15g00902;Vitvi18g01036;Vitvi09g00392;Vitvi18g00188;Vitvi05g00169;Vitvi07g00628;Vitvi18g00940;Vitvi10g00452;Vitvi08g00843;Vitvi10g01540;Vitvi14g00798;Vitvi19g02080;Vitvi07…	4
Biological Process	macromolecule metabolic process	GO:0043170	5	1.35e-07	1.75	2.07e-05	52.07	91	2815	547	29570	+	Vitvi03g00057;Vitvi03g00457;Vitvi08g00198;Vitvi02g00120;Vitvi13g00215;Vitvi13g00859;Vitvi06g01380;Vitvi09g00008;Vitvi01g00196;Vitvi05g00112;Vitvi10g01077;Vitvi14g01795;Vitvi11g01085;Vitvi07g01503;Vitvi18g01607;Vitvi18g01729;Vitvi12g00913;Vitvi17g00772;Vitvi17g00299;Vitvi13g00186;Vitvi17g00373;Vitvi09g00430;Vitvi18g00140;Vitvi13g00045;Vitvi15g00902;Vitvi18g01036;Vitvi09g00392;Vitvi13g01853;Vitvi18…	4
Biological Process	organonitrogen compound metabolic process	GO:1901564	5	6.19e-06	1.73	0.000775	41.68	72	2253	547	29570	+	Vitvi03g00057;Vitvi19g01974;Vitvi03g00457;Vitvi08g00198;Vitvi13g00215;Vitvi06g01380;Vitvi09g00008;Vitvi01g00196;Vitvi05g00112;Vitvi06g01261;Vitvi10g01077;Vitvi14g01795;Vitvi11g01085;Vitvi05g00481;Vitvi18g01607;Vitvi18g01729;Vitvi17g00772;Vitvi17g00299;Vitvi18g01292;Vitvi09g00430;Vitvi01g02160;Vitvi13g00288;Vitvi15g00902;Vitvi18g01036;Vitvi13g00723;Vitvi09g00392;Vitvi07g02491;Vitvi18g00341;Vitvi18…	4
Biological Process	nitrogen compound metabolic process	GO:0006807	6	5.48e-09	1.77	1.08e-06	59.23	105	3202	547	29570	+	Vitvi03g00057;Vitvi03g00457;Vitvi08g00198;Vitvi02g00120;Vitvi13g00215;Vitvi13g00859;Vitvi06g01380;Vitvi05g00112;Vitvi06g01261;Vitvi11g01085;Vitvi07g01503;Vitvi05g00481;Vitvi18g01607;Vitvi18g01729;Vitvi12g00913;Vitvi17g00772;Vitvi18g01292;Vitvi13g00186;Vitvi17g00373;Vitvi09g00430;Vitvi01g02160;Vitvi13g00288;Vitvi13g00045;Vitvi15g00902;Vitvi18g01036;Vitvi13g00723;Vitvi09g00392;Vitvi18g00341;Vitvi18…	4
Biological Process	proteinogenic amino acid biosynthetic process	GO:0170038	0	0.00139	4.91	0.0398	1.22	6	66	547	29570	+	Vitvi01g02160;Vitvi18g00341;Vitvi18g02321;Vitvi15g00006;Vitvi18g00986;Vitvi06g01261	5
Biological Process	small molecule biosynthetic process	GO:0044283	3	0.00188	2.85	0.0479	3.87	11	209	547	29570	+	Vitvi03g00057;Vitvi01g02160;Vitvi14g01735;Vitvi13g00288;Vitvi18g00341;Vitvi18g02321;Vitvi15g00006;Vitvi18g00986;Vitvi18g01657;Vitvi06g01261;Vitvi18g01292	5
Biological Process	L-amino acid biosynthetic process	GO:0170034	0	0.00139	4.91	0.039	1.22	6	66	547	29570	+	Vitvi01g02160;Vitvi18g00341;Vitvi18g02321;Vitvi15g00006;Vitvi18g00986;Vitvi06g01261	6
Biological Process	alpha-amino acid biosynthetic process	GO:1901607	1	0.00194	3.98	0.0477	1.76	7	95	547	29570	+	Vitvi01g02160;Vitvi14g01735;Vitvi18g00341;Vitvi18g02321;Vitvi15g00006;Vitvi18g00986;Vitvi06g01261	6
Biological Process	amino acid biosynthetic process	GO:0008652	1	0.00018	5.09	0.0108	1.57	8	85	547	29570	+	Vitvi01g02160;Vitvi14g01735;Vitvi18g00341;Vitvi18g02321;Vitvi15g00006;Vitvi18g00986;Vitvi06g01261;Vitvi18g01292	6
Biological Process	RNA modification	GO:0009451	0	0.000371	3.07	0.0183	4.24	13	229	547	29570	+	Vitvi12g02033;Vitvi18g00140;Vitvi13g00859;Vitvi04g01664;Vitvi14g01349;Vitvi14g02821;Vitvi07g01503;Vitvi18g02917;Vitvi11g01104;Vitvi19g01708;Vitvi07g01851;Vitvi13g00286;Vitvi13g00186	7
Biological Process	RNA metabolic process	GO:0016070	1	0.00104	1.93	0.0367	14.48	28	783	547	29570	+	Vitvi02g00120;Vitvi13g00859;Vitvi06g01380;Vitvi18g00576;Vitvi04g01256;Vitvi04g00520;Vitvi11g01085;Vitvi14g02821;Vitvi07g01503;Vitvi18g02917;Vitvi12g00913;Vitvi06g00580;Vitvi13g00286;Vitvi13g00186;Vitvi14g01703;Vitvi08g02164;Vitvi12g02033;Vitvi13g00222;Vitvi18g00140;Vitvi11g01057;Vitvi14g00992;Vitvi04g01664;Vitvi14g01349;Vitvi11g00416;Vitvi11g01104;Vitvi11g01169;Vitvi19g01708;Vitvi07g01851	7
Biological Process	nucleic acid metabolic process	GO:0090304	2	0.00119	1.81	0.0381	18.79	34	1016	547	29570	+	Vitvi17g00083;Vitvi19g01910;Vitvi02g00120;Vitvi13g00859;Vitvi06g01380;Vitvi18g00576;Vitvi04g01256;Vitvi04g00520;Vitvi11g01085;Vitvi14g02821;Vitvi07g01503;Vitvi18g02917;Vitvi12g00913;Vitvi06g00580;Vitvi13g00286;Vitvi13g00186;Vitvi17g00373;Vitvi14g01703;Vitvi08g02164;Vitvi12g02033;Vitvi13g00222;Vitvi18g00140;Vitvi13g00045;Vitvi11g01057;Vitvi18g00401;Vitvi09g00655;Vitvi14g00992;Vitvi04g01664;Vitvi14…	7
Biological Process	nucleobase-containing compound metabolic process	GO:0006139	3	0.000295	1.81	0.0156	22.64	41	1224	547	29570	+	Vitvi17g00083;Vitvi19g01974;Vitvi19g01910;Vitvi02g00120;Vitvi13g00859;Vitvi06g01380;Vitvi18g00576;Vitvi04g01256;Vitvi04g00520;Vitvi11g01085;Vitvi14g02821;Vitvi07g01503;Vitvi18g02917;Vitvi12g00913;Vitvi06g00580;Vitvi13g00286;Vitvi13g00087;Vitvi13g00186;Vitvi17g00373;Vitvi14g01703;Vitvi08g02164;Vitvi12g02033;Vitvi13g00222;Vitvi13g00288;Vitvi18g00140;Vitvi13g00045;Vitvi13g00723;Vitvi07g02491;Vitvi11…	7
Biological Process	cellular aromatic compound metabolic process	GO:0006725	4	0.000687	1.71	0.0271	25.79	44	1394	547	29570	+	Vitvi14g01735;Vitvi17g00083;Vitvi19g01974;Vitvi19g01910;Vitvi02g00120;Vitvi13g00859;Vitvi06g01380;Vitvi18g00576;Vitvi04g01256;Vitvi04g00520;Vitvi11g01085;Vitvi14g02821;Vitvi07g01503;Vitvi18g02917;Vitvi12g00913;Vitvi06g00580;Vitvi13g00286;Vitvi13g00087;Vitvi13g00186;Vitvi17g00373;Vitvi14g01703;Vitvi08g02164;Vitvi12g02033;Vitvi13g00222;Vitvi13g00288;Vitvi18g00140;Vitvi13g00045;Vitvi13g00723;Vitvi07…	7
Biological Process	cellular nitrogen compound metabolic process	GO:0034641	4	8.95e-05	1.8	0.00649	27.23	49	1472	547	29570	+	Vitvi19g01974;Vitvi02g00120;Vitvi13g00859;Vitvi06g01380;Vitvi11g01085;Vitvi07g01503;Vitvi12g00913;Vitvi13g00186;Vitvi17g00373;Vitvi13g00288;Vitvi18g00140;Vitvi13g00045;Vitvi13g00723;Vitvi07g02491;Vitvi05g00169;Vitvi11g01057;Vitvi14g00992;Vitvi04g01664;Vitvi11g01169;Vitvi19g01708;Vitvi14g01735;Vitvi17g00083;Vitvi19g01910;Vitvi12g02040;Vitvi18g00576;Vitvi04g01256;Vitvi04g00520;Vitvi18g01309;Vitvi10…	7
Biological Process	heterocycle metabolic process	GO:0046483	4	0.000215	1.8	0.0123	24.45	44	1322	547	29570	+	Vitvi14g01735;Vitvi17g00083;Vitvi19g01974;Vitvi19g01910;Vitvi02g00120;Vitvi13g00859;Vitvi06g01380;Vitvi18g00576;Vitvi04g01256;Vitvi04g00520;Vitvi11g01085;Vitvi14g02821;Vitvi07g01503;Vitvi18g02917;Vitvi12g00913;Vitvi06g00580;Vitvi13g00286;Vitvi13g00087;Vitvi13g00186;Vitvi17g00373;Vitvi14g01703;Vitvi08g02164;Vitvi12g02033;Vitvi13g00222;Vitvi13g00288;Vitvi18g00140;Vitvi13g00045;Vitvi13g00723;Vitvi07…	7
Biological Process	organic cyclic compound metabolic process	GO:1901360	4	0.00124	1.65	0.038	26.69	44	1443	547	29570	+	Vitvi14g01735;Vitvi17g00083;Vitvi19g01974;Vitvi19g01910;Vitvi02g00120;Vitvi13g00859;Vitvi06g01380;Vitvi18g00576;Vitvi04g01256;Vitvi04g00520;Vitvi11g01085;Vitvi14g02821;Vitvi07g01503;Vitvi18g02917;Vitvi12g00913;Vitvi06g00580;Vitvi13g00286;Vitvi13g00087;Vitvi13g00186;Vitvi17g00373;Vitvi14g01703;Vitvi08g02164;Vitvi12g02033;Vitvi13g00222;Vitvi13g00288;Vitvi18g00140;Vitvi13g00045;Vitvi13g00723;Vitvi07…	7
Biological Process	intracellular transport	GO:0046907	0	0.000424	2.65	0.0195	6.03	16	326	547	29570	+	Vitvi19g00421;Vitvi18g02550;Vitvi18g01187;Vitvi13g00650;Vitvi01g00190;Vitvi18g00079;Vitvi15g00653;Vitvi11g01163;Vitvi10g01135;Vitvi10g01213;Vitvi09g00057;Vitvi11g00967;Vitvi11g00468;Vitvi01g00488;Vitvi10g00627;Vitvi18g00171	8
Biological Process	establishment of localization in cell	GO:0051649	1	0.000688	2.54	0.0263	6.31	16	341	547	29570	+	Vitvi19g00421;Vitvi18g02550;Vitvi18g01187;Vitvi13g00650;Vitvi01g00190;Vitvi18g00079;Vitvi15g00653;Vitvi11g01163;Vitvi10g01135;Vitvi10g01213;Vitvi09g00057;Vitvi11g00967;Vitvi11g00468;Vitvi01g00488;Vitvi10g00627;Vitvi18g00171	8
Biological Process	transport	GO:0006810	1	3.17e-05	2	0.00273	20.51	41	1109	547	29570	+	Vitvi19g00421;Vitvi18g00153;Vitvi18g02550;Vitvi18g01187;Vitvi13g00650;Vitvi01g00190;Vitvi18g00079;Vitvi02g00085;Vitvi19g00480;Vitvi15g00653;Vitvi04g01695;Vitvi14g00288;Vitvi18g00857;Vitvi11g01163;Vitvi10g01135;Vitvi10g01213;Vitvi06g00386;Vitvi11g00967;Vitvi01g00921;Vitvi11g00468;Vitvi07g01407;Vitvi16g01197;Vitvi01g00488;Vitvi10g00839;Vitvi18g03112;Vitvi07g01381;Vitvi05g00303;Vitvi05g00785;Vitvi08…	8
Biological Process	cellular localization	GO:0051641	2	0.000381	2.28	0.0181	9.64	22	521	547	29570	+	Vitvi19g00421;Vitvi18g02550;Vitvi18g01187;Vitvi13g00650;Vitvi15g00902;Vitvi01g00190;Vitvi18g00079;Vitvi15g00653;Vitvi18g02600;Vitvi14g01402;Vitvi11g01163;Vitvi10g01135;Vitvi10g01213;Vitvi09g00057;Vitvi11g00967;Vitvi07g01457;Vitvi11g00468;Vitvi12g01616;Vitvi01g00488;Vitvi10g00627;Vitvi18g00171;Vitvi12g01578	8
Biological Process	establishment of localization	GO:0051234	2	5.43e-05	1.93	0.00416	21.74	42	1175	547	29570	+	Vitvi19g00421;Vitvi18g00153;Vitvi18g02550;Vitvi18g01187;Vitvi13g00650;Vitvi01g00190;Vitvi18g00079;Vitvi02g00085;Vitvi19g00480;Vitvi15g00653;Vitvi04g01695;Vitvi14g00288;Vitvi18g00857;Vitvi11g01163;Vitvi10g01135;Vitvi10g01213;Vitvi06g00386;Vitvi11g00967;Vitvi01g00921;Vitvi11g00468;Vitvi07g01407;Vitvi16g01197;Vitvi01g00488;Vitvi10g00839;Vitvi18g03112;Vitvi15g00902;Vitvi07g01381;Vitvi05g00303;Vitvi05…	8
Biological Process	localization	GO:0051179	3	1.69e-05	1.95	0.00166	23.59	46	1275	547	29570	+	Vitvi19g00421;Vitvi18g00153;Vitvi18g02550;Vitvi18g01187;Vitvi13g00650;Vitvi01g00190;Vitvi18g00079;Vitvi02g00085;Vitvi19g00480;Vitvi15g00653;Vitvi04g01695;Vitvi14g00288;Vitvi18g00857;Vitvi11g01163;Vitvi10g01135;Vitvi10g01213;Vitvi06g00386;Vitvi11g00967;Vitvi01g00921;Vitvi11g00468;Vitvi07g01407;Vitvi16g01197;Vitvi01g00488;Vitvi10g00839;Vitvi18g03112;Vitvi15g00902;Vitvi07g01381;Vitvi05g00303;Vitvi05…	8
Biological Process	macromolecule biosynthetic process	GO:0009059	0	0.00123	1.74	0.0385	21.85	38	1181	547	29570	+	Vitvi03g00057;Vitvi03g00457;Vitvi02g00120;Vitvi12g02040;Vitvi06g01380;Vitvi18g00576;Vitvi04g01256;Vitvi18g01309;Vitvi11g01085;Vitvi10g00684;Vitvi18g02917;Vitvi11g00687;Vitvi12g00913;Vitvi13g00286;Vitvi13g01770;Vitvi14g01703;Vitvi08g02164;Vitvi09g00430;Vitvi12g02033;Vitvi13g00222;Vitvi18g00140;Vitvi15g00902;Vitvi09g00392;Vitvi05g00169;Vitvi11g01057;Vitvi09g00215;Vitvi14g00992;Vitvi14g01820;Vitvi14…	9
Cellular Component	cyclin-dependent protein kinase holoenzyme complex	GO:0000307	0	7.55e-05	6.76	0.00199	1.04	7	56	547	29570	+	Vitvi08g00958;Vitvi18g01110;Vitvi18g01607;Vitvi07g01460;Vitvi05g00462;Vitvi19g00221;Vitvi18g00239	1
Cellular Component	serine/threonine protein kinase complex	GO:1902554	1	7.41e-05	5.77	0.00228	1.39	8	75	547	29570	+	Vitvi08g00958;Vitvi18g01110;Vitvi18g01607;Vitvi07g01605;Vitvi07g01460;Vitvi05g00462;Vitvi19g00221;Vitvi18g00239	1
Cellular Component	protein kinase complex	GO:1902911	2	7.41e-05	5.77	0.0021	1.39	8	75	547	29570	+	Vitvi08g00958;Vitvi18g01110;Vitvi18g01607;Vitvi07g01605;Vitvi07g01460;Vitvi05g00462;Vitvi19g00221;Vitvi18g00239	1
Cellular Component	transferase complex	GO:1990234	4	0.000427	2.56	0.0105	6.64	17	359	547	29570	+	Vitvi18g01110;Vitvi14g01709;Vitvi09g00060;Vitvi13g00302;Vitvi18g00721;Vitvi09g00734;Vitvi15g00543;Vitvi04g01256;Vitvi05g00462;Vitvi19g00221;Vitvi18g00239;Vitvi08g00958;Vitvi07g00710;Vitvi18g01607;Vitvi07g01605;Vitvi07g01460;Vitvi16g00518	1
Cellular Component	catalytic complex	GO:1902494	5	2.69e-05	2.35	0.000904	12.36	29	668	547	29570	+	Vitvi12g00263;Vitvi17g00083;Vitvi19g01974;Vitvi04g01715;Vitvi13g01541;Vitvi09g00060;Vitvi04g01256;Vitvi19g00221;Vitvi18g00239;Vitvi08g00958;Vitvi07g00710;Vitvi18g01607;Vitvi07g01605;Vitvi07g01460;Vitvi03g00283;Vitvi08g02164;Vitvi18g01110;Vitvi14g01709;Vitvi13g00302;Vitvi18g00188;Vitvi18g00721;Vitvi09g00734;Vitvi15g00543;Vitvi05g00462;Vitvi10g01386;Vitvi07g00422;Vitvi17g00365;Vitvi16g00518;Vitvi11…	1
Cellular Component	protein-containing complex	GO:0032991	6	1.92e-06	1.87	7.88e-05	33.08	62	1788	547	29570	+	Vitvi19g01974;Vitvi04g01715;Vitvi13g01541;Vitvi18g00239;Vitvi10g01468;Vitvi08g00958;Vitvi18g01607;Vitvi07g01460;Vitvi17g00373;Vitvi18g01110;Vitvi13g00045;Vitvi18g00188;Vitvi11g01057;Vitvi15g00543;Vitvi18g02963;Vitvi10g01386;Vitvi14g01402;Vitvi04g01665;Vitvi07g00422;Vitvi11g01169;Vitvi17g00365;Vitvi11g01608;Vitvi07g00025;Vitvi19g00421;Vitvi12g00263;Vitvi17g00083;Vitvi19g01910;Vitvi12g02040;Vitvi09…	1
Cellular Component	cytoplasm	GO:0005737	0	6.46e-09	1.68	4.76e-07	71.94	121	3889	547	29570	+	Vitvi03g00057;Vitvi18g02251;Vitvi03g00457;Vitvi18g00079;Vitvi08g00198;Vitvi13g00859;Vitvi06g01261;Vitvi09g00326;Vitvi08g00874;Vitvi11g01085;Vitvi18g00239;Vitvi05g02099;Vitvi05g01690;Vitvi18g01729;Vitvi07g01460;Vitvi18g01292;Vitvi09g00430;Vitvi01g02160;Vitvi13g00288;Vitvi15g00902;Vitvi18g01036;Vitvi18g00068;Vitvi13g00723;Vitvi09g00392;Vitvi18g01155;Vitvi18g00341;Vitvi19g01703;Vitvi18g00983;Vitvi10…	2
Cellular Component	cellular anatomical entity	GO:0110165	1	2.28e-11	1.5	2.1e-09	142.81	214	7720	547	29570	+	Vitvi12g00088;Vitvi18g02251;Vitvi03g00457;Vitvi18g00079;Vitvi13g00859;Vitvi06g01261;Vitvi09g00326;Vitvi11g01085;Vitvi18g01607;Vitvi18g01729;Vitvi17g00772;Vitvi07g01460;Vitvi18g01292;Vitvi03g00340;Vitvi13g00186;Vitvi12g02018;Vitvi12g02017;Vitvi09g00430;Vitvi13g00288;Vitvi13g00045;Vitvi15g00902;Vitvi18g01036;Vitvi18g00068;Vitvi13g00723;Vitvi18g01155;Vitvi19g01703;Vitvi18g00188;Vitvi18g00983;Vitvi07…	2
Cellular Component	intracellular anatomical structure	GO:0005622	1	9.78e-12	1.61	1.2e-09	109.18	176	5902	547	29570	+	Vitvi03g00057;Vitvi12g00088;Vitvi18g02251;Vitvi13g01541;Vitvi03g00457;Vitvi18g00079;Vitvi08g00198;Vitvi14g01519;Vitvi13g00859;Vitvi05g00112;Vitvi06g01261;Vitvi09g00326;Vitvi08g00874;Vitvi11g01085;Vitvi18g00239;Vitvi05g02099;Vitvi05g01690;Vitvi18g01607;Vitvi18g01729;Vitvi12g00913;Vitvi17g00772;Vitvi07g01460;Vitvi18g01292;Vitvi13g00186;Vitvi12g02018;Vitvi17g00373;Vitvi12g02017;Vitvi09g00430;Vitvi01…	2
Cellular Component	intracellular membrane-bounded organelle	GO:0043231	0	1.55e-06	1.54	7.14e-05	74.57	115	4031	547	29570	+	Vitvi03g00057;Vitvi18g02251;Vitvi13g01541;Vitvi08g00198;Vitvi14g01519;Vitvi13g00859;Vitvi05g00112;Vitvi06g01261;Vitvi09g00326;Vitvi18g00239;Vitvi05g01690;Vitvi18g01607;Vitvi12g00913;Vitvi17g00772;Vitvi07g01460;Vitvi13g00186;Vitvi12g02018;Vitvi17g00373;Vitvi13g00045;Vitvi15g00902;Vitvi18g01036;Vitvi18g00068;Vitvi09g00392;Vitvi18g01155;Vitvi18g00341;Vitvi19g01703;Vitvi18g00983;Vitvi14g01402;Vitvi17…	3
Cellular Component	intracellular organelle	GO:0043229	1	2.1e-07	1.55	1.29e-05	83.78	130	4529	547	29570	+	Vitvi03g00057;Vitvi18g02251;Vitvi13g01541;Vitvi08g00198;Vitvi14g01519;Vitvi13g00859;Vitvi05g00112;Vitvi06g01261;Vitvi09g00326;Vitvi18g00239;Vitvi05g01690;Vitvi18g01607;Vitvi12g00913;Vitvi17g00772;Vitvi07g01460;Vitvi13g00186;Vitvi12g02018;Vitvi17g00373;Vitvi13g00045;Vitvi15g00902;Vitvi18g01036;Vitvi18g00068;Vitvi09g00392;Vitvi18g01155;Vitvi18g00341;Vitvi19g01703;Vitvi18g00983;Vitvi14g01402;Vitvi07…	3
Cellular Component	membrane-bounded organelle	GO:0043227	1	2.08e-06	1.54	7.68e-05	74.68	115	4037	547	29570	+	Vitvi03g00057;Vitvi18g02251;Vitvi13g01541;Vitvi08g00198;Vitvi14g01519;Vitvi13g00859;Vitvi05g00112;Vitvi06g01261;Vitvi09g00326;Vitvi18g00239;Vitvi05g01690;Vitvi18g01607;Vitvi12g00913;Vitvi17g00772;Vitvi07g01460;Vitvi13g00186;Vitvi12g02018;Vitvi17g00373;Vitvi13g00045;Vitvi15g00902;Vitvi18g01036;Vitvi18g00068;Vitvi09g00392;Vitvi18g01155;Vitvi18g00341;Vitvi19g01703;Vitvi18g00983;Vitvi14g01402;Vitvi17…	3
Cellular Component	organelle	GO:0043226	2	2.12e-07	1.55	1.12e-05	83.85	130	4533	547	29570	+	Vitvi03g00057;Vitvi18g02251;Vitvi13g01541;Vitvi08g00198;Vitvi14g01519;Vitvi13g00859;Vitvi05g00112;Vitvi06g01261;Vitvi09g00326;Vitvi18g00239;Vitvi05g01690;Vitvi18g01607;Vitvi12g00913;Vitvi17g00772;Vitvi07g01460;Vitvi13g00186;Vitvi12g02018;Vitvi17g00373;Vitvi13g00045;Vitvi15g00902;Vitvi18g01036;Vitvi18g00068;Vitvi09g00392;Vitvi18g01155;Vitvi18g00341;Vitvi19g01703;Vitvi18g00983;Vitvi14g01402;Vitvi07…	3
Molecular Function	phosphotransferase activity; alcohol group as acceptor	GO:0016773	0	0.000613	2.13	0.0497	11.27	24	609	547	29570	+	Vitvi12g00181;Vitvi13g00723;Vitvi19g00305;Vitvi05g00149;Vitvi18g00561;Vitvi06g01380;Vitvi11g01277;Vitvi07g00628;Vitvi18g00940;Vitvi10g01077;Vitvi08g00874;Vitvi19g00197;Vitvi04g00124;Vitvi18g01517;Vitvi14g00434;Vitvi08g00843;Vitvi18g01427;Vitvi19g00221;Vitvi16g00895;Vitvi18g01607;Vitvi07g01605;Vitvi11g01213;Vitvi18g01095;Vitvi01g00716	1
Molecular Function	transferase activity; transferring phosphorus-containing groups	GO:0016772	1	0.000108	2.13	0.0105	14.08	30	761	547	29570	+	Vitvi12g00181;Vitvi19g00305;Vitvi02g00120;Vitvi06g01380;Vitvi10g01077;Vitvi08g00874;Vitvi04g00124;Vitvi18g01427;Vitvi19g00221;Vitvi18g01607;Vitvi07g01605;Vitvi11g01039;Vitvi11g01213;Vitvi13g00087;Vitvi18g01095;Vitvi03g00283;Vitvi01g02160;Vitvi13g00723;Vitvi05g00149;Vitvi18g00561;Vitvi11g01277;Vitvi07g00628;Vitvi18g00940;Vitvi19g00197;Vitvi18g01517;Vitvi14g01820;Vitvi14g00434;Vitvi08g00843;Vitvi16…	1
Molecular Function	catalytic activity	GO:0003824	3	2.47e-05	1.43	0.00401	86.54	124	4678	547	29570	+	Vitvi03g00057;Vitvi12g00088;Vitvi03g00457;Vitvi09g00041;Vitvi02g00120;Vitvi13g00215;Vitvi18g01321;Vitvi06g01380;Vitvi05g00112;Vitvi06g01261;Vitvi08g00874;Vitvi11g01085;Vitvi14g00424;Vitvi07g01503;Vitvi05g00481;Vitvi18g01607;Vitvi18g01729;Vitvi06g00286;Vitvi17g00772;Vitvi18g01292;Vitvi12g02017;Vitvi14g01406;Vitvi01g02160;Vitvi13g00288;Vitvi15g00902;Vitvi18g01036;Vitvi18g00068;Vitvi13g00723;Vitvi18…	1
Molecular Function	RNA binding	GO:0003723	0	0.00063	1.93	0.0439	15.54	30	840	547	29570	+	Vitvi19g00148;Vitvi12g00088;Vitvi18g02251;Vitvi18g01284;Vitvi13g01541;Vitvi12g02040;Vitvi18g01546;Vitvi09g00568;Vitvi10g00684;Vitvi14g02821;Vitvi05g02099;Vitvi12g00913;Vitvi19g00191;Vitvi06g01959;Vitvi11g00707;Vitvi13g00186;Vitvi12g02017;Vitvi14g01703;Vitvi08g02164;Vitvi12g02034;Vitvi09g00130;Vitvi05g00169;Vitvi04g01664;Vitvi01g02065;Vitvi18g01859;Vitvi11g00416;Vitvi14g01194;Vitvi11g01169;Vitvi19…	2
Molecular Function	catalytic activity; acting on a protein	GO:0140096	0	8.16e-05	1.86	0.00993	24.18	45	1307	547	29570	+	Vitvi18g00051;Vitvi04g01715;Vitvi03g00457;Vitvi12g00181;Vitvi13g00215;Vitvi18g01024;Vitvi06g01380;Vitvi05g00112;Vitvi10g01077;Vitvi14g01894;Vitvi08g00874;Vitvi04g00124;Vitvi19g00221;Vitvi18g00933;Vitvi18g01607;Vitvi07g01721;Vitvi18g01729;Vitvi07g01605;Vitvi11g01213;Vitvi17g00772;Vitvi17g00299;Vitvi13g01571;Vitvi12g01622;Vitvi03g00283;Vitvi15g00902;Vitvi18g01036;Vitvi18g00561;Vitvi13g00302;Vitvi18…	3

## Sheet: C4(green)
Ontology	GO Name	GO ID	GO Level	P value raw	Fold Enrichement	FDR	expected	number_in_list	number_in_reference	total_input	total_reference	over_under	mapped_id	group	notes
Biological Process	mRNA processing	GO:0006397	0	0.000318	6.59	0.0548	0.91	6	152	177	29570	+	Vitvi09g00132;Vitvi16g01488;Vitvi13g00214;Vitvi16g00803;Vitvi19g00372;Vitvi14g01896	1
Biological Process	mRNA metabolic process	GO:0016071	1	7.82e-05	5.81	0.0359	1.38	8	230	177	29570	+	Vitvi09g00132;Vitvi18g02917;Vitvi16g01488;Vitvi13g00214;Vitvi16g00803;Vitvi14g01730;Vitvi19g00372;Vitvi14g01896	1
Biological Process	macromolecule metabolic process	GO:0043170	4	0.000158	1.96	0.0435	16.85	33	2815	177	29570	+	Vitvi13g00213;Vitvi11g00093;Vitvi12g00320;Vitvi13g00214;Vitvi14g00441;Vitvi14g01730;Vitvi09g01017;Vitvi05g01584;Vitvi14g01896;Vitvi18g02917;Vitvi16g00803;Vitvi07g00394;Vitvi07g00472;Vitvi16g00527;Vitvi17g00591;Vitvi16g00523;Vitvi09g00132;Vitvi14g01746;Vitvi05g01659;Vitvi19g00658;Vitvi14g01365;Vitvi14g03047;Vitvi19g00372;Vitvi18g00247;Vitvi18g00720;Vitvi19g00197;Vitvi19g00010;Vitvi14g01820;Vitvi16…	1
Biological Process	heterocycle metabolic process	GO:0046483	5	0.000383	2.4	0.048	7.91	19	1322	177	29570	+	Vitvi09g00132;Vitvi11g00093;Vitvi19g00658;Vitvi13g00214;Vitvi14g03047;Vitvi14g01730;Vitvi19g00372;Vitvi14g01896;Vitvi05g01693;Vitvi18g02917;Vitvi16g01488;Vitvi16g00803;Vitvi02g01314;Vitvi16g00527;Vitvi17g00388;Vitvi02g00420;Vitvi17g00591;Vitvi16g00523;Vitvi12g01973	1
Biological Process	organic substance metabolic process	GO:0071704	5	0.00033	1.74	0.0505	23.56	41	3936	177	29570	+	Vitvi13g00213;Vitvi11g00093;Vitvi12g00320;Vitvi13g00214;Vitvi14g00441;Vitvi14g01730;Vitvi09g01017;Vitvi05g01584;Vitvi14g01896;Vitvi18g02917;Vitvi17g00710;Vitvi11g01039;Vitvi16g00803;Vitvi07g00394;Vitvi07g00472;Vitvi16g00527;Vitvi17g00591;Vitvi16g00523;Vitvi09g00132;Vitvi14g01746;Vitvi05g01659;Vitvi19g00658;Vitvi14g01365;Vitvi14g03047;Vitvi19g00372;Vitvi18g00247;Vitvi18g00720;Vitvi19g00197;Vitvi19…	1
Biological Process	primary metabolic process	GO:0044238	5	0.000199	1.81	0.0391	21.58	39	3605	177	29570	+	Vitvi13g00213;Vitvi11g00093;Vitvi12g00320;Vitvi13g00214;Vitvi14g00441;Vitvi14g01730;Vitvi09g01017;Vitvi05g01584;Vitvi14g01896;Vitvi18g02917;Vitvi17g00710;Vitvi11g01039;Vitvi16g00803;Vitvi07g00394;Vitvi07g00472;Vitvi16g00527;Vitvi17g00591;Vitvi16g00523;Vitvi09g00132;Vitvi14g01746;Vitvi05g01659;Vitvi19g00658;Vitvi14g01365;Vitvi14g03047;Vitvi19g00372;Vitvi18g00247;Vitvi18g00720;Vitvi19g00197;Vitvi19…	1
Biological Process	cellular process	GO:0009987	6	0.000198	1.66	0.0454	30.76	51	5138	177	29570	+	Vitvi12g00044;Vitvi12g00320;Vitvi12g00122;Vitvi13g00214;Vitvi18g01924;Vitvi09g01017;Vitvi14g01513;Vitvi16g01016;Vitvi07g00656;Vitvi11g01039;Vitvi16g00803;Vitvi16g00527;Vitvi06g00720;Vitvi16g00523;Vitvi05g01659;Vitvi02g00451;Vitvi19g00658;Vitvi14g01365;Vitvi14g01760;Vitvi19g00372;Vitvi13g01857;Vitvi19g00010;Vitvi10g00573;Vitvi05g01693;Vitvi11g00093;Vitvi08g00851;Vitvi08g00850;Vitvi14g01730;Vitvi14…	1
Biological Process	metabolic process	GO:0008152	6	0.000338	1.7	0.0466	25.25	43	4219	177	29570	+	Vitvi13g00213;Vitvi11g00093;Vitvi12g00320;Vitvi13g00214;Vitvi14g00441;Vitvi14g01730;Vitvi09g01017;Vitvi05g01584;Vitvi14g01896;Vitvi18g02917;Vitvi17g00710;Vitvi11g01039;Vitvi16g00803;Vitvi07g00394;Vitvi07g00472;Vitvi16g00527;Vitvi17g00591;Vitvi16g00523;Vitvi09g00132;Vitvi14g01746;Vitvi05g01659;Vitvi12g00050;Vitvi19g00658;Vitvi14g01365;Vitvi14g03047;Vitvi19g00372;Vitvi18g00247;Vitvi18g00720;Vitvi19…	1
Biological Process	nitrogen compound metabolic process	GO:0006807	6	8.05e-05	1.93	0.0277	19.17	37	3202	177	29570	+	Vitvi13g00213;Vitvi11g00093;Vitvi12g00320;Vitvi13g00214;Vitvi14g00441;Vitvi14g01730;Vitvi09g01017;Vitvi05g01584;Vitvi14g01896;Vitvi18g02917;Vitvi17g00710;Vitvi16g00803;Vitvi07g00394;Vitvi07g00472;Vitvi16g00527;Vitvi17g00591;Vitvi16g00523;Vitvi09g00132;Vitvi14g01746;Vitvi05g01659;Vitvi19g00658;Vitvi14g01365;Vitvi14g03047;Vitvi19g00372;Vitvi18g00247;Vitvi18g00720;Vitvi19g00197;Vitvi19g00010;Vitvi14…	1
Cellular Component	nucleus	GO:0005634	0	0.000117	2.15	0.00431	13	28	2172	177	29570	+	Vitvi13g00213;Vitvi11g00093;Vitvi02g00044;Vitvi05g01626;Vitvi05g00239;Vitvi13g01347;Vitvi13g00214;Vitvi14g00441;Vitvi05g01864;Vitvi11g01145;Vitvi13g00317;Vitvi14g01896;Vitvi18g02917;Vitvi16g00803;Vitvi07g00472;Vitvi16g00527;Vitvi16g00523;Vitvi09g00132;Vitvi03g01019;Vitvi19g00658;Vitvi05g00345;Vitvi05g01554;Vitvi04g00331;Vitvi19g00372;Vitvi18g00247;Vitvi16g01488;Vitvi17g00701;Vitvi17g00388	1
Cellular Component	intracellular membrane-bounded organelle	GO:0043231	1	1.16e-07	2.11	8.58e-06	24.13	51	4031	177	29570	+	Vitvi13g00213;Vitvi12g00044;Vitvi12g00122;Vitvi02g00044;Vitvi05g00239;Vitvi13g01347;Vitvi13g00214;Vitvi14g01479;Vitvi16g01016;Vitvi16g00803;Vitvi16g00527;Vitvi06g00720;Vitvi16g00523;Vitvi05g01659;Vitvi08g00684;Vitvi19g00658;Vitvi04g00331;Vitvi19g00372;Vitvi10g00249;Vitvi07g00429;Vitvi11g00093;Vitvi05g01626;Vitvi13g01765;Vitvi08g00771;Vitvi14g00441;Vitvi05g01864;Vitvi11g01145;Vitvi14g01730;Vitvi13…	1
Cellular Component	intracellular organelle	GO:0043229	2	2.96e-07	1.99	1.56e-05	27.11	54	4529	177	29570	+	Vitvi13g00213;Vitvi12g00044;Vitvi12g00122;Vitvi02g00044;Vitvi05g00239;Vitvi13g01347;Vitvi13g00214;Vitvi14g01479;Vitvi14g01513;Vitvi16g01016;Vitvi16g00803;Vitvi16g00527;Vitvi06g00720;Vitvi16g00523;Vitvi05g01659;Vitvi08g00684;Vitvi19g00658;Vitvi04g00331;Vitvi19g00372;Vitvi13g01857;Vitvi10g00249;Vitvi07g00429;Vitvi11g00093;Vitvi05g01626;Vitvi13g01765;Vitvi08g00771;Vitvi14g00441;Vitvi05g01864;Vitvi11…	1
Cellular Component	membrane-bounded organelle	GO:0043227	2	1.2e-07	2.11	7.39e-06	24.16	51	4037	177	29570	+	Vitvi13g00213;Vitvi12g00044;Vitvi12g00122;Vitvi02g00044;Vitvi05g00239;Vitvi13g01347;Vitvi13g00214;Vitvi14g01479;Vitvi16g01016;Vitvi16g00803;Vitvi16g00527;Vitvi06g00720;Vitvi16g00523;Vitvi05g01659;Vitvi08g00684;Vitvi19g00658;Vitvi04g00331;Vitvi19g00372;Vitvi10g00249;Vitvi07g00429;Vitvi11g00093;Vitvi05g01626;Vitvi13g01765;Vitvi08g00771;Vitvi14g00441;Vitvi05g01864;Vitvi11g01145;Vitvi14g01730;Vitvi13…	1
Cellular Component	intracellular anatomical structure	GO:0005622	3	3.97e-08	1.9	7.33e-06	35.33	67	5902	177	29570	+	Vitvi13g00213;Vitvi12g00044;Vitvi12g00122;Vitvi02g00044;Vitvi05g00239;Vitvi13g01347;Vitvi13g00214;Vitvi18g01924;Vitvi14g01479;Vitvi14g01513;Vitvi16g01016;Vitvi16g01897;Vitvi11g01039;Vitvi16g00803;Vitvi16g00527;Vitvi06g00720;Vitvi16g00523;Vitvi05g01659;Vitvi08g00684;Vitvi19g00658;Vitvi04g00331;Vitvi19g00372;Vitvi13g01857;Vitvi05g01693;Vitvi10g00249;Vitvi07g00429;Vitvi19g01676;Vitvi11g00093;Vitvi05…	1
Cellular Component	organelle	GO:0043226	3	3.02e-07	1.99	1.4e-05	27.13	54	4533	177	29570	+	Vitvi13g00213;Vitvi12g00044;Vitvi12g00122;Vitvi02g00044;Vitvi05g00239;Vitvi13g01347;Vitvi13g00214;Vitvi14g01479;Vitvi14g01513;Vitvi16g01016;Vitvi16g00803;Vitvi16g00527;Vitvi06g00720;Vitvi16g00523;Vitvi05g01659;Vitvi08g00684;Vitvi19g00658;Vitvi04g00331;Vitvi19g00372;Vitvi13g01857;Vitvi10g00249;Vitvi07g00429;Vitvi11g00093;Vitvi05g01626;Vitvi13g01765;Vitvi08g00771;Vitvi14g00441;Vitvi05g01864;Vitvi11…	1
Cellular Component	cellular anatomical entity	GO:0110165	4	2.2e-08	1.75	8.11e-06	46.21	81	7720	177	29570	+	Vitvi13g00213;Vitvi13g00255;Vitvi12g00044;Vitvi12g00122;Vitvi02g00044;Vitvi05g00239;Vitvi13g01347;Vitvi13g00214;Vitvi18g01924;Vitvi14g01479;Vitvi05g01682;Vitvi14g01513;Vitvi16g01016;Vitvi07g00656;Vitvi16g01897;Vitvi01g00468;Vitvi11g01039;Vitvi16g00803;Vitvi16g00527;Vitvi06g00720;Vitvi16g00523;Vitvi19g00256;Vitvi12g00111;Vitvi05g01659;Vitvi08g00684;Vitvi19g00658;Vitvi14g01365;Vitvi14g01760;Vitvi04…	1
Cellular Component	cytoplasm	GO:0005737	0	9.77e-06	1.93	0.000401	23.28	45	3889	177	29570	+	Vitvi13g00213;Vitvi19g01676;Vitvi12g00044;Vitvi12g00122;Vitvi02g00044;Vitvi13g01765;Vitvi13g01347;Vitvi08g00771;Vitvi14g00441;Vitvi11g01145;Vitvi08g00850;Vitvi14g01730;Vitvi13g00317;Vitvi18g01924;Vitvi14g01479;Vitvi14g01513;Vitvi16g01016;Vitvi16g01897;Vitvi18g02917;Vitvi17g00710;Vitvi11g01039;Vitvi16g00803;Vitvi07g00394;Vitvi07g00472;Vitvi06g00720;Vitvi05g01659;Vitvi12g00050;Vitvi03g01019;Vitvi08…	2
