# Supplementary material for: A topological map of the genetic components of grapevine—Admixture meets SOMmelier machine learning
Source: PLoS Comput Biol. 2026 Feb 20;22(2):e1013882. doi: 10.1371/journal.pcbi.1013882 (PMC12948125; doi:10.1371/journal.pcbi.1013882)
Supplement: S6 Table — (XLSX) [file pcbi.1013882.s011.xlsx]

## Sheet: info
Tool
data version release date					PANTHER version 19.0 Released 2024-06-20
tool release date					20240807
Test
organism					Vitis vinifera
annotation set					PANTHER GO-Slim Biological Process, PANTHER GO-Slim Cellular Component, PANTHER GO-Slim Molecular Function
correction					FDR
test type					FISHER

## Sheet: C1(red)
Ontology	GO Name	GO ID	GO Level	P value raw	Fold Enrichement	FDR	expected	number_in_list	number_in_reference	total_input	total_reference	over_under	mapped_id	group	notes
Biological Process	intracellular calcium ion homeostasis	GO:0006874	0	0.000663	4.56	0.0138	1.53	7	31	1464	29570	+	Vitvi05g00936;Vitvi15g00925;Vitvi04g00559;Vitvi08g01111;Vitvi08g01766;Vitvi19g00144;Vitvi19g00420	1
Biological Process	calcium ion homeostasis	GO:0055074	1	0.000663	4.56	0.014	1.53	7	31	1464	29570	+	Vitvi05g00936;Vitvi15g00925;Vitvi04g00559;Vitvi08g01111;Vitvi08g01766;Vitvi19g00144;Vitvi19g00420	1
Biological Process	intracellular monoatomic cation homeostasis	GO:0030003	1	0.000187	3.2	0.00526	4.06	13	82	1464	29570	+	Vitvi05g00936;Vitvi15g00925;Vitvi04g00559;Vitvi08g01111;Vitvi03g00766;Vitvi05g00420;Vitvi08g01766;Vitvi04g00211;Vitvi08g01415;Vitvi19g00144;Vitvi19g00420;Vitvi18g01307;Vitvi07g00158	1
Biological Process	inorganic ion homeostasis	GO:0098771	2	5.29e-05	3.85	0.00251	3.12	12	63	1464	29570	+	Vitvi05g00936;Vitvi01g00108;Vitvi15g00925;Vitvi04g00559;Vitvi07g00158;Vitvi08g01111;Vitvi03g00766;Vitvi05g00420;Vitvi08g01766;Vitvi19g00144;Vitvi19g00420;Vitvi18g01307	1
Biological Process	intracellular monoatomic ion homeostasis	GO:0006873	2	0.000187	3.2	0.00516	4.06	13	82	1464	29570	+	Vitvi05g00936;Vitvi15g00925;Vitvi04g00559;Vitvi08g01111;Vitvi03g00766;Vitvi05g00420;Vitvi08g01766;Vitvi04g00211;Vitvi08g01415;Vitvi19g00144;Vitvi19g00420;Vitvi18g01307;Vitvi07g00158	1
Biological Process	monoatomic cation homeostasis	GO:0055080	2	0.000331	2.89	0.00814	4.85	14	98	1464	29570	+	Vitvi05g00936;Vitvi15g00925;Vitvi04g00559;Vitvi08g01111;Vitvi03g00766;Vitvi05g00420;Vitvi08g01766;Vitvi04g00211;Vitvi08g01415;Vitvi19g00144;Vitvi19g00420;Vitvi18g01307;Vitvi01g00108;Vitvi07g00158	1
Biological Process	intracellular chemical homeostasis	GO:0055082	3	0.000132	3.14	0.00424	4.46	14	90	1464	29570	+	Vitvi05g00936;Vitvi15g00925;Vitvi04g00559;Vitvi08g01111;Vitvi03g00766;Vitvi05g00420;Vitvi08g01766;Vitvi04g00211;Vitvi08g01646;Vitvi08g01415;Vitvi19g00144;Vitvi19g00420;Vitvi18g01307;Vitvi07g00158	1
Biological Process	monoatomic ion homeostasis	GO:0050801	3	5.17e-05	3.11	0.00255	5.15	16	104	1464	29570	+	Vitvi05g00936;Vitvi15g00925;Vitvi04g00559;Vitvi04g00439;Vitvi08g01111;Vitvi03g00766;Vitvi05g00420;Vitvi08g01766;Vitvi04g00211;Vitvi08g01415;Vitvi19g00144;Vitvi19g00420;Vitvi18g01307;Vitvi01g00108;Vitvi07g00158;Vitvi11g00419	1
Biological Process	cellular homeostasis	GO:0019725	4	0.000508	2.66	0.0113	5.64	15	114	1464	29570	+	Vitvi05g00936;Vitvi15g00925;Vitvi04g00559;Vitvi08g01111;Vitvi03g00766;Vitvi05g00235;Vitvi05g00420;Vitvi08g01766;Vitvi04g00211;Vitvi08g01646;Vitvi08g01415;Vitvi19g00144;Vitvi19g00420;Vitvi18g01307;Vitvi07g00158	1
Biological Process	chemical homeostasis	GO:0048878	4	0.000162	2.56	0.00485	7.43	19	150	1464	29570	+	Vitvi05g00936;Vitvi15g00925;Vitvi04g00559;Vitvi18g02493;Vitvi04g00439;Vitvi08g01111;Vitvi03g00766;Vitvi05g00420;Vitvi08g01766;Vitvi04g00211;Vitvi08g01646;Vitvi08g01415;Vitvi19g00144;Vitvi19g00420;Vitvi18g01307;Vitvi01g00108;Vitvi07g00158;Vitvi09g00516;Vitvi11g00419	1
Biological Process	homeostatic process	GO:0042592	5	0.00055	2.32	0.012	8.61	20	174	1464	29570	+	Vitvi05g00936;Vitvi15g00925;Vitvi04g00559;Vitvi18g02493;Vitvi04g00439;Vitvi08g01111;Vitvi03g00766;Vitvi05g00235;Vitvi05g00420;Vitvi08g01766;Vitvi04g00211;Vitvi08g01646;Vitvi08g01415;Vitvi19g00144;Vitvi19g00420;Vitvi18g01307;Vitvi01g00108;Vitvi07g00158;Vitvi09g00516;Vitvi11g00419	1
Biological Process	ERAD pathway	GO:0036503	0	0.000171	3.96	0.00491	2.52	10	51	1464	29570	+	Vitvi15g00817;Vitvi16g00153;Vitvi08g00198;Vitvi18g01012;Vitvi17g01311;Vitvi07g01707;Vitvi16g01391;Vitvi19g00493;Vitvi03g00053;Vitvi03g00285	2
Biological Process	proteasomal protein catabolic process	GO:0010498	1	0.00141	2.12	0.0253	9.9	21	200	1464	29570	+	Vitvi15g00817;Vitvi03g00135;Vitvi08g00198;Vitvi02g00176;Vitvi18g00660;Vitvi18g01012;Vitvi15g00742;Vitvi09g00734;Vitvi07g01707;Vitvi16g01391;Vitvi19g00493;Vitvi10g00127;Vitvi07g00214;Vitvi16g00153;Vitvi04g00295;Vitvi19g00093;Vitvi17g01311;Vitvi03g00053;Vitvi03g00285;Vitvi07g01684;Vitvi18g01180	2
Biological Process	response to endoplasmic reticulum stress	GO:0034976	1	0.00144	3.06	0.0255	3.27	10	66	1464	29570	+	Vitvi15g00817;Vitvi16g00153;Vitvi08g00198;Vitvi18g01012;Vitvi17g01311;Vitvi07g01707;Vitvi16g01391;Vitvi19g00493;Vitvi03g00053;Vitvi03g00285	2
Biological Process	response to organonitrogen compound	GO:0010243	1	0.000202	3.88	0.00526	2.57	10	52	1464	29570	+	Vitvi15g00817;Vitvi16g00153;Vitvi08g00198;Vitvi18g01012;Vitvi17g01311;Vitvi07g01707;Vitvi16g01391;Vitvi19g00493;Vitvi03g00053;Vitvi03g00285	2
Biological Process	cellular response to stress	GO:0033554	2	0.000781	1.86	0.0154	17.72	33	358	1464	29570	+	Vitvi15g00817;Vitvi12g00384;Vitvi19g00069;Vitvi02g01153;Vitvi12g00022;Vitvi17g00083;Vitvi08g00198;Vitvi13g00975;Vitvi18g01122;Vitvi03g00577;Vitvi07g01707;Vitvi04g00522;Vitvi07g01249;Vitvi16g00109;Vitvi03g00285;Vitvi17g01000;Vitvi08g00160;Vitvi19g00577;Vitvi18g00660;Vitvi18g01012;Vitvi15g00986;Vitvi16g01391;Vitvi19g00493;Vitvi04g00992;Vitvi11g00682;Vitvi05g00265;Vitvi08g00967;Vitvi01g00413;Vitvi16…	2
Biological Process	protein catabolic process	GO:0030163	2	0.00131	1.8	0.0238	17.77	32	359	1464	29570	+	Vitvi15g00817;Vitvi03g00377;Vitvi03g00135;Vitvi19g00744;Vitvi08g00198;Vitvi07g01707;Vitvi08g00896;Vitvi18g01729;Vitvi07g00214;Vitvi04g00295;Vitvi19g00093;Vitvi07g01261;Vitvi03g00021;Vitvi03g00285;Vitvi07g01684;Vitvi08g01551;Vitvi02g00176;Vitvi18g00740;Vitvi18g00660;Vitvi18g01012;Vitvi08g01432;Vitvi15g00742;Vitvi09g00734;Vitvi16g01391;Vitvi19g00493;Vitvi14g01586;Vitvi10g00127;Vitvi16g00153;Vitvi07…	2
Biological Process	proteolysis involved in protein catabolic process	GO:0051603	2	0.00121	1.82	0.0226	17.63	32	356	1464	29570	+	Vitvi15g00817;Vitvi03g00377;Vitvi03g00135;Vitvi19g00744;Vitvi08g00198;Vitvi07g01707;Vitvi08g00896;Vitvi18g01729;Vitvi07g00214;Vitvi04g00295;Vitvi19g00093;Vitvi07g01261;Vitvi03g00021;Vitvi03g00285;Vitvi07g01684;Vitvi08g01551;Vitvi02g00176;Vitvi18g00740;Vitvi18g00660;Vitvi18g01012;Vitvi08g01432;Vitvi15g00742;Vitvi09g00734;Vitvi16g01391;Vitvi19g00493;Vitvi14g01586;Vitvi10g00127;Vitvi16g00153;Vitvi07…	2
Biological Process	response to nitrogen compound	GO:1901698	2	0.00113	3.16	0.0217	3.17	10	64	1464	29570	+	Vitvi15g00817;Vitvi16g00153;Vitvi08g00198;Vitvi18g01012;Vitvi17g01311;Vitvi07g01707;Vitvi16g01391;Vitvi19g00493;Vitvi03g00053;Vitvi03g00285	2
Biological Process	cellular response to stimulus	GO:0051716	3	0.000119	1.69	0.00455	34.26	58	692	1464	29570	+	Vitvi08g02055;Vitvi08g00198;Vitvi13g00975;Vitvi18g01122;Vitvi03g00577;Vitvi07g01707;Vitvi01g00029;Vitvi06g00649;Vitvi03g00343;Vitvi08g00160;Vitvi03g00583;Vitvi19g00577;Vitvi18g00660;Vitvi15g00986;Vitvi08g01255;Vitvi11g00087;Vitvi16g01391;Vitvi07g00628;Vitvi19g00493;Vitvi11g00682;Vitvi08g00967;Vitvi01g00140;Vitvi17g00929;Vitvi15g01077;Vitvi01g00413;Vitvi16g00299;Vitvi16g01226;Vitvi06g00356;Vitvi07…	2
Biological Process	macromolecule catabolic process	GO:0009057	3	0.000379	1.78	0.00901	23.62	42	477	1464	29570	+	Vitvi15g00817;Vitvi03g00377;Vitvi03g00135;Vitvi19g00744;Vitvi08g00198;Vitvi13g00975;Vitvi03g00313;Vitvi16g00272;Vitvi07g01707;Vitvi08g00896;Vitvi16g00150;Vitvi18g01729;Vitvi07g00214;Vitvi15g01025;Vitvi06g00580;Vitvi04g00295;Vitvi19g00093;Vitvi07g01261;Vitvi03g00021;Vitvi03g00285;Vitvi07g01684;Vitvi18g01096;Vitvi08g01551;Vitvi02g00176;Vitvi18g00740;Vitvi18g00660;Vitvi18g01012;Vitvi08g01432;Vitvi15…	2
Biological Process	organonitrogen compound catabolic process	GO:1901565	3	0.00233	1.63	0.0378	24.51	40	495	1464	29570	+	Vitvi15g00817;Vitvi03g00377;Vitvi03g00135;Vitvi03g00892;Vitvi19g00744;Vitvi08g00198;Vitvi18g00953;Vitvi07g01707;Vitvi08g00896;Vitvi18g01729;Vitvi07g00214;Vitvi04g00295;Vitvi19g00093;Vitvi07g01261;Vitvi03g00021;Vitvi03g00285;Vitvi07g01684;Vitvi18g01174;Vitvi08g01551;Vitvi02g00176;Vitvi12g00270;Vitvi18g00740;Vitvi18g00660;Vitvi18g01012;Vitvi08g01432;Vitvi15g00742;Vitvi09g00734;Vitvi03g00547;Vitvi16…	2
Biological Process	protein metabolic process	GO:0019538	3	7.04e-09	1.64	1.08e-06	84.56	139	1708	1464	29570	+	Vitvi12g00483;Vitvi03g00210;Vitvi03g00452;Vitvi03g00457;Vitvi08g00198;Vitvi19g00569;Vitvi18g00116;Vitvi13g00617;Vitvi05g00355;Vitvi09g01017;Vitvi14g00029;Vitvi18g00998;Vitvi11g01085;Vitvi01g00029;Vitvi18g01729;Vitvi12g00912;Vitvi11g00543;Vitvi16g01416;Vitvi07g00132;Vitvi18g00064;Vitvi14g00679;Vitvi18g00740;Vitvi18g00102;Vitvi15g00742;Vitvi16g01391;Vitvi10g01540;Vitvi14g00315;Vitvi17g00929;Vitvi07…	2
Biological Process	proteolysis	GO:0006508	3	1.75e-05	2.04	0.00134	20.6	42	416	1464	29570	+	Vitvi12g00141;Vitvi15g00817;Vitvi03g00377;Vitvi03g00135;Vitvi19g00744;Vitvi08g00198;Vitvi07g01707;Vitvi08g00896;Vitvi14g00029;Vitvi18g01729;Vitvi07g00214;Vitvi11g00327;Vitvi04g00295;Vitvi19g00093;Vitvi07g01261;Vitvi16g01416;Vitvi03g00021;Vitvi03g00285;Vitvi07g01684;Vitvi14g01548;Vitvi08g01551;Vitvi02g00176;Vitvi18g00740;Vitvi18g00102;Vitvi18g00660;Vitvi18g01012;Vitvi08g01432;Vitvi15g00148;Vitvi15…	2
Biological Process	cellular process	GO:0009987	4	1.2e-14	1.45	5.51e-12	254.38	369	5138	1464	29570	+	Vitvi08g01560;Vitvi04g00669;Vitvi03g00210;Vitvi03g00452;Vitvi03g00457;Vitvi18g00079;Vitvi13g00975;Vitvi03g00577;Vitvi13g00617;Vitvi03g01309;Vitvi15g00473;Vitvi11g01085;Vitvi15g01571;Vitvi01g00029;Vitvi14g00391;Vitvi07g00137;Vitvi01g00024;Vitvi11g00543;Vitvi16g00440;Vitvi12g00754;Vitvi03g01550;Vitvi07g00132;Vitvi12g01842;Vitvi18g00064;Vitvi03g00343;Vitvi03g00583;Vitvi12g02013;Vitvi18g01157;Vitvi14…	2
Biological Process	macromolecule metabolic process	GO:0043170	4	2.75e-11	1.56	5.42e-09	139.37	217	2815	1464	29570	+	Vitvi08g01560;Vitvi03g00210;Vitvi03g00452;Vitvi03g00457;Vitvi13g00975;Vitvi03g00577;Vitvi13g00617;Vitvi14g00029;Vitvi18g00998;Vitvi11g01085;Vitvi01g00029;Vitvi18g01729;Vitvi07g00137;Vitvi11g00543;Vitvi12g00754;Vitvi16g01416;Vitvi03g01550;Vitvi07g00132;Vitvi18g00064;Vitvi05g00526;Vitvi18g00740;Vitvi11g00682;Vitvi10g01540;Vitvi15g00908;Vitvi12g02128;Vitvi17g01176;Vitvi13g00294;Vitvi15g00817;Vitvi19…	2
Biological Process	organic substance catabolic process	GO:1901575	4	0.00159	1.55	0.0274	35.5	55	717	1464	29570	+	Vitvi03g00377;Vitvi03g00135;Vitvi03g00892;Vitvi08g00198;Vitvi13g00975;Vitvi18g00953;Vitvi07g01707;Vitvi18g01729;Vitvi07g00214;Vitvi19g00093;Vitvi07g01261;Vitvi02g01288;Vitvi03g00021;Vitvi14g01406;Vitvi02g00176;Vitvi12g00270;Vitvi18g00740;Vitvi18g00660;Vitvi15g00742;Vitvi03g00547;Vitvi16g01391;Vitvi19g00493;Vitvi14g01600;Vitvi18g00504;Vitvi10g00127;Vitvi07g00228;Vitvi06g01524;Vitvi15g00817;Vitvi19…	2
Biological Process	organonitrogen compound metabolic process	GO:1901564	4	1.3e-07	1.5	1.79e-05	111.55	167	2253	1464	29570	+	Vitvi12g00483;Vitvi03g00210;Vitvi03g00452;Vitvi03g00457;Vitvi08g00198;Vitvi19g00569;Vitvi18g00116;Vitvi13g00617;Vitvi03g01309;Vitvi05g00355;Vitvi09g01017;Vitvi14g00029;Vitvi18g00998;Vitvi11g01085;Vitvi01g00029;Vitvi18g01729;Vitvi01g00024;Vitvi12g00912;Vitvi11g00543;Vitvi16g01416;Vitvi07g00132;Vitvi18g00064;Vitvi14g00679;Vitvi12g02013;Vitvi18g00740;Vitvi18g00102;Vitvi15g00742;Vitvi16g01391;Vitvi08…	2
Biological Process	primary metabolic process	GO:0044238	4	2.99e-13	1.53	1.03e-10	178.48	273	3605	1464	29570	+	Vitvi08g01560;Vitvi03g00210;Vitvi18g02493;Vitvi03g00452;Vitvi03g00457;Vitvi13g00975;Vitvi03g00577;Vitvi13g00617;Vitvi09g00444;Vitvi14g00029;Vitvi18g00998;Vitvi11g01085;Vitvi01g00029;Vitvi18g01729;Vitvi07g00137;Vitvi11g00543;Vitvi12g00754;Vitvi16g01416;Vitvi03g01550;Vitvi07g00132;Vitvi18g00064;Vitvi05g00526;Vitvi18g00740;Vitvi11g00682;Vitvi10g01540;Vitvi18g00504;Vitvi15g00908;Vitvi12g02128;Vitvi17…	2
Biological Process	catabolic process	GO:0009056	5	0.00252	1.5	0.0398	38.77	58	783	1464	29570	+	Vitvi03g00377;Vitvi03g00135;Vitvi03g00892;Vitvi08g00198;Vitvi13g00975;Vitvi18g01683;Vitvi18g00953;Vitvi07g01707;Vitvi10g01232;Vitvi18g01729;Vitvi07g00214;Vitvi19g00093;Vitvi07g01261;Vitvi02g01288;Vitvi03g00021;Vitvi14g01406;Vitvi02g00176;Vitvi12g00270;Vitvi18g00740;Vitvi18g00660;Vitvi15g00986;Vitvi15g00742;Vitvi03g00547;Vitvi16g01391;Vitvi19g00493;Vitvi14g01600;Vitvi18g00504;Vitvi10g00127;Vitvi07…	2
Biological Process	nitrogen compound metabolic process	GO:0006807	5	1.84e-10	1.49	3.17e-08	158.53	237	3202	1464	29570	+	Vitvi08g01560;Vitvi03g00210;Vitvi03g00452;Vitvi03g00457;Vitvi13g00975;Vitvi03g00577;Vitvi13g00617;Vitvi03g01309;Vitvi14g00029;Vitvi18g00998;Vitvi11g01085;Vitvi01g00029;Vitvi18g01729;Vitvi07g00137;Vitvi01g00024;Vitvi11g00543;Vitvi12g00754;Vitvi16g01416;Vitvi03g01550;Vitvi07g00132;Vitvi18g00064;Vitvi12g02013;Vitvi05g00526;Vitvi18g00740;Vitvi11g00682;Vitvi08g00008;Vitvi10g01540;Vitvi18g00504;Vitvi15…	2
Biological Process	organic substance metabolic process	GO:0071704	5	2.2e-12	1.48	6.05e-10	194.87	289	3936	1464	29570	+	Vitvi08g01560;Vitvi03g00210;Vitvi18g02493;Vitvi03g00452;Vitvi03g00457;Vitvi13g00975;Vitvi03g00577;Vitvi13g00617;Vitvi03g01309;Vitvi09g00444;Vitvi14g00029;Vitvi18g00998;Vitvi11g01085;Vitvi01g00029;Vitvi18g01729;Vitvi07g00137;Vitvi01g00024;Vitvi11g00543;Vitvi12g00754;Vitvi16g01416;Vitvi03g01550;Vitvi07g00132;Vitvi18g00064;Vitvi12g02013;Vitvi05g00526;Vitvi18g00740;Vitvi11g00682;Vitvi08g00008;Vitvi10…	2
Biological Process	metabolic process	GO:0008152	6	1.66e-11	1.44	3.8e-09	208.88	301	4219	1464	29570	+	Vitvi08g01560;Vitvi03g00210;Vitvi18g02493;Vitvi03g00452;Vitvi03g00457;Vitvi13g00975;Vitvi03g00577;Vitvi13g00617;Vitvi03g01309;Vitvi09g00444;Vitvi14g00029;Vitvi18g00998;Vitvi11g01085;Vitvi01g00029;Vitvi18g01729;Vitvi07g00137;Vitvi01g00024;Vitvi11g00543;Vitvi12g00754;Vitvi16g01416;Vitvi03g01550;Vitvi07g00132;Vitvi18g00064;Vitvi12g02013;Vitvi05g00526;Vitvi18g00740;Vitvi11g00682;Vitvi08g00008;Vitvi10…	2
Biological Process	positive regulation of transcription by RNA polymerase II	GO:0045944	0	0.00297	3.23	0.0455	2.48	8	50	1464	29570	+	Vitvi15g01100;Vitvi08g01164;Vitvi05g00526;Vitvi18g01012;Vitvi05g00453;Vitvi07g00052;Vitvi05g00355;Vitvi03g00285	3
Biological Process	regulation of transcription by RNA polymerase II	GO:0006357	1	0.000143	2.07	0.00448	15	31	303	1464	29570	+	Vitvi04g00546;Vitvi18g01044;Vitvi08g01164;Vitvi18g00673;Vitvi18g00553;Vitvi18g00892;Vitvi09g00060;Vitvi14g01554;Vitvi15g00774;Vitvi05g00453;Vitvi05g00355;Vitvi10g01233;Vitvi01g01482;Vitvi11g01141;Vitvi13g01609;Vitvi15g01100;Vitvi11g00601;Vitvi01g00008;Vitvi10g00911;Vitvi17g00850;Vitvi07g00052;Vitvi03g00065;Vitvi03g00285;Vitvi08g01791;Vitvi05g00526;Vitvi18g01012;Vitvi05g00106;Vitvi16g02079;Vitvi16…	3
Biological Process	regulation of DNA-templated transcription	GO:0006355	2	0.000394	1.7	0.00921	28.22	48	570	1464	29570	+	Vitvi04g00546;Vitvi18g01044;Vitvi14g01955;Vitvi08g01164;Vitvi18g00673;Vitvi18g00553;Vitvi18g00892;Vitvi09g00060;Vitvi14g01554;Vitvi15g00774;Vitvi05g00453;Vitvi11g00495;Vitvi05g00355;Vitvi10g01233;Vitvi01g01482;Vitvi11g01141;Vitvi13g01609;Vitvi14g01634;Vitvi16g00168;Vitvi15g01100;Vitvi11g00601;Vitvi01g00008;Vitvi10g00911;Vitvi16g00440;Vitvi02g00796;Vitvi10g01608;Vitvi17g00850;Vitvi07g00052;Vitvi03…	3
Biological Process	regulation of gene expression	GO:0010468	3	2.32e-05	1.7	0.00139	40	68	808	1464	29570	+	Vitvi04g00546;Vitvi18g01044;Vitvi14g01955;Vitvi08g01164;Vitvi19g00722;Vitvi18g00673;Vitvi18g00553;Vitvi18g00677;Vitvi14g01554;Vitvi05g00355;Vitvi10g01233;Vitvi01g01482;Vitvi15g00473;Vitvi14g01634;Vitvi16g00168;Vitvi02g00759;Vitvi07g01988;Vitvi16g00440;Vitvi02g00796;Vitvi17g00850;Vitvi07g00052;Vitvi11g00904;Vitvi03g00065;Vitvi05g00526;Vitvi03g00026;Vitvi08g00884;Vitvi09g01487;Vitvi07g01676;Vitvi16…	3
Biological Process	regulation of RNA biosynthetic process	GO:2001141	3	0.000394	1.7	0.00905	28.22	48	570	1464	29570	+	Vitvi04g00546;Vitvi18g01044;Vitvi14g01955;Vitvi08g01164;Vitvi18g00673;Vitvi18g00553;Vitvi18g00892;Vitvi09g00060;Vitvi14g01554;Vitvi15g00774;Vitvi05g00453;Vitvi11g00495;Vitvi05g00355;Vitvi10g01233;Vitvi01g01482;Vitvi11g01141;Vitvi13g01609;Vitvi14g01634;Vitvi16g00168;Vitvi15g01100;Vitvi11g00601;Vitvi01g00008;Vitvi10g00911;Vitvi16g00440;Vitvi02g00796;Vitvi10g01608;Vitvi17g00850;Vitvi07g00052;Vitvi03…	3
Biological Process	regulation of macromolecule biosynthetic process	GO:0010556	4	2.4e-05	1.7	0.00138	40.1	68	810	1464	29570	+	Vitvi04g00546;Vitvi18g01044;Vitvi14g01955;Vitvi08g01164;Vitvi19g00722;Vitvi18g00673;Vitvi18g00553;Vitvi18g00677;Vitvi14g01554;Vitvi05g00355;Vitvi10g01233;Vitvi01g01482;Vitvi15g00473;Vitvi14g01634;Vitvi16g00168;Vitvi02g00759;Vitvi07g01988;Vitvi16g00440;Vitvi02g00796;Vitvi17g00850;Vitvi07g00052;Vitvi11g00904;Vitvi03g00065;Vitvi05g00526;Vitvi03g00026;Vitvi08g00884;Vitvi09g01487;Vitvi07g01676;Vitvi16…	3
Biological Process	regulation of RNA metabolic process	GO:0051252	4	7.96e-05	1.74	0.00366	30.99	54	626	1464	29570	+	Vitvi04g00546;Vitvi18g01044;Vitvi14g01955;Vitvi08g01164;Vitvi18g00673;Vitvi18g00553;Vitvi14g01554;Vitvi05g00355;Vitvi10g01233;Vitvi01g01482;Vitvi14g01634;Vitvi16g00168;Vitvi16g00440;Vitvi02g00796;Vitvi17g00850;Vitvi07g00052;Vitvi11g00904;Vitvi03g00065;Vitvi05g00526;Vitvi03g00026;Vitvi09g01487;Vitvi07g01676;Vitvi16g02079;Vitvi06g01524;Vitvi17g00088;Vitvi14g01978;Vitvi18g00892;Vitvi09g00060;Vitvi15…	3
Biological Process	positive regulation of cellular metabolic process	GO:0031325	5	0.0024	2.19	0.0384	7.77	17	157	1464	29570	+	Vitvi12g02034;Vitvi08g01164;Vitvi05g00526;Vitvi18g01012;Vitvi11g00087;Vitvi05g00453;Vitvi05g00355;Vitvi10g01233;Vitvi15g01100;Vitvi07g00137;Vitvi07g01988;Vitvi07g00052;Vitvi17g00587;Vitvi06g01524;Vitvi11g00904;Vitvi03g00285;Vitvi06g00029	3
Biological Process	regulation of cellular biosynthetic process	GO:0031326	5	1.87e-05	1.7	0.00136	40.6	69	820	1464	29570	+	Vitvi04g00546;Vitvi18g01044;Vitvi14g01955;Vitvi08g01164;Vitvi19g00722;Vitvi18g00673;Vitvi18g00553;Vitvi18g00677;Vitvi14g01554;Vitvi05g00355;Vitvi10g01233;Vitvi01g01482;Vitvi15g00473;Vitvi14g01634;Vitvi16g00168;Vitvi02g00759;Vitvi07g01988;Vitvi16g00440;Vitvi02g00796;Vitvi17g00850;Vitvi07g00052;Vitvi11g00904;Vitvi03g00065;Vitvi05g00526;Vitvi03g00026;Vitvi08g00884;Vitvi09g01487;Vitvi07g01676;Vitvi16…	3
Biological Process	regulation of macromolecule metabolic process	GO:0060255	5	3.31e-05	1.65	0.00182	44.95	74	908	1464	29570	+	Vitvi04g00546;Vitvi18g01044;Vitvi14g01955;Vitvi08g01164;Vitvi19g00722;Vitvi18g00673;Vitvi18g00553;Vitvi18g00677;Vitvi14g01554;Vitvi18g00115;Vitvi05g00355;Vitvi10g01233;Vitvi01g01482;Vitvi15g00473;Vitvi14g01634;Vitvi16g00168;Vitvi02g00759;Vitvi07g00137;Vitvi07g01988;Vitvi16g00440;Vitvi02g00796;Vitvi17g00850;Vitvi07g00052;Vitvi11g00904;Vitvi03g00065;Vitvi03g00583;Vitvi05g00526;Vitvi03g00026;Vitvi08…	3
Biological Process	regulation of nucleobase-containing compound metabolic process	GO:0019219	5	0.000168	1.69	0.00493	32.53	55	657	1464	29570	+	Vitvi04g00546;Vitvi18g01044;Vitvi14g01955;Vitvi08g01164;Vitvi18g00673;Vitvi18g00553;Vitvi14g01554;Vitvi05g00355;Vitvi10g01233;Vitvi01g01482;Vitvi14g01634;Vitvi16g00168;Vitvi07g00137;Vitvi16g00440;Vitvi02g00796;Vitvi17g00850;Vitvi07g00052;Vitvi11g00904;Vitvi03g00065;Vitvi05g00526;Vitvi03g00026;Vitvi09g01487;Vitvi07g01676;Vitvi16g02079;Vitvi06g01524;Vitvi17g00088;Vitvi14g01978;Vitvi18g00892;Vitvi09…	3
Biological Process	regulation of biosynthetic process	GO:0009889	6	1.91e-05	1.7	0.00132	40.65	69	821	1464	29570	+	Vitvi04g00546;Vitvi18g01044;Vitvi14g01955;Vitvi08g01164;Vitvi19g00722;Vitvi18g00673;Vitvi18g00553;Vitvi18g00677;Vitvi14g01554;Vitvi05g00355;Vitvi10g01233;Vitvi01g01482;Vitvi15g00473;Vitvi14g01634;Vitvi16g00168;Vitvi02g00759;Vitvi07g01988;Vitvi16g00440;Vitvi02g00796;Vitvi17g00850;Vitvi07g00052;Vitvi11g00904;Vitvi03g00065;Vitvi05g00526;Vitvi03g00026;Vitvi08g00884;Vitvi09g01487;Vitvi07g01676;Vitvi16…	3
Biological Process	regulation of cellular metabolic process	GO:0031323	6	1.56e-05	1.68	0.00127	44.76	75	904	1464	29570	+	Vitvi04g00546;Vitvi18g01044;Vitvi14g01955;Vitvi08g01164;Vitvi19g00722;Vitvi18g00673;Vitvi18g00553;Vitvi18g00677;Vitvi14g01554;Vitvi05g00355;Vitvi10g01233;Vitvi01g01482;Vitvi15g00473;Vitvi14g01634;Vitvi16g00168;Vitvi02g00759;Vitvi07g00137;Vitvi07g01988;Vitvi16g00440;Vitvi02g00796;Vitvi17g00850;Vitvi07g00052;Vitvi11g00904;Vitvi03g00065;Vitvi03g00583;Vitvi05g00526;Vitvi03g00026;Vitvi08g00884;Vitvi11…	3
Biological Process	regulation of nitrogen compound metabolic process	GO:0051171	6	0.00016	1.64	0.00491	37.18	61	751	1464	29570	+	Vitvi04g00546;Vitvi18g01044;Vitvi14g01955;Vitvi08g01164;Vitvi18g00673;Vitvi18g00553;Vitvi14g01554;Vitvi05g00355;Vitvi10g01233;Vitvi01g01482;Vitvi14g01634;Vitvi16g00168;Vitvi07g00137;Vitvi07g01988;Vitvi16g00440;Vitvi02g00796;Vitvi17g00850;Vitvi07g00052;Vitvi11g00904;Vitvi03g00065;Vitvi03g00583;Vitvi05g00526;Vitvi03g00026;Vitvi11g00087;Vitvi09g01487;Vitvi07g01676;Vitvi16g02079;Vitvi06g01524;Vitvi17…	3
Biological Process	regulation of primary metabolic process	GO:0080090	6	8.47e-05	1.67	0.00354	37.63	63	760	1464	29570	+	Vitvi04g00546;Vitvi18g01044;Vitvi14g01955;Vitvi08g01164;Vitvi18g00673;Vitvi18g00553;Vitvi14g01554;Vitvi18g00115;Vitvi05g00355;Vitvi10g01233;Vitvi01g01482;Vitvi14g01634;Vitvi16g00168;Vitvi07g00137;Vitvi07g01988;Vitvi16g00440;Vitvi02g00796;Vitvi17g00850;Vitvi07g00052;Vitvi11g00904;Vitvi03g00065;Vitvi03g00583;Vitvi05g00526;Vitvi03g00026;Vitvi11g00087;Vitvi09g01487;Vitvi07g01676;Vitvi16g02079;Vitvi06…	3
Biological Process	regulation of cellular process	GO:0050794	7	1.3e-05	1.55	0.00112	65.8	102	1329	1464	29570	+	Vitvi04g00546;Vitvi18g01044;Vitvi08g01164;Vitvi19g00722;Vitvi08g00198;Vitvi05g00355;Vitvi01g01482;Vitvi15g00473;Vitvi14g01634;Vitvi01g00029;Vitvi16g00168;Vitvi02g00759;Vitvi07g00137;Vitvi07g01988;Vitvi16g00440;Vitvi03g00065;Vitvi03g00343;Vitvi03g00583;Vitvi05g00526;Vitvi08g00884;Vitvi16g01391;Vitvi01g00140;Vitvi09g01487;Vitvi17g00929;Vitvi16g02079;Vitvi07g01110;Vitvi06g01524;Vitvi15g00908;Vitvi17…	3
Biological Process	regulation of metabolic process	GO:0019222	7	2.14e-05	1.65	0.00134	46.14	76	932	1464	29570	+	Vitvi04g00546;Vitvi18g01044;Vitvi14g01955;Vitvi08g01164;Vitvi19g00722;Vitvi18g00673;Vitvi18g00553;Vitvi18g00677;Vitvi14g01554;Vitvi18g00115;Vitvi05g00355;Vitvi10g01233;Vitvi01g01482;Vitvi15g00473;Vitvi14g01634;Vitvi16g00168;Vitvi02g00759;Vitvi07g00137;Vitvi07g01988;Vitvi16g00440;Vitvi02g00796;Vitvi17g00850;Vitvi07g00052;Vitvi11g00904;Vitvi03g00065;Vitvi03g00583;Vitvi05g00526;Vitvi03g00026;Vitvi08…	3
Biological Process	regulation of biological process	GO:0050789	8	1.91e-05	1.52	0.00125	68.32	104	1380	1464	29570	+	Vitvi04g00546;Vitvi18g01044;Vitvi08g01164;Vitvi19g00722;Vitvi08g00198;Vitvi18g00115;Vitvi05g00355;Vitvi01g01482;Vitvi15g00473;Vitvi14g01634;Vitvi01g00029;Vitvi16g00168;Vitvi02g00759;Vitvi07g00137;Vitvi07g01988;Vitvi16g00440;Vitvi03g00065;Vitvi03g00343;Vitvi03g00583;Vitvi18g01553;Vitvi05g00526;Vitvi08g00884;Vitvi16g01391;Vitvi01g00140;Vitvi09g01487;Vitvi17g00929;Vitvi16g02079;Vitvi07g01110;Vitvi06…	3
Biological Process	biological regulation	GO:0065007	9	5.67e-06	1.53	0.000601	76.64	117	1548	1464	29570	+	Vitvi04g00546;Vitvi18g01044;Vitvi08g01164;Vitvi18g02493;Vitvi19g00722;Vitvi08g00198;Vitvi18g00115;Vitvi05g00355;Vitvi01g01482;Vitvi15g00473;Vitvi14g01634;Vitvi01g00029;Vitvi16g00168;Vitvi02g00759;Vitvi07g00137;Vitvi07g01988;Vitvi16g00440;Vitvi03g00065;Vitvi03g00343;Vitvi03g00583;Vitvi18g01553;Vitvi05g00526;Vitvi08g00884;Vitvi16g01391;Vitvi01g00140;Vitvi09g01487;Vitvi17g00929;Vitvi16g02079;Vitvi07…	3
Biological Process	peptidyl-amino acid modification	GO:0018193	0	0.000632	2.28	0.0136	8.76	20	177	1464	29570	+	Vitvi18g00064;Vitvi12g02045;Vitvi08g02055;Vitvi03g00457;Vitvi03g01238;Vitvi18g00641;Vitvi08g01267;Vitvi08g01224;Vitvi07g00628;Vitvi01g00484;Vitvi05g00322;Vitvi03g00609;Vitvi10g01540;Vitvi04g01029;Vitvi07g00204;Vitvi07g01700;Vitvi11g00139;Vitvi07g00126;Vitvi15g00908;Vitvi07g00067	4
Biological Process	protein modification process	GO:0036211	1	0.000453	1.51	0.0102	49.16	74	993	1464	29570	+	Vitvi12g00483;Vitvi03g00377;Vitvi08g02055;Vitvi03g00452;Vitvi03g00457;Vitvi05g00438;Vitvi18g00116;Vitvi13g00617;Vitvi01g01044;Vitvi05g00355;Vitvi09g01017;Vitvi18g00998;Vitvi01g00029;Vitvi07g01700;Vitvi12g01529;Vitvi11g00543;Vitvi19g00093;Vitvi07g01261;Vitvi08g01091;Vitvi06g00644;Vitvi18g00064;Vitvi14g00679;Vitvi13g01970;Vitvi03g01238;Vitvi19g00931;Vitvi18g00660;Vitvi08g01255;Vitvi11g01298;Vitvi07…	4
Biological Process	macromolecule modification	GO:0043412	2	0.00036	1.46	0.00871	61	89	1232	1464	29570	+	Vitvi12g00483;Vitvi03g00377;Vitvi08g02055;Vitvi03g00452;Vitvi03g00457;Vitvi05g00438;Vitvi18g00116;Vitvi16g01184;Vitvi13g00617;Vitvi01g01044;Vitvi05g00355;Vitvi09g01017;Vitvi18g00998;Vitvi01g00029;Vitvi07g01700;Vitvi12g01529;Vitvi11g00543;Vitvi19g00093;Vitvi07g01261;Vitvi08g01091;Vitvi18g02183;Vitvi06g00644;Vitvi06g01415;Vitvi18g00064;Vitvi14g00999;Vitvi14g00679;Vitvi13g01970;Vitvi03g01238;Vitvi19…	4
Biological Process	DNA repair	GO:0006281	0	0.000737	2.24	0.0149	8.91	20	180	1464	29570	+	Vitvi12g00384;Vitvi19g00069;Vitvi02g01153;Vitvi08g00160;Vitvi12g00022;Vitvi19g00577;Vitvi17g00083;Vitvi13g00975;Vitvi18g00660;Vitvi18g01122;Vitvi03g00577;Vitvi11g00682;Vitvi05g00265;Vitvi08g00967;Vitvi01g00413;Vitvi16g00299;Vitvi07g01249;Vitvi07g01219;Vitvi16g00109;Vitvi17g01000	5
Biological Process	DNA damage response	GO:0006974	1	0.00198	2.11	0.0337	9.46	20	191	1464	29570	+	Vitvi12g00384;Vitvi19g00069;Vitvi02g01153;Vitvi08g00160;Vitvi12g00022;Vitvi19g00577;Vitvi17g00083;Vitvi13g00975;Vitvi18g00660;Vitvi18g01122;Vitvi03g00577;Vitvi11g00682;Vitvi05g00265;Vitvi08g00967;Vitvi01g00413;Vitvi16g00299;Vitvi07g01249;Vitvi07g01219;Vitvi16g00109;Vitvi17g01000	5
Biological Process	nucleic acid metabolic process	GO:0090304	2	0.000218	1.53	0.00556	50.3	77	1016	1464	29570	+	Vitvi02g01098;Vitvi19g01532;Vitvi08g01560;Vitvi03g00210;Vitvi13g00975;Vitvi18g01122;Vitvi03g00577;Vitvi12g00283;Vitvi16g01184;Vitvi11g01085;Vitvi07g00137;Vitvi16g01012;Vitvi06g01573;Vitvi12g00754;Vitvi16g00527;Vitvi03g01550;Vitvi18g02183;Vitvi06g01415;Vitvi14g00999;Vitvi08g00160;Vitvi19g00577;Vitvi18g00580;Vitvi05g00526;Vitvi13g01459;Vitvi18g00660;Vitvi16g00938;Vitvi08g01652;Vitvi05g00323;Vitvi11…	5
Biological Process	nucleobase-containing compound metabolic process	GO:0006139	3	0.00119	1.42	0.0224	60.6	86	1224	1464	29570	+	Vitvi02g01098;Vitvi19g01532;Vitvi08g01560;Vitvi03g00210;Vitvi03g00892;Vitvi13g00975;Vitvi18g01122;Vitvi03g00577;Vitvi12g00283;Vitvi16g01184;Vitvi18g00953;Vitvi10g00661;Vitvi11g01085;Vitvi07g00137;Vitvi16g01012;Vitvi06g01573;Vitvi12g00754;Vitvi16g00527;Vitvi03g01550;Vitvi18g02183;Vitvi06g01415;Vitvi14g00999;Vitvi08g00160;Vitvi19g00577;Vitvi12g00034;Vitvi18g00580;Vitvi05g00526;Vitvi13g01459;Vitvi18…	5
Biological Process	cellular aromatic compound metabolic process	GO:0006725	4	0.00023	1.45	0.00576	69.02	100	1394	1464	29570	+	Vitvi19g01532;Vitvi08g01560;Vitvi03g00210;Vitvi13g00975;Vitvi03g00577;Vitvi03g01309;Vitvi11g01085;Vitvi07g00137;Vitvi16g01012;Vitvi01g00024;Vitvi12g00754;Vitvi03g01550;Vitvi06g01415;Vitvi19g00577;Vitvi18g00580;Vitvi05g00526;Vitvi11g00682;Vitvi08g00008;Vitvi18g00504;Vitvi01g00413;Vitvi16g00299;Vitvi01g00772;Vitvi06g01524;Vitvi17g00083;Vitvi13g01761;Vitvi02g00263;Vitvi08g01068;Vitvi14g01332;Vitvi15…	5
Biological Process	cellular nitrogen compound metabolic process	GO:0034641	4	0.00067	1.4	0.0138	72.88	102	1472	1464	29570	+	Vitvi19g01532;Vitvi08g01560;Vitvi03g00210;Vitvi13g00975;Vitvi03g00577;Vitvi03g01309;Vitvi11g01085;Vitvi07g00137;Vitvi16g01012;Vitvi01g00024;Vitvi12g00754;Vitvi03g01550;Vitvi07g00132;Vitvi06g01415;Vitvi19g00577;Vitvi18g00580;Vitvi05g00526;Vitvi11g00682;Vitvi18g00504;Vitvi01g00413;Vitvi16g00299;Vitvi01g00772;Vitvi17g00123;Vitvi06g01524;Vitvi17g00083;Vitvi13g01761;Vitvi08g01068;Vitvi14g01332;Vitvi18…	5
Biological Process	heterocycle metabolic process	GO:0046483	4	0.000121	1.48	0.00449	65.45	97	1322	1464	29570	+	Vitvi19g01532;Vitvi08g01560;Vitvi03g00210;Vitvi13g00975;Vitvi03g00577;Vitvi03g01309;Vitvi11g01085;Vitvi07g00137;Vitvi16g01012;Vitvi01g00024;Vitvi12g00754;Vitvi03g01550;Vitvi06g01415;Vitvi19g00577;Vitvi18g00580;Vitvi05g00526;Vitvi11g00682;Vitvi08g00008;Vitvi18g00504;Vitvi01g00413;Vitvi16g00299;Vitvi01g00772;Vitvi06g01524;Vitvi17g00083;Vitvi13g01761;Vitvi08g01068;Vitvi14g01332;Vitvi15g00890;Vitvi07…	5
Biological Process	organic cyclic compound metabolic process	GO:1901360	4	8.25e-05	1.47	0.00367	71.44	105	1443	1464	29570	+	Vitvi19g01532;Vitvi08g01560;Vitvi03g00210;Vitvi18g02493;Vitvi13g00975;Vitvi03g00577;Vitvi03g01309;Vitvi11g01085;Vitvi07g00137;Vitvi16g01012;Vitvi01g00024;Vitvi12g00754;Vitvi03g01550;Vitvi06g01415;Vitvi19g00577;Vitvi18g00580;Vitvi05g00526;Vitvi11g00682;Vitvi08g00008;Vitvi18g00504;Vitvi01g00413;Vitvi16g00299;Vitvi01g00772;Vitvi06g01524;Vitvi17g00083;Vitvi13g01761;Vitvi08g01068;Vitvi01g01782;Vitvi14…	5
Biological Process	cellular metabolic process	GO:0044237	5	4.52e-06	1.35	0.00052	161.9	218	3270	1464	29570	+	Vitvi08g01560;Vitvi03g00210;Vitvi03g00452;Vitvi03g00457;Vitvi13g00975;Vitvi03g00577;Vitvi13g00617;Vitvi03g01309;Vitvi11g01085;Vitvi01g00029;Vitvi07g00137;Vitvi01g00024;Vitvi11g00543;Vitvi12g00754;Vitvi03g01550;Vitvi07g00132;Vitvi18g00064;Vitvi12g02013;Vitvi05g00526;Vitvi11g00682;Vitvi08g00008;Vitvi18g00504;Vitvi15g00908;Vitvi13g00294;Vitvi17g00083;Vitvi03g00358;Vitvi02g00263;Vitvi14g01332;Vitvi08…	5
Biological Process	protein maturation	GO:0051604	0	0.00218	2.01	0.0358	10.45	21	211	1464	29570	+	Vitvi14g01548;Vitvi03g00457;Vitvi15g00614;Vitvi18g00157;Vitvi19g00569;Vitvi18g00641;Vitvi08g00650;Vitvi09g00635;Vitvi08g00971;Vitvi09g00599;Vitvi18g01526;Vitvi07g00204;Vitvi08g01818;Vitvi11g00327;Vitvi07g00126;Vitvi12g00912;Vitvi14g00491;Vitvi17g00188;Vitvi17g01311;Vitvi16g00711;Vitvi07g00067	6
Biological Process	gene expression	GO:0010467	1	9.59e-05	1.57	0.00389	48.97	77	989	1464	29570	+	Vitvi19g01532;Vitvi08g01560;Vitvi03g00210;Vitvi03g00457;Vitvi18g00157;Vitvi19g00569;Vitvi12g00283;Vitvi08g01125;Vitvi11g00151;Vitvi18g01526;Vitvi11g01085;Vitvi07g00137;Vitvi16g01012;Vitvi12g00912;Vitvi06g01573;Vitvi12g00754;Vitvi16g00527;Vitvi03g01550;Vitvi18g02183;Vitvi07g00132;Vitvi06g01415;Vitvi14g00999;Vitvi18g00580;Vitvi05g00526;Vitvi13g01459;Vitvi16g00938;Vitvi08g01652;Vitvi05g00323;Vitvi08…	6
Biological Process	macromolecule biosynthetic process	GO:0009059	2	4.95e-05	1.54	0.00253	58.47	90	1181	1464	29570	+	Vitvi19g01532;Vitvi08g01560;Vitvi03g00210;Vitvi03g00457;Vitvi18g00157;Vitvi19g00569;Vitvi03g00577;Vitvi12g00283;Vitvi13g00617;Vitvi05g00676;Vitvi08g01125;Vitvi11g00151;Vitvi18g01526;Vitvi11g01085;Vitvi07g00137;Vitvi16g01012;Vitvi12g00912;Vitvi06g01573;Vitvi12g00754;Vitvi16g00527;Vitvi03g01550;Vitvi18g02183;Vitvi07g00132;Vitvi06g01415;Vitvi18g00064;Vitvi14g00999;Vitvi14g00679;Vitvi18g00580;Vitvi03…	6
Biological Process	cellular biosynthetic process	GO:0044249	3	0.000118	1.42	0.00465	82.33	117	1663	1464	29570	+	Vitvi19g01532;Vitvi08g01560;Vitvi03g00210;Vitvi03g00457;Vitvi19g00569;Vitvi03g00577;Vitvi13g00617;Vitvi03g01309;Vitvi11g00151;Vitvi11g01085;Vitvi07g00137;Vitvi16g01012;Vitvi01g00024;Vitvi12g00912;Vitvi12g00754;Vitvi03g01550;Vitvi07g00132;Vitvi11g00704;Vitvi06g01415;Vitvi18g00064;Vitvi14g00679;Vitvi12g02013;Vitvi18g00580;Vitvi05g00526;Vitvi11g00041;Vitvi01g00772;Vitvi17g00123;Vitvi13g00294;Vitvi13…	6
Biological Process	organic substance biosynthetic process	GO:1901576	3	0.000195	1.4	0.00518	85.65	120	1730	1464	29570	+	Vitvi19g01532;Vitvi08g01560;Vitvi03g00210;Vitvi18g02493;Vitvi03g00457;Vitvi19g00569;Vitvi03g00577;Vitvi13g00617;Vitvi03g01309;Vitvi11g00151;Vitvi15g00992;Vitvi11g01085;Vitvi07g00137;Vitvi16g01012;Vitvi01g00024;Vitvi12g00912;Vitvi12g00754;Vitvi03g01550;Vitvi07g00132;Vitvi11g00704;Vitvi06g01415;Vitvi18g00064;Vitvi14g00679;Vitvi12g02013;Vitvi18g00580;Vitvi05g00526;Vitvi11g00041;Vitvi18g00504;Vitvi01…	6
Biological Process	biosynthetic process	GO:0009058	4	0.000191	1.39	0.00516	88.18	123	1781	1464	29570	+	Vitvi19g01532;Vitvi08g01560;Vitvi03g00210;Vitvi18g02493;Vitvi03g00457;Vitvi19g00569;Vitvi03g00577;Vitvi13g00617;Vitvi03g01309;Vitvi11g00151;Vitvi15g00992;Vitvi11g01085;Vitvi07g00137;Vitvi16g01012;Vitvi01g00024;Vitvi12g00912;Vitvi12g00754;Vitvi03g01550;Vitvi07g00132;Vitvi11g00704;Vitvi06g01415;Vitvi18g00064;Vitvi14g00679;Vitvi12g02013;Vitvi18g00580;Vitvi05g00526;Vitvi11g00041;Vitvi18g00504;Vitvi01…	6
Biological Process	protein modification by small protein conjugation	GO:0032446	0	0.00258	2	0.0405	10.99	22	222	1464	29570	+	Vitvi03g00377;Vitvi13g01113;Vitvi13g01750;Vitvi13g01970;Vitvi19g00744;Vitvi08g01551;Vitvi05g00438;Vitvi18g00660;Vitvi08g01432;Vitvi05g00425;Vitvi18g00116;Vitvi08g00896;Vitvi01g01044;Vitvi18g00998;Vitvi07g01700;Vitvi01g00614;Vitvi19g00093;Vitvi07g01261;Vitvi12g00365;Vitvi06g00644;Vitvi12g02128;Vitvi17g01176	7
Biological Process	protein modification by small protein conjugation or removal	GO:0070647	1	0.000746	1.97	0.0149	13.71	27	277	1464	29570	+	Vitvi19g01357;Vitvi03g00377;Vitvi19g00744;Vitvi05g00438;Vitvi18g00116;Vitvi08g00896;Vitvi01g01044;Vitvi18g00998;Vitvi07g01700;Vitvi19g00093;Vitvi07g01261;Vitvi06g00644;Vitvi03g00286;Vitvi13g01113;Vitvi13g01750;Vitvi13g01970;Vitvi08g01551;Vitvi18g00660;Vitvi08g01432;Vitvi05g00425;Vitvi19g00493;Vitvi08g01316;Vitvi01g00614;Vitvi06g01523;Vitvi12g00365;Vitvi12g02128;Vitvi17g01176	7
Biological Process	post-translational protein modification	GO:0043687	2	0.0013	1.92	0.0239	14.06	27	284	1464	29570	+	Vitvi19g01357;Vitvi03g00377;Vitvi19g00744;Vitvi05g00438;Vitvi18g00116;Vitvi08g00896;Vitvi01g01044;Vitvi18g00998;Vitvi07g01700;Vitvi19g00093;Vitvi07g01261;Vitvi06g00644;Vitvi03g00286;Vitvi13g01113;Vitvi13g01750;Vitvi13g01970;Vitvi08g01551;Vitvi18g00660;Vitvi08g01432;Vitvi05g00425;Vitvi19g00493;Vitvi08g01316;Vitvi01g00614;Vitvi06g01523;Vitvi12g00365;Vitvi12g02128;Vitvi17g01176	7
Biological Process	organic substance transport	GO:0071702	0	8.39e-05	1.9	0.00361	21.59	41	436	1464	29570	+	Vitvi03g00233;Vitvi04g00669;Vitvi08g00152;Vitvi12g00122;Vitvi18g00310;Vitvi18g00157;Vitvi18g00237;Vitvi14g00122;Vitvi08g01125;Vitvi11g00151;Vitvi14g01435;Vitvi09g00366;Vitvi15g01571;Vitvi01g00326;Vitvi11g00967;Vitvi11g00468;Vitvi08g01929;Vitvi18g01150;Vitvi12g01842;Vitvi13g01234;Vitvi18g01531;Vitvi07g01381;Vitvi08g00684;Vitvi15g00148;Vitvi09g00513;Vitvi18g01215;Vitvi17g00728;Vitvi14g00632;Vitvi14…	8
Biological Process	transport	GO:0006810	1	7.68e-06	1.62	0.000705	54.91	89	1109	1464	29570	+	Vitvi13g00498;Vitvi12g00441;Vitvi04g00669;Vitvi08g00152;Vitvi12g00122;Vitvi18g00310;Vitvi18g00079;Vitvi18g00157;Vitvi18g00237;Vitvi08g01125;Vitvi18g01247;Vitvi11g00274;Vitvi11g00151;Vitvi10g01232;Vitvi14g01435;Vitvi14g00345;Vitvi09g00366;Vitvi15g01571;Vitvi10g00499;Vitvi07g00412;Vitvi16g01210;Vitvi11g00269;Vitvi11g00468;Vitvi08g01929;Vitvi06g00649;Vitvi12g01842;Vitvi18g01671;Vitvi18g01157;Vitvi14…	8
Biological Process	establishment of localization	GO:0051234	2	9.01e-07	1.67	0.000113	58.17	97	1175	1464	29570	+	Vitvi04g00669;Vitvi12g00122;Vitvi18g00079;Vitvi18g00237;Vitvi11g00274;Vitvi11g00151;Vitvi15g01571;Vitvi07g00412;Vitvi11g00269;Vitvi12g01842;Vitvi18g00064;Vitvi18g01671;Vitvi18g01157;Vitvi14g01928;Vitvi15g00986;Vitvi03g00228;Vitvi13g02070;Vitvi08g00806;Vitvi18g00508;Vitvi01g00135;Vitvi07g01471;Vitvi02g00640;Vitvi17g00641;Vitvi03g00233;Vitvi13g01008;Vitvi19g00703;Vitvi14g00122;Vitvi08g01224;Vitvi19…	8
Biological Process	localization	GO:0051179	3	6.27e-06	1.58	0.000617	63.12	100	1275	1464	29570	+	Vitvi04g00669;Vitvi12g00122;Vitvi18g00079;Vitvi18g00237;Vitvi11g00274;Vitvi11g00151;Vitvi15g01571;Vitvi07g00412;Vitvi11g00269;Vitvi12g01842;Vitvi18g00064;Vitvi18g01671;Vitvi18g01157;Vitvi14g01928;Vitvi15g00986;Vitvi03g00228;Vitvi13g02070;Vitvi08g00806;Vitvi18g00508;Vitvi01g00135;Vitvi07g01471;Vitvi02g00640;Vitvi17g00641;Vitvi03g00233;Vitvi13g01008;Vitvi19g00703;Vitvi14g00122;Vitvi08g01224;Vitvi19…	8
Biological Process	vesicle-mediated transport	GO:0016192	0	0.00205	1.81	0.0345	16.59	30	335	1464	29570	+	Vitvi13g00498;Vitvi12g00441;Vitvi04g00669;Vitvi13g00233;Vitvi18g00893;Vitvi18g00079;Vitvi13g01008;Vitvi11g00274;Vitvi10g01232;Vitvi14g01435;Vitvi14g00345;Vitvi17g00713;Vitvi07g00412;Vitvi18g01150;Vitvi12g01842;Vitvi18g01157;Vitvi15g00986;Vitvi11g00387;Vitvi08g00666;Vitvi07g00628;Vitvi06g01392;Vitvi11g00381;Vitvi16g00115;Vitvi08g00806;Vitvi01g00135;Vitvi12g00524;Vitvi07g01471;Vitvi02g00640;Vitvi02…	9
Biological Process	nitrogen compound transport	GO:0071705	0	0.00282	1.73	0.0437	19.11	33	386	1464	29570	+	Vitvi04g00669;Vitvi08g00152;Vitvi12g00122;Vitvi18g00310;Vitvi18g00157;Vitvi18g00237;Vitvi14g00122;Vitvi08g01125;Vitvi11g00151;Vitvi14g01435;Vitvi15g01571;Vitvi01g00326;Vitvi11g00967;Vitvi11g00468;Vitvi18g01150;Vitvi12g01842;Vitvi18g01531;Vitvi07g01381;Vitvi15g00148;Vitvi09g00513;Vitvi17g00728;Vitvi14g00632;Vitvi14g01445;Vitvi03g00848;Vitvi11g00381;Vitvi02g00109;Vitvi13g02070;Vitvi16g00115;Vitvi08…	10
Biological Process	cellular localization	GO:0051641	0	0.00207	1.63	0.0344	25.79	42	521	1464	29570	+	Vitvi04g00669;Vitvi18g00893;Vitvi18g00079;Vitvi18g00157;Vitvi19g00703;Vitvi14g00122;Vitvi08g01125;Vitvi08g01224;Vitvi11g00151;Vitvi14g01435;Vitvi14g00345;Vitvi15g01571;Vitvi18g01307;Vitvi11g00967;Vitvi16g01333;Vitvi07g00412;Vitvi11g00468;Vitvi18g01150;Vitvi12g01842;Vitvi17g00032;Vitvi18g00064;Vitvi09g01561;Vitvi03g01238;Vitvi18g01531;Vitvi15g00986;Vitvi08g01555;Vitvi15g00148;Vitvi16g01130;Vitvi09…	11
Biological Process	cellular component organization	GO:0016043	0	0.00111	1.49	0.0215	45.5	68	919	1464	29570	+	Vitvi02g01098;Vitvi12g00441;Vitvi18g01683;Vitvi13g01902;Vitvi11g00274;Vitvi18g00434;Vitvi10g01232;Vitvi14g01435;Vitvi18g01526;Vitvi15g00473;Vitvi02g00759;Vitvi14g00391;Vitvi07g00412;Vitvi16g00440;Vitvi12g01800;Vitvi07g00052;Vitvi18g02063;Vitvi03g00065;Vitvi12g01842;Vitvi04g01307;Vitvi18g01157;Vitvi05g00526;Vitvi18g00542;Vitvi15g00986;Vitvi01g00220;Vitvi05g00322;Vitvi11g00682;Vitvi09g00115;Vitvi09…	12
Biological Process	cellular component organization or biogenesis	GO:0071840	1	0.00159	1.42	0.0277	58.57	83	1183	1464	29570	+	Vitvi02g01098;Vitvi12g00441;Vitvi18g01683;Vitvi05g00676;Vitvi13g01902;Vitvi11g00274;Vitvi18g00434;Vitvi10g01232;Vitvi14g01435;Vitvi18g01526;Vitvi15g00473;Vitvi02g00759;Vitvi14g00391;Vitvi07g00412;Vitvi16g00440;Vitvi12g01800;Vitvi12g00754;Vitvi07g00052;Vitvi18g02063;Vitvi03g00065;Vitvi03g00062;Vitvi12g01842;Vitvi04g01307;Vitvi18g01157;Vitvi05g00526;Vitvi18g00542;Vitvi08g01652;Vitvi15g00986;Vitvi09…	12
Biological Process	defense response to other organism	GO:0098542	0	0.000127	0.09	0.00428	11.73	1	237	1464	29570	-	Vitvi09g00510	14
Biological Process	defense response	GO:0006952	1	4.47e-05	0.08	0.00237	13.22	1	267	1464	29570	-	Vitvi09g00510	14
Biological Process	response to other organism	GO:0051707	1	0.000127	0.09	0.0045	11.73	1	237	1464	29570	-	Vitvi09g00510	14
Biological Process	biological process involved in interspecies interaction between organisms	GO:0044419	2	0.000129	0.08	0.00422	11.83	1	239	1464	29570	-	Vitvi09g00510	14
Biological Process	response to external biotic stimulus	GO:0043207	2	0.000127	0.09	0.00462	11.73	1	237	1464	29570	-	Vitvi09g00510	14
Biological Process	response to biotic stimulus	GO:0009607	3	0.000127	0.09	0.00439	11.73	1	237	1464	29570	-	Vitvi09g00510	14
Cellular Component	core mediator complex	GO:0070847	0	0.00365	8.66	0.0364	0.35	3	7	1464	29570	+	Vitvi08g01791;Vitvi16g00199;Vitvi18g00892	1
Cellular Component	nucleus	GO:0005634	3	4.06e-13	1.71	1.5e-11	107.53	184	2172	1464	29570	+	Vitvi04g00546;Vitvi19g01532;Vitvi08g01560;Vitvi08g01164;Vitvi19g00722;Vitvi18g00594;Vitvi03g00577;Vitvi05g00355;Vitvi11g00151;Vitvi01g01482;Vitvi15g00473;Vitvi18g00998;Vitvi15g01571;Vitvi14g01634;Vitvi02g00759;Vitvi07g00018;Vitvi07g00137;Vitvi16g01012;Vitvi06g01493;Vitvi16g00440;Vitvi03g00065;Vitvi03g01550;Vitvi14g01804;Vitvi19g00577;Vitvi18g00580;Vitvi18g01553;Vitvi05g00526;Vitvi08g01971;Vitvi08…	1
Cellular Component	protein-containing complex	GO:0032991	3	2.08e-10	1.69	6.97e-09	88.52	150	1788	1464	29570	+	Vitvi19g01532;Vitvi08g01560;Vitvi19g00722;Vitvi13g00975;Vitvi12g00360;Vitvi13g00617;Vitvi05g00355;Vitvi11g00151;Vitvi14g01479;Vitvi18g00998;Vitvi02g00759;Vitvi14g00391;Vitvi07g00412;Vitvi06g00041;Vitvi16g01012;Vitvi06g01493;Vitvi03g00065;Vitvi03g00343;Vitvi03g00187;Vitvi18g01157;Vitvi05g00526;Vitvi08g01971;Vitvi15g00986;Vitvi15g00742;Vitvi16g01391;Vitvi11g00682;Vitvi16g00299;Vitvi18g00749;Vitvi08…	1
Cellular Component	intracellular membrane-bounded organelle	GO:0043231	4	6.23e-22	1.66	3.83e-20	199.57	332	4031	1464	29570	+	Vitvi04g00546;Vitvi08g01560;Vitvi04g00669;Vitvi19g00722;Vitvi03g00577;Vitvi13g00617;Vitvi04g01199;Vitvi08g02413;Vitvi14g01479;Vitvi01g01482;Vitvi15g00473;Vitvi18g00998;Vitvi15g01571;Vitvi07g00018;Vitvi11g00547;Vitvi07g00137;Vitvi01g00267;Vitvi06g01493;Vitvi16g00440;Vitvi03g01550;Vitvi12g01842;Vitvi18g00064;Vitvi14g01804;Vitvi18g01157;Vitvi05g00526;Vitvi18g00740;Vitvi01g00023;Vitvi14g01125;Vitvi11…	1
Cellular Component	intracellular organelle	GO:0043229	5	2.79e-20	1.59	1.29e-18	224.23	356	4529	1464	29570	+	Vitvi04g00546;Vitvi08g01560;Vitvi04g00669;Vitvi19g00722;Vitvi03g00577;Vitvi13g00617;Vitvi04g01199;Vitvi08g02413;Vitvi14g01479;Vitvi01g01482;Vitvi15g00473;Vitvi18g00998;Vitvi15g01571;Vitvi07g00018;Vitvi14g00391;Vitvi11g00547;Vitvi07g00137;Vitvi01g00267;Vitvi06g00041;Vitvi06g01493;Vitvi16g00440;Vitvi03g01550;Vitvi12g01842;Vitvi18g00064;Vitvi14g01804;Vitvi18g01157;Vitvi05g00526;Vitvi18g00740;Vitvi01…	1
Cellular Component	membrane-bounded organelle	GO:0043227	5	6.8e-22	1.66	3.58e-20	199.87	332	4037	1464	29570	+	Vitvi04g00546;Vitvi08g01560;Vitvi04g00669;Vitvi19g00722;Vitvi03g00577;Vitvi13g00617;Vitvi04g01199;Vitvi08g02413;Vitvi14g01479;Vitvi01g01482;Vitvi15g00473;Vitvi18g00998;Vitvi15g01571;Vitvi07g00018;Vitvi11g00547;Vitvi07g00137;Vitvi01g00267;Vitvi06g01493;Vitvi16g00440;Vitvi03g01550;Vitvi12g01842;Vitvi18g00064;Vitvi14g01804;Vitvi18g01157;Vitvi05g00526;Vitvi18g00740;Vitvi01g00023;Vitvi14g01125;Vitvi11…	1
Cellular Component	intracellular anatomical structure	GO:0005622	6	4.91e-35	1.67	1.81e-32	292.21	488	5902	1464	29570	+	Vitvi04g00546;Vitvi04g00669;Vitvi19g00722;Vitvi18g00079;Vitvi15g00473;Vitvi11g01085;Vitvi15g01571;Vitvi07g00018;Vitvi07g00137;Vitvi12g00754;Vitvi12g01842;Vitvi18g00064;Vitvi14g01804;Vitvi18g01157;Vitvi08g00806;Vitvi16g02079;Vitvi07g01110;Vitvi07g01471;Vitvi17g00641;Vitvi13g01008;Vitvi19g00703;Vitvi04g00522;Vitvi07g01249;Vitvi15g01100;Vitvi10g00116;Vitvi07g00158;Vitvi07g01247;Vitvi08g01905;Vitvi07…	1
Cellular Component	organelle	GO:0043226	6	3.95e-20	1.59	1.62e-18	224.43	356	4533	1464	29570	+	Vitvi04g00546;Vitvi08g01560;Vitvi04g00669;Vitvi19g00722;Vitvi03g00577;Vitvi13g00617;Vitvi04g01199;Vitvi08g02413;Vitvi14g01479;Vitvi01g01482;Vitvi15g00473;Vitvi18g00998;Vitvi15g01571;Vitvi07g00018;Vitvi14g00391;Vitvi11g00547;Vitvi07g00137;Vitvi01g00267;Vitvi06g00041;Vitvi06g01493;Vitvi16g00440;Vitvi03g01550;Vitvi12g01842;Vitvi18g00064;Vitvi14g01804;Vitvi18g01157;Vitvi05g00526;Vitvi18g00740;Vitvi01…	1
Cellular Component	cellular anatomical entity	GO:0110165	7	1.72e-28	1.49	1.59e-26	382.21	571	7720	1464	29570	+	Vitvi04g00546;Vitvi04g00669;Vitvi19g00722;Vitvi18g00079;Vitvi15g00473;Vitvi11g01085;Vitvi15g01571;Vitvi07g00018;Vitvi07g00137;Vitvi12g00754;Vitvi12g01842;Vitvi18g00064;Vitvi14g01804;Vitvi18g01157;Vitvi14g01928;Vitvi08g00806;Vitvi16g02079;Vitvi07g01110;Vitvi07g01471;Vitvi17g00641;Vitvi02g01230;Vitvi13g01008;Vitvi19g00703;Vitvi04g00522;Vitvi07g01249;Vitvi15g01100;Vitvi10g00116;Vitvi07g00158;Vitvi07…	1
Cellular Component	mRNA cleavage factor complex	GO:0005849	0	0.00526	5.39	0.0474	0.74	4	15	1464	29570	+	Vitvi16g01012;Vitvi13g01459;Vitvi11g00135;Vitvi18g01518	2
Cellular Component	extrinsic component of membrane	GO:0019898	0	0.00526	5.39	0.0463	0.74	4	15	1464	29570	+	Vitvi03g00343;Vitvi03g00398;Vitvi01g00487;Vitvi15g00986	3
Cellular Component	membrane	GO:0016020	1	0.000432	1.31	0.00886	120.46	158	2433	1464	29570	+	Vitvi12g00483;Vitvi08g00198;Vitvi18g00079;Vitvi09g00282;Vitvi18g00237;Vitvi13g00617;Vitvi11g00274;Vitvi08g02413;Vitvi08g00115;Vitvi14g01479;Vitvi10g00740;Vitvi07g00412;Vitvi01g00267;Vitvi11g00269;Vitvi01g00423;Vitvi11g00543;Vitvi10g00858;Vitvi11g00708;Vitvi03g00340;Vitvi03g00343;Vitvi18g01671;Vitvi13g00562;Vitvi18g01157;Vitvi14g01928;Vitvi08g01179;Vitvi15g00986;Vitvi01g00023;Vitvi03g00228;Vitvi16…	3
Cellular Component	protein acetyltransferase complex	GO:0031248	0	0.000663	4.56	0.0111	1.53	7	31	1464	29570	+	Vitvi07g00126;Vitvi09g00060;Vitvi18g00721;Vitvi07g00052;Vitvi18g02063;Vitvi03g00065;Vitvi07g01672	4
Cellular Component	acetyltransferase complex	GO:1902493	1	0.000663	4.56	0.0106	1.53	7	31	1464	29570	+	Vitvi07g00126;Vitvi09g00060;Vitvi18g00721;Vitvi07g00052;Vitvi18g02063;Vitvi03g00065;Vitvi07g01672	4
Cellular Component	intracellular protein-containing complex	GO:0140535	1	4.35e-05	2.05	0.001	18.07	37	365	1464	29570	+	Vitvi03g00377;Vitvi15g00614;Vitvi13g00975;Vitvi18g00496;Vitvi12g00360;Vitvi09g00060;Vitvi01g01044;Vitvi14g00345;Vitvi18g00998;Vitvi07g00214;Vitvi04g00295;Vitvi19g00093;Vitvi16g00527;Vitvi07g00052;Vitvi07g01261;Vitvi18g02063;Vitvi03g00065;Vitvi03g00285;Vitvi07g01684;Vitvi08g00282;Vitvi03g00187;Vitvi02g00176;Vitvi05g00526;Vitvi18g00660;Vitvi18g01012;Vitvi18g00721;Vitvi15g00742;Vitvi09g00734;Vitvi09…	4
Cellular Component	transferase complex	GO:1990234	2	0.000794	1.86	0.0122	17.77	33	359	1464	29570	+	Vitvi03g00377;Vitvi18g00496;Vitvi12g00360;Vitvi09g00060;Vitvi13g00617;Vitvi01g01044;Vitvi05g00355;Vitvi10g01233;Vitvi18g00998;Vitvi07g00214;Vitvi01g00487;Vitvi04g00295;Vitvi19g00093;Vitvi16g00527;Vitvi07g00052;Vitvi07g01261;Vitvi18g02063;Vitvi03g00065;Vitvi07g01684;Vitvi03g00187;Vitvi12g00034;Vitvi08g02202;Vitvi05g00526;Vitvi18g00660;Vitvi15g00986;Vitvi18g00721;Vitvi09g00734;Vitvi15g00543;Vitvi09…	4
Cellular Component	catalytic complex	GO:1902494	3	4.08e-05	1.75	0.001	33.07	58	668	1464	29570	+	Vitvi03g00377;Vitvi13g00975;Vitvi12g00360;Vitvi13g00617;Vitvi14g01554;Vitvi18g00434;Vitvi01g01044;Vitvi05g00355;Vitvi14g01479;Vitvi10g01233;Vitvi18g00998;Vitvi07g00214;Vitvi19g00093;Vitvi16g00527;Vitvi07g00052;Vitvi07g01261;Vitvi18g02063;Vitvi03g00065;Vitvi03g00343;Vitvi03g00187;Vitvi12g00034;Vitvi02g00176;Vitvi05g00526;Vitvi18g00660;Vitvi15g00986;Vitvi08g02222;Vitvi15g00742;Vitvi15g00543;Vitvi09…	4
Cellular Component	small-subunit processome	GO:0032040	0	0.00311	4.04	0.0318	1.49	6	30	1464	29570	+	Vitvi07g00336;Vitvi08g01971;Vitvi08g01652;Vitvi08g01233;Vitvi14g00383;Vitvi16g01083	5
Cellular Component	SNARE complex	GO:0031201	0	0.00274	3.63	0.0289	1.93	7	39	1464	29570	+	Vitvi13g00498;Vitvi16g00115;Vitvi08g00806;Vitvi12g00524;Vitvi17g00641;Vitvi14g01435;Vitvi11g00381	6
Cellular Component	cytoplasm	GO:0005737	1	1.9e-23	1.7	1.41e-21	192.54	328	3889	1464	29570	+	Vitvi17g01072;Vitvi08g01560;Vitvi04g00669;Vitvi03g00457;Vitvi18g00079;Vitvi13g00617;Vitvi03g01309;Vitvi04g01199;Vitvi14g01479;Vitvi18g00998;Vitvi11g01085;Vitvi15g01571;Vitvi07g00018;Vitvi18g01729;Vitvi11g00547;Vitvi01g00267;Vitvi06g00041;Vitvi01g01357;Vitvi06g01493;Vitvi12g00754;Vitvi12g01842;Vitvi18g00064;Vitvi03g00343;Vitvi03g00586;Vitvi03g00583;Vitvi18g01157;Vitvi18g00740;Vitvi08g01698;Vitvi14…	6
Cellular Component	vesicle tethering complex	GO:0099023	0	0.00141	3.31	0.018	2.72	9	55	1464	29570	+	Vitvi17g00713;Vitvi08g00282;Vitvi13g00233;Vitvi07g00412;Vitvi18g00893;Vitvi01g00135;Vitvi13g01008;Vitvi02g00662;Vitvi14g00345	7
Cellular Component	chloroplast thylakoid membrane	GO:0009535	0	0.00507	2.75	0.0468	3.27	9	66	1464	29570	+	Vitvi12g00141;Vitvi08g01360;Vitvi11g00967;Vitvi15g01549;Vitvi14g01655;Vitvi14g01942;Vitvi13g00384;Vitvi08g01239;Vitvi10g00740	8
Cellular Component	organelle outer membrane	GO:0031968	1	0.000809	2.76	0.0115	4.7	13	95	1464	29570	+	Vitvi12g00141;Vitvi08g01360;Vitvi14g01655;Vitvi14g01942;Vitvi08g01239;Vitvi03g00848;Vitvi10g00740;Vitvi06g01112;Vitvi11g00967;Vitvi06g01521;Vitvi16g01957;Vitvi15g01549;Vitvi13g00384	8
Cellular Component	thylakoid membrane	GO:0042651	1	0.000546	3.22	0.0106	3.42	11	69	1464	29570	+	Vitvi12g00141;Vitvi08g01360;Vitvi03g00993;Vitvi17g00802;Vitvi11g00967;Vitvi15g01549;Vitvi14g01655;Vitvi14g01942;Vitvi13g00384;Vitvi08g01239;Vitvi10g00740	8
Cellular Component	bounding membrane of organelle	GO:0098588	2	3.2e-05	2.08	0.000843	17.28	36	349	1464	29570	+	Vitvi12g00141;Vitvi08g01360;Vitvi11g00274;Vitvi18g02975;Vitvi14g01655;Vitvi14g01479;Vitvi10g00740;Vitvi06g01112;Vitvi11g00967;Vitvi10g00116;Vitvi01g00267;Vitvi01g00487;Vitvi10g00858;Vitvi14g01560;Vitvi16g01957;Vitvi15g01549;Vitvi13g00384;Vitvi06g00644;Vitvi12g00099;Vitvi18g01157;Vitvi07g01381;Vitvi10g00092;Vitvi11g00387;Vitvi16g01130;Vitvi06g01392;Vitvi14g01942;Vitvi08g01239;Vitvi03g00848;Vitvi11…	8
Cellular Component	organelle envelope	GO:0031967	2	0.00236	1.91	0.0264	13.12	25	265	1464	29570	+	Vitvi12g00141;Vitvi08g01360;Vitvi13g01902;Vitvi14g01655;Vitvi10g00740;Vitvi15g01571;Vitvi06g01112;Vitvi11g00967;Vitvi08g01608;Vitvi06g01472;Vitvi16g01957;Vitvi15g01549;Vitvi13g00384;Vitvi18g01571;Vitvi04g00559;Vitvi13g00562;Vitvi06g01391;Vitvi14g01942;Vitvi14g00632;Vitvi08g01239;Vitvi03g00848;Vitvi06g01521;Vitvi16g00033;Vitvi16g00936;Vitvi06g00656	8
Cellular Component	outer membrane	GO:0019867	2	0.000809	2.76	0.0119	4.7	13	95	1464	29570	+	Vitvi12g00141;Vitvi08g01360;Vitvi14g01655;Vitvi14g01942;Vitvi08g01239;Vitvi03g00848;Vitvi10g00740;Vitvi06g01112;Vitvi11g00967;Vitvi06g01521;Vitvi16g01957;Vitvi15g01549;Vitvi13g00384	8
Cellular Component	photosynthetic membrane	GO:0034357	2	0.000546	3.22	0.0101	3.42	11	69	1464	29570	+	Vitvi12g00141;Vitvi08g01360;Vitvi03g00993;Vitvi17g00802;Vitvi11g00967;Vitvi15g01549;Vitvi14g01655;Vitvi14g01942;Vitvi13g00384;Vitvi08g01239;Vitvi10g00740	8
Cellular Component	plastid envelope	GO:0009526	2	0.000206	2.89	0.00446	5.2	15	105	1464	29570	+	Vitvi12g00141;Vitvi08g01360;Vitvi18g01571;Vitvi06g01391;Vitvi14g01655;Vitvi14g01942;Vitvi08g01239;Vitvi10g00740;Vitvi11g00967;Vitvi08g01608;Vitvi06g01472;Vitvi16g00033;Vitvi15g01549;Vitvi13g00384;Vitvi06g00656	8
Cellular Component	envelope	GO:0031975	3	0.00236	1.91	0.0272	13.12	25	265	1464	29570	+	Vitvi12g00141;Vitvi08g01360;Vitvi13g01902;Vitvi14g01655;Vitvi10g00740;Vitvi15g01571;Vitvi06g01112;Vitvi11g00967;Vitvi08g01608;Vitvi06g01472;Vitvi16g01957;Vitvi15g01549;Vitvi13g00384;Vitvi18g01571;Vitvi04g00559;Vitvi13g00562;Vitvi06g01391;Vitvi14g01942;Vitvi14g00632;Vitvi08g01239;Vitvi03g00848;Vitvi06g01521;Vitvi16g00033;Vitvi16g00936;Vitvi06g00656	8
Cellular Component	organelle membrane	GO:0031090	3	2.82e-05	1.83	0.000867	29.01	53	586	1464	29570	+	Vitvi08g01360;Vitvi08g00198;Vitvi13g00617;Vitvi04g00582;Vitvi13g01902;Vitvi18g01522;Vitvi11g00274;Vitvi18g02975;Vitvi07g01707;Vitvi14g01479;Vitvi10g00740;Vitvi01g00267;Vitvi10g00858;Vitvi14g01560;Vitvi13g00384;Vitvi06g00644;Vitvi13g00562;Vitvi18g01157;Vitvi10g00092;Vitvi01g00655;Vitvi08g00806;Vitvi06g01521;Vitvi06g01681;Vitvi04g00581;Vitvi16g00936;Vitvi07g01033;Vitvi17g00641;Vitvi12g00141;Vitvi08…	8
Cellular Component	plastid	GO:0009536	3	0.00386	1.84	0.0375	13.02	24	263	1464	29570	+	Vitvi12g00141;Vitvi05g00936;Vitvi08g01360;Vitvi18g01571;Vitvi03g01334;Vitvi08g01245;Vitvi06g01391;Vitvi15g00148;Vitvi18g00115;Vitvi14g01655;Vitvi14g01942;Vitvi08g01239;Vitvi18g02429;Vitvi10g00740;Vitvi11g00967;Vitvi08g01608;Vitvi06g01472;Vitvi16g00033;Vitvi15g01549;Vitvi07g00063;Vitvi18g02184;Vitvi02g01288;Vitvi13g00384;Vitvi06g00656	8
Cellular Component	thylakoid	GO:0009579	3	0.000551	3.03	0.00968	3.96	12	80	1464	29570	+	Vitvi12g00141;Vitvi08g01360;Vitvi03g00993;Vitvi17g00802;Vitvi11g00967;Vitvi08g01245;Vitvi15g01549;Vitvi14g01655;Vitvi14g01942;Vitvi13g00384;Vitvi08g01239;Vitvi10g00740	8
Cellular Component	ubiquitin ligase complex	GO:0000151	0	0.00195	2.42	0.024	5.79	14	117	1464	29570	+	Vitvi03g00377;Vitvi03g00187;Vitvi18g00660;Vitvi18g00496;Vitvi12g00360;Vitvi09g00734;Vitvi01g01044;Vitvi18g00998;Vitvi07g00214;Vitvi04g00295;Vitvi19g00093;Vitvi07g01261;Vitvi07g01684;Vitvi18g01180	9
Cellular Component	chromatin	GO:0000785	0	0.00406	2.23	0.0384	6.73	15	136	1464	29570	+	Vitvi19g00722;Vitvi09g00060;Vitvi18g00721;Vitvi14g01554;Vitvi05g00453;Vitvi11g00682;Vitvi11g01141;Vitvi02g00759;Vitvi15g01100;Vitvi16g02079;Vitvi01g01488;Vitvi07g00052;Vitvi03g00065;Vitvi17g00582;Vitvi07g01672	10
Cellular Component	chromosome	GO:0005694	1	0.00213	1.97	0.0253	11.68	23	236	1464	29570	+	Vitvi02g01153;Vitvi08g00160;Vitvi17g00083;Vitvi19g00722;Vitvi09g00060;Vitvi18g00721;Vitvi18g00810;Vitvi14g01554;Vitvi05g00453;Vitvi11g00682;Vitvi05g00265;Vitvi11g01141;Vitvi02g00759;Vitvi16g00299;Vitvi07g01249;Vitvi15g01100;Vitvi16g02079;Vitvi01g01488;Vitvi16g00109;Vitvi07g00052;Vitvi03g00065;Vitvi17g00582;Vitvi07g01672	10
Cellular Component	protein-DNA complex	GO:0032993	1	0.000842	2.3	0.0115	8.27	19	167	1464	29570	+	Vitvi02g01153;Vitvi12g00022;Vitvi19g00722;Vitvi09g00060;Vitvi18g00721;Vitvi14g01554;Vitvi05g00453;Vitvi11g00682;Vitvi08g01943;Vitvi11g01141;Vitvi02g00759;Vitvi15g01100;Vitvi16g02079;Vitvi01g01488;Vitvi16g00109;Vitvi07g00052;Vitvi03g00065;Vitvi17g00582;Vitvi07g01672	10
Cellular Component	endoplasmic reticulum	GO:0005783	0	0.00135	1.8	0.0178	17.82	32	360	1464	29570	+	Vitvi14g00547;Vitvi13g00498;Vitvi19g01359;Vitvi08g00198;Vitvi18g01683;Vitvi09g00182;Vitvi08g01783;Vitvi13g00617;Vitvi04g00582;Vitvi08g01224;Vitvi18g01522;Vitvi18g02975;Vitvi07g01707;Vitvi11g00547;Vitvi08g01905;Vitvi01g01618;Vitvi12g01842;Vitvi18g00064;Vitvi14g01548;Vitvi03g01238;Vitvi07g01381;Vitvi16g01130;Vitvi16g01391;Vitvi03g00609;Vitvi06g01681;Vitvi07g01033;Vitvi17g01311;Vitvi17g00641;Vitvi12…	11
Cellular Component	endomembrane system	GO:0012505	1	3.15e-05	1.64	0.000893	46.44	76	938	1464	29570	+	Vitvi14g00547;Vitvi13g00498;Vitvi15g00838;Vitvi12g00441;Vitvi04g00669;Vitvi12g00122;Vitvi08g00198;Vitvi18g01683;Vitvi08g00673;Vitvi13g00617;Vitvi04g00582;Vitvi05g00676;Vitvi18g01522;Vitvi11g00274;Vitvi18g02975;Vitvi07g01707;Vitvi14g01435;Vitvi14g00345;Vitvi15g01571;Vitvi10g00499;Vitvi15g01046;Vitvi07g00412;Vitvi11g00547;Vitvi10g00858;Vitvi12g00117;Vitvi06g00644;Vitvi12g01842;Vitvi08g00282;Vitvi18…	11
Cellular Component	Golgi apparatus	GO:0005794	0	0.00257	1.67	0.0279	21.59	36	436	1464	29570	+	Vitvi05g00936;Vitvi15g00838;Vitvi04g00669;Vitvi12g00122;Vitvi03g00634;Vitvi08g00673;Vitvi05g00676;Vitvi08g01224;Vitvi11g00274;Vitvi18g02975;Vitvi18g00213;Vitvi14g00345;Vitvi10g00499;Vitvi15g01046;Vitvi07g00412;Vitvi10g00858;Vitvi12g00117;Vitvi12g01842;Vitvi08g00282;Vitvi18g00064;Vitvi03g01238;Vitvi07g01381;Vitvi02g00450;Vitvi10g00092;Vitvi14g01125;Vitvi18g00008;Vitvi11g00381;Vitvi13g02070;Vitvi07…	12
Molecular Function	monosaccharide binding	GO:0048029	0	0.00245	20.2	0.0351	0.1	2	2	1464	29570	+	Vitvi18g00953;Vitvi18g00504	1
Molecular Function	carbohydrate binding	GO:0030246	1	0.00112	12.12	0.0189	0.25	3	5	1464	29570	+	Vitvi18g00953;Vitvi18g00115;Vitvi18g00504	1
Molecular Function	binding	GO:0005488	2	2.9e-12	1.59	4.71e-10	137.64	219	2780	1464	29570	+	Vitvi04g00546;Vitvi18g01044;Vitvi17g01072;Vitvi12g00088;Vitvi04g00669;Vitvi18g01284;Vitvi03g00457;Vitvi19g00722;Vitvi03g00455;Vitvi04g01199;Vitvi01g01482;Vitvi10g01424;Vitvi07g00018;Vitvi14g00391;Vitvi07g00137;Vitvi06g00041;Vitvi06g01493;Vitvi16g00440;Vitvi07g00132;Vitvi12g02017;Vitvi14g01804;Vitvi18g01157;Vitvi05g00526;Vitvi01g00023;Vitvi03g00107;Vitvi18g00504;Vitvi08g00806;Vitvi16g02079;Vitvi01…	1
Molecular Function	mRNA 3'-UTR binding	GO:0003730	0	0.000272	7.77	0.00603	0.64	5	13	1464	29570	+	Vitvi07g01705;Vitvi16g01012;Vitvi06g01493;Vitvi11g00135;Vitvi09g00763	2
Molecular Function	mRNA binding	GO:0003729	1	6.49e-08	2.51	4.51e-06	16.34	41	330	1464	29570	+	Vitvi18g01284;Vitvi14g01978;Vitvi03g01189;Vitvi08g01166;Vitvi03g00997;Vitvi18g00594;Vitvi11g01145;Vitvi14g01655;Vitvi14g00521;Vitvi09g00763;Vitvi19g00486;Vitvi07g00435;Vitvi10g01424;Vitvi07g00018;Vitvi07g01705;Vitvi16g01012;Vitvi06g01493;Vitvi11g00168;Vitvi11g00904;Vitvi06g00029;Vitvi02g01225;Vitvi06g00503;Vitvi07g00232;Vitvi12g02034;Vitvi08g00163;Vitvi14g00637;Vitvi15g00549;Vitvi14g00770;Vitvi03…	2
Molecular Function	RNA binding	GO:0003723	2	2.61e-07	1.85	1.41e-05	41.59	77	840	1464	29570	+	Vitvi14g01714;Vitvi12g00088;Vitvi18g01284;Vitvi03g01189;Vitvi19g00722;Vitvi08g01166;Vitvi03g00455;Vitvi18g00594;Vitvi16g01184;Vitvi09g00763;Vitvi19g00486;Vitvi10g01424;Vitvi07g00018;Vitvi10g00536;Vitvi06g00041;Vitvi07g01705;Vitvi16g01012;Vitvi06g01493;Vitvi12g01800;Vitvi11g00904;Vitvi12g02017;Vitvi04g00613;Vitvi08g00163;Vitvi14g00637;Vitvi15g00549;Vitvi08g00884;Vitvi03g00107;Vitvi01g00220;Vitvi18…	2
Molecular Function	nucleic acid binding	GO:0003676	3	8.9e-09	1.68	7.22e-07	75.4	127	1523	1464	29570	+	Vitvi04g00546;Vitvi18g01044;Vitvi12g00088;Vitvi08g01164;Vitvi18g01284;Vitvi19g00722;Vitvi08g01166;Vitvi03g00455;Vitvi18g00594;Vitvi15g00632;Vitvi01g01482;Vitvi10g01424;Vitvi07g00018;Vitvi07g00137;Vitvi06g00041;Vitvi16g01012;Vitvi06g01493;Vitvi12g02017;Vitvi14g01804;Vitvi08g00884;Vitvi03g00107;Vitvi09g01487;Vitvi16g00299;Vitvi01g00772;Vitvi07g01879;Vitvi04g00141;Vitvi06g01524;Vitvi17g00088;Vitvi13…	2
Molecular Function	organic cyclic compound binding	GO:0097159	4	8.38e-08	1.58	5.1e-06	87.19	138	1761	1464	29570	+	Vitvi04g00546;Vitvi18g01044;Vitvi12g00088;Vitvi08g01164;Vitvi04g00669;Vitvi18g01284;Vitvi19g00722;Vitvi08g01166;Vitvi09g00282;Vitvi03g00455;Vitvi18g00594;Vitvi15g00632;Vitvi01g01482;Vitvi10g01424;Vitvi07g00018;Vitvi07g00137;Vitvi06g00041;Vitvi16g01012;Vitvi06g01493;Vitvi12g02017;Vitvi14g01804;Vitvi08g00884;Vitvi01g00023;Vitvi03g00107;Vitvi09g01487;Vitvi16g00299;Vitvi01g00772;Vitvi07g01879;Vitvi04…	2
Molecular Function	histone methyltransferase activity	GO:0042054	0	0.000266	5.24	0.00617	1.34	7	27	1464	29570	+	Vitvi07g01721;Vitvi14g01462;Vitvi16g01083;Vitvi05g00322;Vitvi13g01110;Vitvi10g01540;Vitvi08g00900	3
Molecular Function	histone modifying activity	GO:0140993	1	9.9e-05	3.62	0.00254	3.32	12	67	1464	29570	+	Vitvi02g00759;Vitvi07g01721;Vitvi16g02079;Vitvi14g01462;Vitvi16g01083;Vitvi07g00052;Vitvi05g00322;Vitvi13g01110;Vitvi10g01540;Vitvi11g01141;Vitvi15g00473;Vitvi08g00900	3
Molecular Function	protein methyltransferase activity	GO:0008276	1	2.35e-05	4.93	0.000818	2.03	10	41	1464	29570	+	Vitvi07g01721;Vitvi14g01462;Vitvi16g01083;Vitvi01g00484;Vitvi05g00322;Vitvi17g00959;Vitvi13g01110;Vitvi10g01540;Vitvi04g01029;Vitvi08g00900	3
Molecular Function	catalytic activity; acting on a protein	GO:0140096	2	1.17e-06	1.62	5.67e-05	64.71	105	1307	1464	29570	+	Vitvi03g00452;Vitvi03g00457;Vitvi19g00569;Vitvi05g00355;Vitvi14g00029;Vitvi15g00473;Vitvi02g00759;Vitvi18g01729;Vitvi18g00918;Vitvi11g00543;Vitvi16g01416;Vitvi18g01290;Vitvi01g00705;Vitvi18g00064;Vitvi19g00577;Vitvi18g00740;Vitvi18g00102;Vitvi08g00645;Vitvi10g01540;Vitvi17g00929;Vitvi07g00545;Vitvi07g01237;Vitvi16g02079;Vitvi07g01110;Vitvi06g01523;Vitvi15g00908;Vitvi17g01176;Vitvi19g01357;Vitvi12…	3
Molecular Function	catalytic activity	GO:0003824	3	4.71e-10	1.38	4.59e-08	231.61	320	4678	1464	29570	+	Vitvi12g00088;Vitvi03g00210;Vitvi18g02493;Vitvi03g00452;Vitvi03g00457;Vitvi13g00975;Vitvi03g00577;Vitvi03g01309;Vitvi03g00217;Vitvi09g00444;Vitvi14g00029;Vitvi15g00473;Vitvi11g01085;Vitvi14g00391;Vitvi18g01729;Vitvi07g00137;Vitvi01g00024;Vitvi11g00543;Vitvi12g00754;Vitvi16g01416;Vitvi18g01290;Vitvi12g02017;Vitvi01g00705;Vitvi18g00064;Vitvi03g00586;Vitvi03g00583;Vitvi14g01804;Vitvi12g02013;Vitvi18…	3
Molecular Function	single-stranded DNA binding	GO:0003697	0	0.00235	3.72	0.0347	1.88	7	38	1464	29570	+	Vitvi02g01153;Vitvi16g00299;Vitvi02g01098;Vitvi12g00022;Vitvi14g01804;Vitvi10g01092;Vitvi07g00044	4
Molecular Function	ATP-dependent activity; acting on DNA	GO:0008094	0	0.000279	3.47	0.00591	3.17	11	64	1464	29570	+	Vitvi16g00025;Vitvi12g00384;Vitvi01g00413;Vitvi08g00160;Vitvi15g01100;Vitvi07g00137;Vitvi10g01092;Vitvi01g01488;Vitvi17g00701;Vitvi05g00453;Vitvi08g00967	5
Molecular Function	ATP-dependent activity	GO:0140657	1	1.19e-11	2.81	1.45e-09	18.86	53	381	1464	29570	+	Vitvi12g00088;Vitvi05g00438;Vitvi08g02413;Vitvi14g01479;Vitvi01g00108;Vitvi14g00391;Vitvi07g00137;Vitvi10g00536;Vitvi16g01210;Vitvi11g00269;Vitvi08g01929;Vitvi12g02017;Vitvi08g00160;Vitvi14g01928;Vitvi15g00424;Vitvi15g00148;Vitvi04g00211;Vitvi08g00967;Vitvi18g00668;Vitvi01g00413;Vitvi18g00749;Vitvi10g00127;Vitvi16g00936;Vitvi16g01229;Vitvi13g00252;Vitvi12g00141;Vitvi12g00384;Vitvi10g01092;Vitvi14…	5
Molecular Function	catalytic activity; acting on DNA	GO:0140097	1	8.36e-05	2.78	0.00239	6.49	18	131	1464	29570	+	Vitvi12g00384;Vitvi19g00069;Vitvi08g00160;Vitvi14g01804;Vitvi10g01092;Vitvi03g00577;Vitvi15g00752;Vitvi05g00453;Vitvi05g00265;Vitvi08g00967;Vitvi16g00025;Vitvi01g00413;Vitvi15g01100;Vitvi07g00137;Vitvi07g01219;Vitvi01g01488;Vitvi17g00701;Vitvi17g01000	5
Molecular Function	catalytic activity; acting on a nucleic acid	GO:0140640	2	1.48e-06	2.22	6.55e-05	19.41	43	392	1464	29570	+	Vitvi12g00384;Vitvi19g00069;Vitvi12g00088;Vitvi03g00210;Vitvi13g01761;Vitvi13g01420;Vitvi10g01092;Vitvi13g00975;Vitvi03g00577;Vitvi12g00283;Vitvi16g01083;Vitvi15g00752;Vitvi05g00453;Vitvi11g01085;Vitvi16g00025;Vitvi15g01100;Vitvi07g00137;Vitvi10g00536;Vitvi12g00754;Vitvi02g01228;Vitvi17g01000;Vitvi12g02017;Vitvi06g01415;Vitvi17g00451;Vitvi14g00999;Vitvi08g02363;Vitvi08g00160;Vitvi14g01804;Vitvi18…	5
Molecular Function	P-type ion transporter activity	GO:0015662	0	0.00368	3.45	0.0498	2.03	7	41	1464	29570	+	Vitvi01g00108;Vitvi15g00925;Vitvi08g01111;Vitvi05g00585;Vitvi08g02413;Vitvi04g00211;Vitvi18g00668	6
Molecular Function	ATPase-coupled transmembrane transporter activity	GO:0042626	1	2.51e-05	2.93	0.000814	6.49	19	131	1464	29570	+	Vitvi15g00925;Vitvi19g00633;Vitvi14g01928;Vitvi08g01111;Vitvi15g00424;Vitvi05g00585;Vitvi01g00650;Vitvi08g02413;Vitvi04g00211;Vitvi14g01479;Vitvi18g00668;Vitvi18g01703;Vitvi01g00108;Vitvi16g01210;Vitvi11g00269;Vitvi08g01929;Vitvi16g00936;Vitvi07g00311;Vitvi13g00252	6
Molecular Function	primary active transmembrane transporter activity	GO:0015399	2	6.38e-05	2.74	0.00194	6.93	19	140	1464	29570	+	Vitvi15g00925;Vitvi19g00633;Vitvi14g01928;Vitvi08g01111;Vitvi15g00424;Vitvi05g00585;Vitvi01g00650;Vitvi08g02413;Vitvi04g00211;Vitvi14g01479;Vitvi18g00668;Vitvi18g01703;Vitvi01g00108;Vitvi16g01210;Vitvi11g00269;Vitvi08g01929;Vitvi16g00936;Vitvi07g00311;Vitvi13g00252	6
Molecular Function	active transmembrane transporter activity	GO:0022804	3	9.36e-05	2.27	0.00253	11.44	26	231	1464	29570	+	Vitvi12g00122;Vitvi01g00650;Vitvi08g02413;Vitvi14g01479;Vitvi19g00144;Vitvi18g01703;Vitvi10g00499;Vitvi01g00108;Vitvi16g01210;Vitvi11g00269;Vitvi08g01929;Vitvi14g01560;Vitvi07g00311;Vitvi15g00925;Vitvi19g00633;Vitvi14g01928;Vitvi08g01111;Vitvi02g00450;Vitvi08g00684;Vitvi15g00424;Vitvi05g00585;Vitvi04g00211;Vitvi18g00668;Vitvi18g00508;Vitvi16g00936;Vitvi13g00252	6
Molecular Function	transmembrane transporter activity	GO:0022857	4	0.0014	1.53	0.022	38.67	59	781	1464	29570	+	Vitvi08g00152;Vitvi12g00122;Vitvi18g00310;Vitvi18g00237;Vitvi08g01766;Vitvi08g02413;Vitvi14g01479;Vitvi09g00366;Vitvi10g00499;Vitvi01g00108;Vitvi16g01210;Vitvi11g00269;Vitvi08g01929;Vitvi14g01560;Vitvi13g00562;Vitvi14g01928;Vitvi02g00450;Vitvi08g00684;Vitvi15g00424;Vitvi04g00211;Vitvi14g01445;Vitvi18g00668;Vitvi01g00655;Vitvi02g00209;Vitvi18g00508;Vitvi06g01681;Vitvi16g00936;Vitvi13g00252;Vitvi05…	6
Molecular Function	transporter activity	GO:0005215	5	0.00133	1.51	0.0216	40.3	61	814	1464	29570	+	Vitvi08g00152;Vitvi12g00122;Vitvi18g00310;Vitvi18g00237;Vitvi08g01766;Vitvi08g02413;Vitvi14g01479;Vitvi18g00957;Vitvi09g00366;Vitvi10g00499;Vitvi01g00108;Vitvi16g01210;Vitvi11g00269;Vitvi08g01929;Vitvi14g01560;Vitvi13g00562;Vitvi14g01928;Vitvi02g00450;Vitvi08g00684;Vitvi15g00424;Vitvi04g00211;Vitvi14g01445;Vitvi18g00668;Vitvi01g00655;Vitvi02g00209;Vitvi18g00508;Vitvi06g01681;Vitvi16g00936;Vitvi13…	6
Molecular Function	calcium ion transmembrane transporter activity	GO:0015085	0	0.00261	3.3	0.0363	2.43	8	49	1464	29570	+	Vitvi05g00936;Vitvi15g00925;Vitvi08g01111;Vitvi08g01766;Vitvi05g00585;Vitvi08g02413;Vitvi18g00668;Vitvi19g00144	7
Molecular Function	SNARE binding	GO:0000149	0	0.000878	3.26	0.0171	3.07	10	62	1464	29570	+	Vitvi16g00115;Vitvi08g00806;Vitvi12g00441;Vitvi01g00135;Vitvi12g00524;Vitvi07g01471;Vitvi08g00666;Vitvi17g00641;Vitvi14g01435;Vitvi11g00381	8
Molecular Function	protein binding	GO:0005515	1	0.00102	1.59	0.0177	32.68	52	660	1464	29570	+	Vitvi03g00377;Vitvi08g02055;Vitvi08g01164;Vitvi12g00441;Vitvi18g00157;Vitvi13g01744;Vitvi14g01435;Vitvi18g01526;Vitvi16g01333;Vitvi14g00391;Vitvi12g00912;Vitvi16g00440;Vitvi07g01261;Vitvi03g00065;Vitvi18g01157;Vitvi05g00526;Vitvi15g00986;Vitvi08g02222;Vitvi09g00635;Vitvi09g00115;Vitvi09g00599;Vitvi08g00806;Vitvi08g01818;Vitvi05g00292;Vitvi01g00135;Vitvi07g00228;Vitvi07g01471;Vitvi17g00641;Vitvi15…	8
Molecular Function	protein-macromolecule adaptor activity	GO:0030674	0	0.000912	2.43	0.0165	6.58	16	133	1464	29570	+	Vitvi03g00343;Vitvi18g00892;Vitvi15g00986;Vitvi09g00060;Vitvi06g01392;Vitvi14g01435;Vitvi11g01141;Vitvi11g00381;Vitvi16g00115;Vitvi08g00806;Vitvi16g02079;Vitvi12g00524;Vitvi17g00641;Vitvi07g00272;Vitvi10g00907;Vitvi02g01268	9
Molecular Function	molecular adaptor activity	GO:0060090	1	0.000912	2.43	0.0171	6.58	16	133	1464	29570	+	Vitvi03g00343;Vitvi18g00892;Vitvi15g00986;Vitvi09g00060;Vitvi06g01392;Vitvi14g01435;Vitvi11g01141;Vitvi11g00381;Vitvi16g00115;Vitvi08g00806;Vitvi16g02079;Vitvi12g00524;Vitvi17g00641;Vitvi07g00272;Vitvi10g00907;Vitvi02g01268	9
Molecular Function	phosphatase activity	GO:0016791	0	0.000508	2.35	0.0103	8.52	20	172	1464	29570	+	Vitvi14g00528;Vitvi08g00020;Vitvi19g00577;Vitvi12g00463;Vitvi03g00540;Vitvi03g00996;Vitvi19g00931;Vitvi08g01783;Vitvi05g00533;Vitvi01g00870;Vitvi15g00992;Vitvi08g00645;Vitvi14g01852;Vitvi01g00140;Vitvi19g00276;Vitvi07g00545;Vitvi12g01529;Vitvi11g00026;Vitvi18g01183;Vitvi17g00273	10
Molecular Function	phosphoric ester hydrolase activity	GO:0042578	1	0.000126	2.34	0.00307	10.25	24	207	1464	29570	+	Vitvi14g00528;Vitvi08g00020;Vitvi19g00577;Vitvi12g00463;Vitvi03g00540;Vitvi03g00996;Vitvi19g00931;Vitvi08g01783;Vitvi15g00766;Vitvi05g00533;Vitvi01g00870;Vitvi15g00992;Vitvi08g00645;Vitvi14g01852;Vitvi10g00661;Vitvi01g00140;Vitvi19g00276;Vitvi07g00545;Vitvi12g01529;Vitvi11g00026;Vitvi06g00649;Vitvi18g01183;Vitvi17g00273;Vitvi17g01000	10
Molecular Function	hydrolase activity; acting on ester bonds	GO:0016788	2	6.22e-06	2	0.000233	23.96	48	484	1464	29570	+	Vitvi02g01230;Vitvi14g00528;Vitvi12g00463;Vitvi03g00210;Vitvi03g00996;Vitvi13g00975;Vitvi08g01783;Vitvi18g01321;Vitvi03g00313;Vitvi05g00533;Vitvi16g00272;Vitvi01g00870;Vitvi15g00752;Vitvi15g00992;Vitvi14g01852;Vitvi10g00661;Vitvi12g01529;Vitvi07g02517;Vitvi11g01379;Vitvi11g00026;Vitvi07g02516;Vitvi12g00754;Vitvi02g01228;Vitvi06g00649;Vitvi17g00273;Vitvi17g01000;Vitvi17g00451;Vitvi08g02363;Vitvi14…	10
Molecular Function	hydrolase activity	GO:0016787	3	3.24e-06	1.6	0.000132	63.03	101	1273	1464	29570	+	Vitvi03g00210;Vitvi13g00975;Vitvi18g01321;Vitvi15g00632;Vitvi15g00752;Vitvi14g01872;Vitvi15g00992;Vitvi14g00029;Vitvi15g00473;Vitvi14g00391;Vitvi18g00918;Vitvi11g00026;Vitvi12g00754;Vitvi16g01416;Vitvi14g01406;Vitvi14g01804;Vitvi19g00577;Vitvi18g00580;Vitvi18g00740;Vitvi18g00102;Vitvi08g01698;Vitvi08g00884;Vitvi08g00008;Vitvi08g00645;Vitvi01g00140;Vitvi07g00545;Vitvi13g02070;Vitvi07g01237;Vitvi06…	10
Molecular Function	isomerase activity	GO:0016853	0	0.00198	2.33	0.0301	6.44	15	130	1464	29570	+	Vitvi17g00192;Vitvi03g00457;Vitvi19g00569;Vitvi18g00641;Vitvi03g00565;Vitvi18g00953;Vitvi08g01820;Vitvi18g00434;Vitvi08g01556;Vitvi18g00504;Vitvi18g02917;Vitvi15g01178;Vitvi15g01026;Vitvi07g00063;Vitvi07g00067	11

## Sheet: C2(cyan)
Ontology	GO Name	GO ID	GO Level	P value raw	Fold Enrichement	FDR	expected	number_in_list	number_in_reference	total_input	total_reference	over_under	mapped_id	group	notes
Biological Process	vacuolar transport	GO:0007034	0	0.000354	8.17	0.0222	0.61	5	45	402	29570	+	Vitvi01g00135;Vitvi12g01627;Vitvi01g00797;Vitvi01g00251;Vitvi19g00474	1
Biological Process	intracellular transport	GO:0046907	1	2.83e-06	3.84	0.000557	4.43	17	326	402	29570	+	Vitvi19g01763;Vitvi13g00652;Vitvi08g00187;Vitvi13g00678;Vitvi19g00933;Vitvi02g01492;Vitvi01g00251;Vitvi19g00474;Vitvi19g00464;Vitvi06g01498;Vitvi01g00135;Vitvi12g01627;Vitvi01g00797;Vitvi01g00422;Vitvi12g01613;Vitvi15g01547;Vitvi17g00240	1
Biological Process	establishment of localization in cell	GO:0051649	2	5.15e-06	3.67	0.000788	4.64	17	341	402	29570	+	Vitvi19g01763;Vitvi13g00652;Vitvi08g00187;Vitvi13g00678;Vitvi19g00933;Vitvi02g01492;Vitvi01g00251;Vitvi19g00474;Vitvi19g00464;Vitvi06g01498;Vitvi01g00135;Vitvi12g01627;Vitvi01g00797;Vitvi01g00422;Vitvi12g01613;Vitvi15g01547;Vitvi17g00240	1
Biological Process	transport	GO:0006810	2	0.000165	2.06	0.0162	15.08	31	1109	402	29570	+	Vitvi13g00652;Vitvi15g00957;Vitvi13g00678;Vitvi08g00153;Vitvi02g01492;Vitvi01g00251;Vitvi19g00242;Vitvi09g00201;Vitvi19g00464;Vitvi06g01498;Vitvi12g01627;Vitvi15g01104;Vitvi12g00639;Vitvi01g00422;Vitvi15g01547;Vitvi13g00047;Vitvi19g01763;Vitvi08g00187;Vitvi03g00128;Vitvi19g00933;Vitvi08g00684;Vitvi18g00348;Vitvi06g01392;Vitvi14g01624;Vitvi19g00474;Vitvi01g00135;Vitvi01g00277;Vitvi01g00797;Vitvi09…	1
Biological Process	cellular localization	GO:0051641	3	3.62e-05	2.82	0.00415	7.08	20	521	402	29570	+	Vitvi19g01763;Vitvi13g00652;Vitvi08g00187;Vitvi13g00678;Vitvi19g00933;Vitvi02g01492;Vitvi01g00251;Vitvi19g00474;Vitvi19g00464;Vitvi06g01498;Vitvi01g00135;Vitvi12g01627;Vitvi06g01485;Vitvi01g00797;Vitvi09g00319;Vitvi01g00422;Vitvi12g01613;Vitvi15g01547;Vitvi17g00240;Vitvi12g00368	1
Biological Process	establishment of localization	GO:0051234	3	0.000243	2	0.0197	15.97	32	1175	402	29570	+	Vitvi13g00652;Vitvi15g00957;Vitvi13g00678;Vitvi08g00153;Vitvi02g01492;Vitvi01g00251;Vitvi19g00242;Vitvi09g00201;Vitvi19g00464;Vitvi06g01498;Vitvi12g01627;Vitvi15g01104;Vitvi12g00639;Vitvi01g00422;Vitvi15g01547;Vitvi13g00047;Vitvi19g01763;Vitvi08g00187;Vitvi03g00128;Vitvi19g00933;Vitvi08g00684;Vitvi18g00348;Vitvi06g01392;Vitvi14g01624;Vitvi19g00474;Vitvi01g00135;Vitvi01g00277;Vitvi01g00797;Vitvi09…	1
Biological Process	cellular process	GO:0009987	4	1.95e-08	1.65	8.97e-06	69.85	115	5138	402	29570	+	Vitvi03g00452;Vitvi13g00731;Vitvi04g01477;Vitvi09g00203;Vitvi09g00443;Vitvi09g00201;Vitvi06g01498;Vitvi06g01134;Vitvi12g00912;Vitvi07g01989;Vitvi12g00639;Vitvi01g00422;Vitvi17g00376;Vitvi03g00061;Vitvi17g01102;Vitvi19g00729;Vitvi17g00250;Vitvi18g01292;Vitvi03g00065;Vitvi17g00253;Vitvi13g00047;Vitvi19g00697;Vitvi15g00746;Vitvi15g00504;Vitvi13g00606;Vitvi18g00348;Vitvi14g01367;Vitvi14g02696;Vitvi05…	1
Biological Process	localization	GO:0051179	4	0.000265	1.96	0.0203	17.33	34	1275	402	29570	+	Vitvi13g00652;Vitvi15g00957;Vitvi13g00678;Vitvi08g00153;Vitvi02g01492;Vitvi01g00251;Vitvi19g00242;Vitvi09g00201;Vitvi19g00464;Vitvi06g01498;Vitvi12g01627;Vitvi15g01104;Vitvi12g00639;Vitvi01g00422;Vitvi15g01547;Vitvi10g00914;Vitvi13g00047;Vitvi19g01763;Vitvi08g00187;Vitvi03g00128;Vitvi19g00933;Vitvi08g00684;Vitvi18g00348;Vitvi06g01392;Vitvi14g01624;Vitvi19g00474;Vitvi01g00135;Vitvi01g00277;Vitvi06…	1
Biological Process	endosomal transport	GO:0016197	0	0.000637	7.21	0.0365	0.69	5	51	402	29570	+	Vitvi01g00135;Vitvi12g01627;Vitvi02g01492;Vitvi01g00251;Vitvi19g00474	2
Biological Process	vesicle-mediated transport	GO:0016192	1	4.07e-06	3.73	0.000701	4.55	17	335	402	29570	+	Vitvi13g00652;Vitvi08g00187;Vitvi13g00678;Vitvi02g01492;Vitvi18g00348;Vitvi01g00251;Vitvi06g01392;Vitvi09g00201;Vitvi19g00474;Vitvi19g00464;Vitvi06g01498;Vitvi01g00135;Vitvi12g01627;Vitvi15g01104;Vitvi01g00797;Vitvi12g00639;Vitvi01g00422	2
Biological Process	organophosphate biosynthetic process	GO:0090407	0	0.000536	3.92	0.0321	2.3	9	169	402	29570	+	Vitvi01g00404;Vitvi15g00504;Vitvi08g00013;Vitvi13g00523;Vitvi03g00061;Vitvi08g00676;Vitvi19g00729;Vitvi14g02696;Vitvi17g00253	3
Biological Process	organic substance biosynthetic process	GO:1901576	1	0.000351	1.79	0.023	23.52	42	1730	402	29570	+	Vitvi02g00440;Vitvi12g00380;Vitvi08g00013;Vitvi14g02509;Vitvi08g00676;Vitvi18g02358;Vitvi04g01796;Vitvi04g01477;Vitvi04g01797;Vitvi19g01552;Vitvi11g00923;Vitvi06g01134;Vitvi06g01456;Vitvi01g00404;Vitvi16g01233;Vitvi12g00912;Vitvi17g00376;Vitvi03g00061;Vitvi19g00729;Vitvi17g00250;Vitvi18g01292;Vitvi17g00253;Vitvi19g01763;Vitvi19g00697;Vitvi09g00172;Vitvi15g00504;Vitvi09g00094;Vitvi13g00523;Vitvi13…	3
Biological Process	organophosphate metabolic process	GO:0019637	1	0.000239	3.22	0.0206	4.04	13	297	402	29570	+	Vitvi15g00504;Vitvi08g00013;Vitvi13g00523;Vitvi13g00731;Vitvi08g00676;Vitvi14g02696;Vitvi01g00360;Vitvi06g01456;Vitvi01g00404;Vitvi03g00061;Vitvi02g00684;Vitvi19g00729;Vitvi17g00253	3
Biological Process	biosynthetic process	GO:0009058	2	0.000284	1.78	0.0206	24.21	43	1781	402	29570	+	Vitvi02g00440;Vitvi12g00380;Vitvi08g00013;Vitvi14g02509;Vitvi08g00676;Vitvi18g02358;Vitvi04g01796;Vitvi04g01477;Vitvi04g01797;Vitvi19g01552;Vitvi11g00923;Vitvi06g01134;Vitvi06g01456;Vitvi01g00404;Vitvi16g01233;Vitvi12g00912;Vitvi17g00376;Vitvi03g00061;Vitvi19g00729;Vitvi17g00250;Vitvi18g01292;Vitvi17g00253;Vitvi08g01030;Vitvi19g01763;Vitvi19g00697;Vitvi09g00172;Vitvi15g00504;Vitvi09g00094;Vitvi13…	3
Biological Process	organic substance metabolic process	GO:0071704	2	1.67e-07	1.72	5.74e-05	53.51	92	3936	402	29570	+	Vitvi03g00452;Vitvi02g00440;Vitvi13g00611;Vitvi18g00792;Vitvi13g00731;Vitvi08g00676;Vitvi04g01796;Vitvi04g01477;Vitvi09g00203;Vitvi04g01797;Vitvi09g00444;Vitvi06g01134;Vitvi10g00379;Vitvi07g01865;Vitvi06g01456;Vitvi12g00912;Vitvi17g00376;Vitvi03g00061;Vitvi19g00729;Vitvi17g00250;Vitvi18g01292;Vitvi17g00253;Vitvi13g00245;Vitvi19g00697;Vitvi15g00746;Vitvi15g00504;Vitvi13g00523;Vitvi13g00606;Vitvi18…	3
Biological Process	cellular metabolic process	GO:0044237	3	1.93e-05	1.64	0.00242	44.46	73	3270	402	29570	+	Vitvi03g00452;Vitvi02g00440;Vitvi13g00731;Vitvi08g00676;Vitvi04g01796;Vitvi04g01477;Vitvi09g00203;Vitvi04g01797;Vitvi06g01134;Vitvi06g01456;Vitvi12g00912;Vitvi17g00376;Vitvi03g00061;Vitvi19g00729;Vitvi17g00250;Vitvi18g01292;Vitvi17g00253;Vitvi19g00697;Vitvi15g00746;Vitvi15g00504;Vitvi13g00523;Vitvi13g00606;Vitvi18g00303;Vitvi06g01050;Vitvi14g00110;Vitvi09g00635;Vitvi14g01367;Vitvi14g02696;Vitvi01…	3
Biological Process	metabolic process	GO:0008152	3	8.57e-07	1.64	0.000197	57.36	94	4219	402	29570	+	Vitvi03g00452;Vitvi02g00440;Vitvi13g00611;Vitvi18g00792;Vitvi13g00731;Vitvi08g00676;Vitvi04g01796;Vitvi04g01477;Vitvi09g00203;Vitvi04g01797;Vitvi09g00444;Vitvi06g01134;Vitvi10g00379;Vitvi07g01865;Vitvi06g01456;Vitvi12g00912;Vitvi17g00376;Vitvi03g00061;Vitvi19g00729;Vitvi17g00250;Vitvi18g01292;Vitvi17g00253;Vitvi13g00245;Vitvi19g00697;Vitvi15g00746;Vitvi15g00504;Vitvi13g00523;Vitvi13g00606;Vitvi18…	3
Biological Process	cellular biosynthetic process	GO:0044249	0	0.000114	1.86	0.0121	22.61	42	1663	402	29570	+	Vitvi02g00440;Vitvi12g00380;Vitvi08g00013;Vitvi14g02509;Vitvi08g00676;Vitvi18g02358;Vitvi04g01796;Vitvi04g01477;Vitvi04g01797;Vitvi19g01552;Vitvi11g00923;Vitvi06g01134;Vitvi06g01456;Vitvi01g00404;Vitvi16g01233;Vitvi12g00912;Vitvi17g00376;Vitvi03g00061;Vitvi19g00729;Vitvi17g00250;Vitvi18g01292;Vitvi17g00253;Vitvi08g01030;Vitvi19g01763;Vitvi19g00697;Vitvi15g00504;Vitvi09g00094;Vitvi13g00523;Vitvi13…	4
Biological Process	cellular nitrogen compound metabolic process	GO:0034641	0	0.000709	1.8	0.0391	20.01	36	1472	402	29570	+	Vitvi18g00252;Vitvi02g00440;Vitvi14g02509;Vitvi08g00676;Vitvi04g01477;Vitvi19g01552;Vitvi11g00923;Vitvi06g01134;Vitvi06g01456;Vitvi16g01233;Vitvi13g01173;Vitvi17g00376;Vitvi03g00061;Vitvi17g00250;Vitvi17g00197;Vitvi17g00253;Vitvi15g00504;Vitvi13g01558;Vitvi09g00094;Vitvi13g00606;Vitvi18g00303;Vitvi06g01050;Vitvi14g00110;Vitvi01g00360;Vitvi01g00579;Vitvi16g01324;Vitvi01g00413;Vitvi02g00627;Vitvi17…	5
Biological Process	nitrogen compound metabolic process	GO:0006807	1	1.06e-05	1.68	0.00146	43.53	73	3202	402	29570	+	Vitvi03g00452;Vitvi02g00440;Vitvi13g00611;Vitvi08g00676;Vitvi04g01796;Vitvi04g01477;Vitvi09g00203;Vitvi04g01797;Vitvi06g01134;Vitvi10g00379;Vitvi07g01865;Vitvi06g01456;Vitvi12g00912;Vitvi17g00376;Vitvi03g00061;Vitvi17g00250;Vitvi18g01292;Vitvi17g00253;Vitvi13g00245;Vitvi15g00746;Vitvi15g00504;Vitvi13g00606;Vitvi18g00303;Vitvi06g01050;Vitvi14g00155;Vitvi14g00110;Vitvi07g01917;Vitvi09g00635;Vitvi14…	5
Biological Process	primary metabolic process	GO:0044238	0	3.15e-07	1.73	8.67e-05	49.01	85	3605	402	29570	+	Vitvi03g00452;Vitvi02g00440;Vitvi13g00611;Vitvi18g00792;Vitvi13g00731;Vitvi08g00676;Vitvi04g01796;Vitvi04g01477;Vitvi09g00203;Vitvi04g01797;Vitvi09g00444;Vitvi06g01134;Vitvi10g00379;Vitvi07g01865;Vitvi06g01456;Vitvi12g00912;Vitvi17g00376;Vitvi03g00061;Vitvi19g00729;Vitvi17g00250;Vitvi17g00253;Vitvi19g00697;Vitvi15g00746;Vitvi15g00504;Vitvi13g00523;Vitvi13g00606;Vitvi18g00303;Vitvi06g01050;Vitvi14…	6
Biological Process	organonitrogen compound metabolic process	GO:1901564	0	0.000193	1.7	0.0178	30.63	52	2253	402	29570	+	Vitvi03g00452;Vitvi13g00611;Vitvi08g00676;Vitvi04g01796;Vitvi09g00203;Vitvi04g01797;Vitvi06g01134;Vitvi10g00379;Vitvi07g01865;Vitvi06g01456;Vitvi12g00912;Vitvi03g00061;Vitvi17g00250;Vitvi18g01292;Vitvi17g00253;Vitvi13g00245;Vitvi15g00746;Vitvi15g00504;Vitvi13g00606;Vitvi14g00155;Vitvi07g01917;Vitvi09g00635;Vitvi14g01367;Vitvi14g02696;Vitvi09g01808;Vitvi09g00319;Vitvi17g00843;Vitvi17g01532;Vitvi02…	7
Biological Process	macromolecule metabolic process	GO:0043170	0	0.000294	1.59	0.0202	38.27	61	2815	402	29570	+	Vitvi03g00452;Vitvi02g00440;Vitvi13g00611;Vitvi04g01796;Vitvi04g01477;Vitvi09g00203;Vitvi04g01797;Vitvi06g01134;Vitvi10g00379;Vitvi07g01865;Vitvi12g00912;Vitvi17g00376;Vitvi17g00250;Vitvi13g00245;Vitvi19g00697;Vitvi13g00606;Vitvi18g00303;Vitvi06g01050;Vitvi14g00155;Vitvi14g00110;Vitvi07g01917;Vitvi09g00635;Vitvi14g01367;Vitvi14g02696;Vitvi05g00089;Vitvi01g00579;Vitvi01g00413;Vitvi09g01808;Vitvi09…	8
Cellular Component	AP-type membrane coat adaptor complex	GO:0030119	0	0.00179	29.42	0.0245	0.07	2	5	402	29570	+	Vitvi01g00797;Vitvi06g01392	1
Cellular Component	cytoplasm	GO:0005737	2	7.97e-11	1.91	3.27e-09	52.87	101	3889	402	29570	+	Vitvi18g00597;Vitvi13g00731;Vitvi12g00085;Vitvi09g00443;Vitvi09g00201;Vitvi06g01498;Vitvi06g01134;Vitvi07g01865;Vitvi12g00912;Vitvi12g00639;Vitvi01g00422;Vitvi17g00496;Vitvi19g00729;Vitvi17g00250;Vitvi18g01292;Vitvi17g00130;Vitvi17g00253;Vitvi19g00697;Vitvi15g00504;Vitvi13g00606;Vitvi18g00348;Vitvi18g01038;Vitvi14g02696;Vitvi07g01876;Vitvi09g01808;Vitvi01g00657;Vitvi01g00135;Vitvi09g00319;Vitvi17…	1
Cellular Component	membrane protein complex	GO:0098796	2	0.00037	3.26	0.00804	3.68	12	271	402	29570	+	Vitvi06g01498;Vitvi08g00187;Vitvi12g01627;Vitvi15g00504;Vitvi01g00797;Vitvi12g00639;Vitvi18g01038;Vitvi06g01392;Vitvi14g02696;Vitvi05g00374;Vitvi19g00474;Vitvi17g00253	1
Cellular Component	intracellular anatomical structure	GO:0005622	3	7.14e-18	1.93	2.64e-15	80.24	155	5902	402	29570	+	Vitvi18g00597;Vitvi13g00731;Vitvi12g00085;Vitvi04g01477;Vitvi09g00443;Vitvi09g00201;Vitvi06g01498;Vitvi06g01134;Vitvi07g01865;Vitvi12g00912;Vitvi12g00639;Vitvi01g00422;Vitvi17g00496;Vitvi17g00376;Vitvi17g01102;Vitvi19g00729;Vitvi17g00250;Vitvi18g01292;Vitvi03g00065;Vitvi17g00130;Vitvi17g00253;Vitvi19g00697;Vitvi15g00504;Vitvi13g00606;Vitvi18g00348;Vitvi01g00383;Vitvi18g01038;Vitvi14g02696;Vitvi07…	1
Cellular Component	protein-containing complex	GO:0032991	3	1.2e-07	2.18	4.43e-06	24.31	53	1788	402	29570	+	Vitvi13g00652;Vitvi18g00711;Vitvi04g01477;Vitvi09g00443;Vitvi06g01498;Vitvi10g00379;Vitvi12g00639;Vitvi17g00496;Vitvi17g00376;Vitvi17g01102;Vitvi17g00250;Vitvi03g00065;Vitvi17g00253;Vitvi08g00282;Vitvi15g00504;Vitvi09g00194;Vitvi13g00204;Vitvi13g00606;Vitvi14g00155;Vitvi14g00110;Vitvi18g01038;Vitvi14g02696;Vitvi01g00135;Vitvi17g00684;Vitvi17g01532;Vitvi18g00252;Vitvi17g00280;Vitvi09g00141;Vitvi14…	1
Cellular Component	cellular anatomical entity	GO:0110165	4	7.07e-13	1.63	4.35e-11	104.95	171	7720	402	29570	+	Vitvi18g00597;Vitvi13g00731;Vitvi12g00085;Vitvi04g01477;Vitvi09g00203;Vitvi09g00443;Vitvi09g00201;Vitvi06g01498;Vitvi06g01134;Vitvi07g01865;Vitvi12g00912;Vitvi07g01989;Vitvi12g00639;Vitvi01g00422;Vitvi17g00496;Vitvi17g00376;Vitvi17g01102;Vitvi19g00729;Vitvi17g00250;Vitvi18g01292;Vitvi03g00065;Vitvi17g00130;Vitvi17g00253;Vitvi13g00047;Vitvi19g00697;Vitvi08g00086;Vitvi15g00504;Vitvi13g00606;Vitvi18…	1
Cellular Component	mitochondrial ribosome	GO:0005761	0	0.00408	9.19	0.0471	0.33	3	24	402	29570	+	Vitvi17g00280;Vitvi09g00141;Vitvi17g01532	2
Cellular Component	mitochondrial matrix	GO:0005759	1	0.00209	7.36	0.0275	0.54	4	40	402	29570	+	Vitvi17g00280;Vitvi09g00141;Vitvi13g01832;Vitvi17g01532	2
Cellular Component	organellar ribosome	GO:0000313	1	0.00408	9.19	0.0486	0.33	3	24	402	29570	+	Vitvi17g00280;Vitvi09g00141;Vitvi17g01532	2
Cellular Component	intracellular membrane-bounded organelle	GO:0043231	3	1.27e-13	2.03	1.17e-11	54.8	111	4031	402	29570	+	Vitvi12g00085;Vitvi04g01477;Vitvi09g00443;Vitvi09g00201;Vitvi06g01498;Vitvi07g01865;Vitvi12g00639;Vitvi01g00422;Vitvi17g00376;Vitvi17g01102;Vitvi03g00065;Vitvi17g00253;Vitvi19g00697;Vitvi15g00504;Vitvi18g00348;Vitvi01g00383;Vitvi18g01038;Vitvi14g02696;Vitvi07g01876;Vitvi01g00657;Vitvi01g00135;Vitvi09g00319;Vitvi17g00240;Vitvi09g00384;Vitvi19g01359;Vitvi09g00141;Vitvi13g00678;Vitvi05g00579;Vitvi08…	2
Cellular Component	intracellular organelle	GO:0043229	4	2.07e-12	1.9	1.09e-10	61.57	117	4529	402	29570	+	Vitvi12g00085;Vitvi04g01477;Vitvi09g00443;Vitvi09g00201;Vitvi06g01498;Vitvi07g01865;Vitvi12g00639;Vitvi01g00422;Vitvi17g00376;Vitvi17g01102;Vitvi03g00065;Vitvi17g00253;Vitvi19g00697;Vitvi15g00504;Vitvi13g00606;Vitvi18g00348;Vitvi01g00383;Vitvi18g01038;Vitvi14g02696;Vitvi07g01876;Vitvi01g00657;Vitvi01g00135;Vitvi09g00319;Vitvi17g00240;Vitvi09g00384;Vitvi19g01359;Vitvi09g00141;Vitvi13g00678;Vitvi05…	2
Cellular Component	membrane-bounded organelle	GO:0043227	4	1.34e-13	2.02	9.9e-12	54.88	111	4037	402	29570	+	Vitvi12g00085;Vitvi04g01477;Vitvi09g00443;Vitvi09g00201;Vitvi06g01498;Vitvi07g01865;Vitvi12g00639;Vitvi01g00422;Vitvi17g00376;Vitvi17g01102;Vitvi03g00065;Vitvi17g00253;Vitvi19g00697;Vitvi15g00504;Vitvi18g00348;Vitvi01g00383;Vitvi18g01038;Vitvi14g02696;Vitvi07g01876;Vitvi01g00657;Vitvi01g00135;Vitvi09g00319;Vitvi17g00240;Vitvi09g00384;Vitvi19g01359;Vitvi09g00141;Vitvi13g00678;Vitvi05g00579;Vitvi08…	2
Cellular Component	organelle	GO:0043226	5	2.1e-12	1.9	9.7e-11	61.63	117	4533	402	29570	+	Vitvi12g00085;Vitvi04g01477;Vitvi09g00443;Vitvi09g00201;Vitvi06g01498;Vitvi07g01865;Vitvi12g00639;Vitvi01g00422;Vitvi17g00376;Vitvi17g01102;Vitvi03g00065;Vitvi17g00253;Vitvi19g00697;Vitvi15g00504;Vitvi13g00606;Vitvi18g00348;Vitvi01g00383;Vitvi18g01038;Vitvi14g02696;Vitvi07g01876;Vitvi01g00657;Vitvi01g00135;Vitvi09g00319;Vitvi17g00240;Vitvi09g00384;Vitvi19g01359;Vitvi09g00141;Vitvi13g00678;Vitvi05…	2
Cellular Component	nuclear envelope	GO:0005635	0	0.0025	7.01	0.0308	0.57	4	42	402	29570	+	Vitvi19g01763;Vitvi12g01613;Vitvi17g01102;Vitvi04g00212	3
Cellular Component	endomembrane system	GO:0012505	1	2.16e-06	2.51	5.69e-05	12.75	32	938	402	29570	+	Vitvi13g00652;Vitvi19g01359;Vitvi15g00957;Vitvi13g00678;Vitvi02g01492;Vitvi12g00085;Vitvi01g00251;Vitvi09g00201;Vitvi19g00464;Vitvi06g01498;Vitvi01g00404;Vitvi12g01627;Vitvi15g01104;Vitvi12g00639;Vitvi01g00422;Vitvi15g01547;Vitvi17g01102;Vitvi08g00282;Vitvi19g01763;Vitvi19g00697;Vitvi08g00187;Vitvi18g00348;Vitvi06g01392;Vitvi14g02696;Vitvi04g00212;Vitvi19g00474;Vitvi07g01876;Vitvi01g00135;Vitvi01…	3
Cellular Component	nucleus	GO:0005634	1	4.36e-06	1.9	0.000107	29.53	56	2172	402	29570	+	Vitvi02g00440;Vitvi15g01090;Vitvi18g00711;Vitvi04g01477;Vitvi09g00443;Vitvi05g00274;Vitvi10g00379;Vitvi07g01865;Vitvi17g00376;Vitvi17g01102;Vitvi03g00065;Vitvi13g00263;Vitvi16g01337;Vitvi09g00194;Vitvi06g01050;Vitvi14g00110;Vitvi01g00383;Vitvi04g00212;Vitvi09g00112;Vitvi10g00884;Vitvi18g00252;Vitvi09g00384;Vitvi18g01067;Vitvi14g02509;Vitvi08g00298;Vitvi08g00653;Vitvi14g02466;Vitvi14g01181;Vitvi11…	3
Cellular Component	vesicle tethering complex	GO:0099023	0	0.000902	6.69	0.0175	0.75	5	55	402	29570	+	Vitvi08g00282;Vitvi13g00652;Vitvi01g00135;Vitvi12g00639;Vitvi19g00464	4
Cellular Component	endosome	GO:0005768	0	0.000106	4.87	0.00245	1.85	9	136	402	29570	+	Vitvi13g00652;Vitvi15g00957;Vitvi01g00404;Vitvi12g01627;Vitvi15g01104;Vitvi12g00639;Vitvi18g00348;Vitvi01g00251;Vitvi19g00474	5
Cellular Component	cytoplasmic vesicle	GO:0031410	1	6.98e-07	4.8	2.15e-05	3.13	15	230	402	29570	+	Vitvi13g00652;Vitvi15g00957;Vitvi13g00678;Vitvi18g00348;Vitvi01g00251;Vitvi06g01392;Vitvi19g00474;Vitvi06g01498;Vitvi01g00404;Vitvi01g00135;Vitvi12g01627;Vitvi15g01104;Vitvi01g00797;Vitvi12g00639;Vitvi12g00823	5
Cellular Component	intracellular vesicle	GO:0097708	2	6.98e-07	4.8	2.34e-05	3.13	15	230	402	29570	+	Vitvi13g00652;Vitvi15g00957;Vitvi13g00678;Vitvi18g00348;Vitvi01g00251;Vitvi06g01392;Vitvi19g00474;Vitvi06g01498;Vitvi01g00404;Vitvi01g00135;Vitvi12g01627;Vitvi15g01104;Vitvi01g00797;Vitvi12g00639;Vitvi12g00823	5
Cellular Component	vesicle	GO:0031982	3	1.13e-06	4.62	3.21e-05	3.25	15	239	402	29570	+	Vitvi13g00652;Vitvi15g00957;Vitvi13g00678;Vitvi18g00348;Vitvi01g00251;Vitvi06g01392;Vitvi19g00474;Vitvi06g01498;Vitvi01g00404;Vitvi01g00135;Vitvi12g01627;Vitvi15g01104;Vitvi01g00797;Vitvi12g00639;Vitvi12g00823	5
Cellular Component	cytoplasmic vesicle membrane	GO:0030659	0	0.00162	4.8	0.024	1.25	6	92	402	29570	+	Vitvi06g01498;Vitvi01g00404;Vitvi12g01627;Vitvi01g00797;Vitvi06g01392;Vitvi19g00474	6
Cellular Component	vesicle membrane	GO:0012506	1	0.00162	4.8	0.023	1.25	6	92	402	29570	+	Vitvi06g01498;Vitvi01g00404;Vitvi12g01627;Vitvi01g00797;Vitvi06g01392;Vitvi19g00474	6
Cellular Component	organelle membrane	GO:0031090	2	0.00154	2.26	0.0237	7.97	18	586	402	29570	+	Vitvi15g00504;Vitvi19g00933;Vitvi11g01662;Vitvi18g01038;Vitvi06g01392;Vitvi14g02696;Vitvi05g00374;Vitvi14g01624;Vitvi19g00474;Vitvi19g00464;Vitvi06g01498;Vitvi01g00404;Vitvi01g00657;Vitvi12g01627;Vitvi01g00797;Vitvi01g00422;Vitvi17g00240;Vitvi17g00253	6
Cellular Component	mitochondrial protein-containing complex	GO:0098798	0	0.00213	4.55	0.027	1.32	6	97	402	29570	+	Vitvi17g00280;Vitvi09g00141;Vitvi15g00504;Vitvi17g01532;Vitvi05g00374;Vitvi17g00253	7
Cellular Component	vacuole	GO:0005773	0	0.000983	3.6	0.0181	2.5	9	184	402	29570	+	Vitvi09g00177;Vitvi13g00652;Vitvi01g00657;Vitvi15g01104;Vitvi10g01361;Vitvi18g00348;Vitvi18g01038;Vitvi14g01624;Vitvi15g00571	8
Cellular Component	intracellular protein-containing complex	GO:0140535	0	0.000529	2.82	0.0108	4.96	14	365	402	29570	+	Vitvi08g00282;Vitvi14g01934;Vitvi04g00408;Vitvi13g01558;Vitvi09g00094;Vitvi13g00204;Vitvi18g00496;Vitvi14g00155;Vitvi19g00464;Vitvi10g00379;Vitvi08g00905;Vitvi10g00914;Vitvi17g00376;Vitvi03g00065	9
Cellular Component	bounding membrane of organelle	GO:0098588	0	0.00108	2.74	0.0173	4.74	13	349	402	29570	+	Vitvi19g00933;Vitvi11g01662;Vitvi18g01038;Vitvi06g01392;Vitvi14g01624;Vitvi19g00474;Vitvi19g00464;Vitvi06g01498;Vitvi01g00404;Vitvi01g00657;Vitvi12g01627;Vitvi01g00797;Vitvi17g00240	10
Cellular Component	catalytic complex	GO:1902494	0	0.00102	2.2	0.0179	9.08	20	668	402	29570	+	Vitvi14g01934;Vitvi04g00408;Vitvi15g00504;Vitvi13g01558;Vitvi09g00094;Vitvi13g00204;Vitvi18g00496;Vitvi14g00155;Vitvi18g00711;Vitvi18g01038;Vitvi14g02696;Vitvi05g00374;Vitvi09g00443;Vitvi10g00379;Vitvi08g00905;Vitvi13g01173;Vitvi17g00376;Vitvi03g00065;Vitvi17g00253;Vitvi12g00367	11
Cellular Component	cytosol	GO:0005829	0	0.00104	2.15	0.0175	10.21	22	751	402	29570	+	Vitvi08g01030;Vitvi02g00390;Vitvi19g00933;Vitvi19g00757;Vitvi13g00606;Vitvi05g01741;Vitvi05g01740;Vitvi08g00676;Vitvi18g00528;Vitvi01g00360;Vitvi19g00464;Vitvi19g01552;Vitvi01g00568;Vitvi16g01324;Vitvi06g01134;Vitvi07g01865;Vitvi09g01808;Vitvi16g01233;Vitvi07g00647;Vitvi17g00843;Vitvi17g00496;Vitvi17g00684	12
Molecular Function	flavin adenine dinucleotide binding	GO:0050660	0	0.000227	8.97	0.0138	0.56	5	41	402	29570	+	Vitvi08g00209;Vitvi09g00517;Vitvi05g00100;Vitvi18g00407;Vitvi18g00528	1
Molecular Function	organic cyclic compound binding	GO:0097159	3	0.000408	1.75	0.0221	23.94	42	1761	402	29570	+	Vitvi02g00440;Vitvi18g01067;Vitvi14g02509;Vitvi15g01090;Vitvi08g00653;Vitvi13g00878;Vitvi09g00202;Vitvi19g00683;Vitvi10g01037;Vitvi19g01552;Vitvi14g00094;Vitvi16g00982;Vitvi01g00008;Vitvi02g00739;Vitvi14g02032;Vitvi13g01173;Vitvi17g00496;Vitvi17g00376;Vitvi17g00250;Vitvi13g00263;Vitvi17g00197;Vitvi09g00175;Vitvi13g00606;Vitvi08g00301;Vitvi01g00482;Vitvi05g00100;Vitvi18g00407;Vitvi18g00528;Vitvi11…	1
Molecular Function	binding	GO:0005488	4	0.000194	1.61	0.0157	37.79	61	2780	402	29570	+	Vitvi02g00440;Vitvi15g01090;Vitvi04g01796;Vitvi09g00202;Vitvi04g01797;Vitvi19g00683;Vitvi10g01037;Vitvi06g01498;Vitvi12g00912;Vitvi17g00496;Vitvi17g00376;Vitvi17g00250;Vitvi03g00065;Vitvi13g00263;Vitvi09g00194;Vitvi19g00933;Vitvi13g00606;Vitvi18g00348;Vitvi09g00635;Vitvi01g00383;Vitvi18g01038;Vitvi09g00112;Vitvi19g00376;Vitvi01g00579;Vitvi08g00209;Vitvi08g00808;Vitvi01g00135;Vitvi09g00517;Vitvi17…	1
Molecular Function	SNARE binding	GO:0000149	0	0.000197	7.12	0.0137	0.84	6	62	402	29570	+	Vitvi06g01498;Vitvi08g00187;Vitvi01g00135;Vitvi13g00678;Vitvi15g01104;Vitvi18g00348	2
Molecular Function	protein-macromolecule adaptor activity	GO:0030674	0	2.96e-07	6.64	3.6e-05	1.81	12	133	402	29570	+	Vitvi08g00187;Vitvi02g00440;Vitvi09g00094;Vitvi01g00797;Vitvi12g00639;Vitvi05g00301;Vitvi08g00653;Vitvi18g00711;Vitvi17g01102;Vitvi07g02708;Vitvi06g01392;Vitvi17g00240	3
Molecular Function	molecular adaptor activity	GO:0060090	1	2.96e-07	6.64	4.8e-05	1.81	12	133	402	29570	+	Vitvi08g00187;Vitvi02g00440;Vitvi09g00094;Vitvi01g00797;Vitvi12g00639;Vitvi05g00301;Vitvi08g00653;Vitvi18g00711;Vitvi17g01102;Vitvi07g02708;Vitvi06g01392;Vitvi17g00240	3
Molecular Function	catalytic activity; acting on DNA	GO:0140097	0	0.00044	4.49	0.0214	1.78	8	131	402	29570	+	Vitvi01g00413;Vitvi18g00252;Vitvi13g01558;Vitvi09g00517;Vitvi13g01173;Vitvi18g00407;Vitvi16g01007;Vitvi10g01037	4
Molecular Function	catalytic activity	GO:0003824	2	0.000191	1.45	0.0186	63.6	92	4678	402	29570	+	Vitvi03g00452;Vitvi18g00597;Vitvi18g00792;Vitvi05g00117;Vitvi13g00731;Vitvi02g01492;Vitvi18g00991;Vitvi14g01353;Vitvi14g00300;Vitvi08g00676;Vitvi09g00444;Vitvi19g00683;Vitvi10g01037;Vitvi11g01318;Vitvi07g01865;Vitvi06g01456;Vitvi14g01160;Vitvi03g00061;Vitvi19g00729;Vitvi17g00250;Vitvi18g01292;Vitvi17g00253;Vitvi13g00047;Vitvi13g00245;Vitvi19g00697;Vitvi15g00746;Vitvi15g00504;Vitvi07g01917;Vitvi14…	4

## Sheet: C3(blue)
Ontology	GO Name	GO ID	GO Level	P value raw	Fold Enrichement	FDR	expected	number_in_list	number_in_reference	total_input	total_reference	over_under	mapped_id	group	notes
Biological Process	response to organonitrogen compound	GO:0010243	0	0.00058	10.48	0.0399	0.38	4	52	217	29570	+	Vitvi08g02087;Vitvi03g00530;Vitvi08g00198;Vitvi10g00452	1
Biological Process	translation	GO:0006412	0	0.000316	4.74	0.0311	1.69	8	230	217	29570	+	Vitvi11g00687;Vitvi12g02040;Vitvi14g01026;Vitvi09g00215;Vitvi13g00198;Vitvi11g01085;Vitvi10g00684;Vitvi19g01663	2
Biological Process	peptide biosynthetic process	GO:0043043	1	0.000325	4.72	0.0299	1.7	8	231	217	29570	+	Vitvi11g00687;Vitvi12g02040;Vitvi14g01026;Vitvi09g00215;Vitvi13g00198;Vitvi11g01085;Vitvi10g00684;Vitvi19g01663	2
Biological Process	protein metabolic process	GO:0019538	1	3.05e-06	2.47	0.00105	12.53	31	1708	217	29570	+	Vitvi03g00530;Vitvi18g00051;Vitvi03g00457;Vitvi08g00198;Vitvi12g02040;Vitvi08g00650;Vitvi01g00251;Vitvi10g01077;Vitvi11g01085;Vitvi10g00684;Vitvi11g00687;Vitvi07g01605;Vitvi11g01213;Vitvi12g01602;Vitvi17g00772;Vitvi13g01770;Vitvi18g00561;Vitvi18g00188;Vitvi14g01026;Vitvi18g00940;Vitvi09g00215;Vitvi14g01025;Vitvi04g01763;Vitvi10g00452;Vitvi08g00843;Vitvi10g01540;Vitvi19g01663;Vitvi07g00422;Vitvi15…	2
Biological Process	amide biosynthetic process	GO:0043604	2	0.000674	4.23	0.0422	1.89	8	258	217	29570	+	Vitvi11g00687;Vitvi12g02040;Vitvi14g01026;Vitvi09g00215;Vitvi13g00198;Vitvi11g01085;Vitvi10g00684;Vitvi19g01663	2
Biological Process	primary metabolic process	GO:0044238	2	0.000155	1.74	0.0194	26.46	46	3605	217	29570	+	Vitvi03g00530;Vitvi18g00051;Vitvi03g00457;Vitvi08g00198;Vitvi19g01910;Vitvi12g02040;Vitvi08g00650;Vitvi01g00251;Vitvi18g00576;Vitvi10g01077;Vitvi11g01085;Vitvi10g00684;Vitvi11g00687;Vitvi06g00580;Vitvi07g01605;Vitvi11g01213;Vitvi12g01602;Vitvi17g00772;Vitvi13g01770;Vitvi12g02033;Vitvi18g00068;Vitvi13g00723;Vitvi05g00149;Vitvi18g00561;Vitvi18g00188;Vitvi14g01026;Vitvi18g00940;Vitvi09g00215;Vitvi14…	2
Biological Process	macromolecule metabolic process	GO:0043170	3	5.85e-05	1.94	0.0161	20.66	40	2815	217	29570	+	Vitvi03g00530;Vitvi18g00051;Vitvi03g00457;Vitvi08g00198;Vitvi19g01910;Vitvi12g02040;Vitvi08g00650;Vitvi01g00251;Vitvi18g00576;Vitvi10g01077;Vitvi11g01085;Vitvi10g00684;Vitvi11g00687;Vitvi06g00580;Vitvi07g01605;Vitvi11g01213;Vitvi12g01602;Vitvi17g00772;Vitvi13g01770;Vitvi12g02033;Vitvi18g00561;Vitvi18g00188;Vitvi14g01026;Vitvi18g00940;Vitvi09g00215;Vitvi14g01025;Vitvi14g00992;Vitvi04g01664;Vitvi04…	2
Biological Process	organonitrogen compound metabolic process	GO:1901564	3	0.000282	1.94	0.0299	16.53	32	2253	217	29570	+	Vitvi03g00530;Vitvi18g00051;Vitvi03g00457;Vitvi08g00198;Vitvi12g02040;Vitvi08g00650;Vitvi01g00251;Vitvi10g01077;Vitvi11g01085;Vitvi10g00684;Vitvi11g00687;Vitvi07g01605;Vitvi11g01213;Vitvi12g01602;Vitvi17g00772;Vitvi13g01770;Vitvi13g00723;Vitvi18g00561;Vitvi18g00188;Vitvi14g01026;Vitvi18g00940;Vitvi09g00215;Vitvi14g01025;Vitvi04g01763;Vitvi10g00452;Vitvi08g00843;Vitvi10g01540;Vitvi19g01663;Vitvi07…	2
Biological Process	cellular process	GO:0009987	5	1.96e-07	1.83	9.01e-05	37.71	69	5138	217	29570	+	Vitvi03g00530;Vitvi04g01715;Vitvi03g00457;Vitvi08g00198;Vitvi10g01077;Vitvi11g01085;Vitvi05g01690;Vitvi11g00468;Vitvi07g01460;Vitvi18g01095;Vitvi18g01110;Vitvi18g01157;Vitvi13g00723;Vitvi05g01219;Vitvi08g00642;Vitvi18g00940;Vitvi18g02600;Vitvi14g00992;Vitvi04g01664;Vitvi10g01386;Vitvi10g00452;Vitvi04g01665;Vitvi08g00843;Vitvi10g01540;Vitvi19g01663;Vitvi09g00838;Vitvi19g01708;Vitvi17g00642;Vitvi19…	2
Biological Process	nitrogen compound transport	GO:0071705	0	0.000144	3.88	0.0199	2.83	11	386	217	29570	+	Vitvi18g02550;Vitvi02g00857;Vitvi07g01381;Vitvi09g00838;Vitvi11g00468;Vitvi05g01219;Vitvi01g00251;Vitvi04g01695;Vitvi18g00857;Vitvi09g00387;Vitvi10g01213	3
Biological Process	transport	GO:0006810	1	0.000212	2.46	0.0243	8.14	20	1109	217	29570	+	Vitvi19g00421;Vitvi18g02550;Vitvi18g01157;Vitvi07g01381;Vitvi05g01219;Vitvi05g00785;Vitvi08g00642;Vitvi01g00251;Vitvi04g01695;Vitvi18g00857;Vitvi09g00387;Vitvi10g01213;Vitvi06g00386;Vitvi02g00857;Vitvi09g00838;Vitvi11g00468;Vitvi07g01407;Vitvi10g00627;Vitvi10g00839;Vitvi18g00093	3
Biological Process	establishment of localization	GO:0051234	2	0.00059	2.32	0.0387	8.62	20	1175	217	29570	+	Vitvi19g00421;Vitvi18g02550;Vitvi18g01157;Vitvi07g01381;Vitvi05g01219;Vitvi05g00785;Vitvi08g00642;Vitvi01g00251;Vitvi04g01695;Vitvi18g00857;Vitvi09g00387;Vitvi10g01213;Vitvi06g00386;Vitvi02g00857;Vitvi09g00838;Vitvi11g00468;Vitvi07g01407;Vitvi10g00627;Vitvi10g00839;Vitvi18g00093	3
Biological Process	localization	GO:0051179	3	6.98e-05	2.46	0.016	9.36	23	1275	217	29570	+	Vitvi19g00421;Vitvi18g02550;Vitvi18g01157;Vitvi07g01381;Vitvi05g01219;Vitvi05g00785;Vitvi08g00642;Vitvi01g00251;Vitvi04g01695;Vitvi18g02600;Vitvi18g00857;Vitvi09g00387;Vitvi10g01213;Vitvi06g00386;Vitvi02g00857;Vitvi09g00838;Vitvi11g00468;Vitvi07g01407;Vitvi12g01616;Vitvi10g00627;Vitvi10g00839;Vitvi18g00093;Vitvi12g01578	3
Biological Process	protein localization	GO:0008104	0	0.000353	3.79	0.0286	2.64	10	360	217	29570	+	Vitvi18g02550;Vitvi02g00857;Vitvi11g00468;Vitvi05g01219;Vitvi10g00627;Vitvi01g00251;Vitvi18g02600;Vitvi12g01578;Vitvi09g00387;Vitvi10g01213	4
Biological Process	cellular macromolecule localization	GO:0070727	1	0.000353	3.79	0.0304	2.64	10	360	217	29570	+	Vitvi18g02550;Vitvi02g00857;Vitvi11g00468;Vitvi05g01219;Vitvi10g00627;Vitvi01g00251;Vitvi18g02600;Vitvi12g01578;Vitvi09g00387;Vitvi10g01213	4
Biological Process	cellular localization	GO:0051641	2	0.000137	3.4	0.021	3.82	13	521	217	29570	+	Vitvi19g00421;Vitvi18g02550;Vitvi05g01219;Vitvi01g00251;Vitvi18g02600;Vitvi09g00387;Vitvi10g01213;Vitvi02g00857;Vitvi09g00838;Vitvi11g00468;Vitvi12g01616;Vitvi10g00627;Vitvi12g01578	4
Biological Process	macromolecule localization	GO:0033036	2	0.000112	3.71	0.0192	3.24	12	441	217	29570	+	Vitvi18g02550;Vitvi02g00857;Vitvi09g00838;Vitvi11g00468;Vitvi05g01219;Vitvi10g00627;Vitvi01g00251;Vitvi18g02600;Vitvi18g00093;Vitvi12g01578;Vitvi09g00387;Vitvi10g01213	4
Biological Process	intracellular transport	GO:0046907	0	0.000724	3.76	0.0434	2.39	9	326	217	29570	+	Vitvi19g00421;Vitvi18g02550;Vitvi09g00838;Vitvi11g00468;Vitvi05g01219;Vitvi10g00627;Vitvi01g00251;Vitvi09g00387;Vitvi10g01213	5
Biological Process	organic substance transport	GO:0071702	0	0.0001	3.75	0.0198	3.2	12	436	217	29570	+	Vitvi18g02550;Vitvi02g00857;Vitvi07g01381;Vitvi09g00838;Vitvi11g00468;Vitvi05g01219;Vitvi01g00251;Vitvi04g01695;Vitvi18g00093;Vitvi18g00857;Vitvi09g00387;Vitvi10g01213	6
Biological Process	macromolecule catabolic process	GO:0009057	0	0.000855	3.14	0.0491	3.5	11	477	217	29570	+	Vitvi03g00530;Vitvi07g00422;Vitvi18g00051;Vitvi08g00198;Vitvi06g00580;Vitvi18g00188;Vitvi13g02494;Vitvi17g00772;Vitvi01g00251;Vitvi16g00518;Vitvi10g00452	7
Biological Process	cellular component organization	GO:0016043	0	0.000478	2.52	0.0366	6.74	17	919	217	29570	+	Vitvi19g00421;Vitvi14g00537;Vitvi03g00396;Vitvi04g01715;Vitvi18g01157;Vitvi19g01910;Vitvi14g01026;Vitvi14g00992;Vitvi04g01665;Vitvi10g01540;Vitvi10g01213;Vitvi05g01690;Vitvi16g00673;Vitvi07g01699;Vitvi07g01721;Vitvi09g00838;Vitvi16g00436	8
Biological Process	biological regulation	GO:0065007	0	0.00057	2.11	0.0413	11.36	24	1548	217	29570	+	Vitvi08g02087;Vitvi14g00537;Vitvi12g02034;Vitvi18g01110;Vitvi04g01715;Vitvi08g00198;Vitvi19g01910;Vitvi05g01219;Vitvi01g00252;Vitvi08g00642;Vitvi01g01671;Vitvi18g00940;Vitvi10g01077;Vitvi18g02600;Vitvi08g00843;Vitvi05g01690;Vitvi07g01721;Vitvi10g00514;Vitvi11g00577;Vitvi06g00580;Vitvi11g00468;Vitvi07g01605;Vitvi02g00796;Vitvi07g01460	9
Cellular Component	Set1C/COMPASS complex	GO:0048188	0	0.0011	38.93	0.0369	0.05	2	7	217	29570	+	Vitvi14g01709;Vitvi15g00543	1
Cellular Component	histone methyltransferase complex	GO:0035097	1	0.00146	34.07	0.0448	0.06	2	8	217	29570	+	Vitvi14g01709;Vitvi15g00543	1
Cellular Component	intracellular anatomical structure	GO:0005622	3	9.06e-07	1.71	8.36e-05	43.31	74	5902	217	29570	+	Vitvi04g01679;Vitvi03g00530;Vitvi04g01715;Vitvi03g00457;Vitvi03g00138;Vitvi08g00198;Vitvi14g01519;Vitvi19g00122;Vitvi11g01085;Vitvi05g01690;Vitvi12g01602;Vitvi02g00796;Vitvi17g00772;Vitvi12g01601;Vitvi07g01460;Vitvi18g01110;Vitvi18g01157;Vitvi18g00068;Vitvi13g00723;Vitvi18g01155;Vitvi18g00188;Vitvi15g00543;Vitvi01g01671;Vitvi18g02600;Vitvi04g01664;Vitvi10g01386;Vitvi04g01665;Vitvi08g00843;Vitvi19…	1
Cellular Component	cellular anatomical entity	GO:0110165	4	8.01e-07	1.59	9.85e-05	56.65	90	7720	217	29570	+	Vitvi04g01679;Vitvi03g00530;Vitvi04g01715;Vitvi03g00457;Vitvi03g00138;Vitvi08g00198;Vitvi14g01519;Vitvi19g00122;Vitvi11g01085;Vitvi05g01690;Vitvi15g00082;Vitvi12g01602;Vitvi02g00796;Vitvi17g00772;Vitvi12g01601;Vitvi07g01460;Vitvi03g00340;Vitvi18g01110;Vitvi18g01157;Vitvi18g00068;Vitvi13g00723;Vitvi18g01155;Vitvi18g00188;Vitvi08g00642;Vitvi15g00543;Vitvi01g01671;Vitvi18g02600;Vitvi04g01664;Vitvi10…	1
Cellular Component	intracellular membrane-bounded organelle	GO:0043231	5	0.000657	1.62	0.027	29.58	48	4031	217	29570	+	Vitvi19g00421;Vitvi04g01679;Vitvi03g00530;Vitvi19g00148;Vitvi18g00051;Vitvi04g01715;Vitvi03g00138;Vitvi08g00198;Vitvi19g01910;Vitvi14g01519;Vitvi01g00252;Vitvi14g00089;Vitvi01g00251;Vitvi18g00576;Vitvi04g01695;Vitvi09g00387;Vitvi10g01213;Vitvi05g01690;Vitvi15g01188;Vitvi07g02415;Vitvi02g00857;Vitvi07g01721;Vitvi10g00514;Vitvi07g01605;Vitvi12g01602;Vitvi02g00796;Vitvi17g00772;Vitvi10g00838;Vitvi12…	1
Cellular Component	protein-containing complex	GO:0032991	5	7.11e-05	2.21	0.00437	13.12	29	1788	217	29570	+	Vitvi19g00421;Vitvi04g01715;Vitvi19g01910;Vitvi12g02040;Vitvi01g00252;Vitvi18g00576;Vitvi10g00761;Vitvi10g00684;Vitvi06g00580;Vitvi07g01605;Vitvi12g01602;Vitvi06g01959;Vitvi07g01460;Vitvi08g02087;Vitvi18g01110;Vitvi18g01157;Vitvi14g01709;Vitvi18g00188;Vitvi15g00543;Vitvi10g01386;Vitvi04g01665;Vitvi19g01663;Vitvi07g01535;Vitvi07g00422;Vitvi07g01699;Vitvi09g00838;Vitvi16g00518;Vitvi16g00436;Vitvi13…	1
Cellular Component	intracellular organelle	GO:0043229	6	0.000132	1.65	0.00694	33.24	55	4529	217	29570	+	Vitvi04g01679;Vitvi03g00530;Vitvi04g01715;Vitvi03g00138;Vitvi08g00198;Vitvi14g01519;Vitvi05g01690;Vitvi12g01602;Vitvi02g00796;Vitvi17g00772;Vitvi12g01601;Vitvi07g01460;Vitvi18g01110;Vitvi18g01157;Vitvi18g00068;Vitvi18g01155;Vitvi15g00543;Vitvi01g01671;Vitvi04g01664;Vitvi04g01665;Vitvi15g01114;Vitvi09g00838;Vitvi19g01708;Vitvi17g00642;Vitvi19g00421;Vitvi19g00148;Vitvi18g00051;Vitvi19g01910;Vitvi12…	1
Cellular Component	membrane-bounded organelle	GO:0043227	6	0.000665	1.62	0.0245	29.63	48	4037	217	29570	+	Vitvi19g00421;Vitvi04g01679;Vitvi03g00530;Vitvi19g00148;Vitvi18g00051;Vitvi04g01715;Vitvi03g00138;Vitvi08g00198;Vitvi19g01910;Vitvi14g01519;Vitvi01g00252;Vitvi14g00089;Vitvi01g00251;Vitvi18g00576;Vitvi04g01695;Vitvi09g00387;Vitvi10g01213;Vitvi05g01690;Vitvi15g01188;Vitvi07g02415;Vitvi02g00857;Vitvi07g01721;Vitvi10g00514;Vitvi07g01605;Vitvi12g01602;Vitvi02g00796;Vitvi17g00772;Vitvi10g00838;Vitvi12…	1
Cellular Component	organelle	GO:0043226	7	0.000133	1.65	0.00612	33.27	55	4533	217	29570	+	Vitvi04g01679;Vitvi03g00530;Vitvi04g01715;Vitvi03g00138;Vitvi08g00198;Vitvi14g01519;Vitvi05g01690;Vitvi12g01602;Vitvi02g00796;Vitvi17g00772;Vitvi12g01601;Vitvi07g01460;Vitvi18g01110;Vitvi18g01157;Vitvi18g00068;Vitvi18g01155;Vitvi15g00543;Vitvi01g01671;Vitvi04g01664;Vitvi04g01665;Vitvi15g01114;Vitvi09g00838;Vitvi19g01708;Vitvi17g00642;Vitvi19g00421;Vitvi19g00148;Vitvi18g00051;Vitvi19g01910;Vitvi12…	1
Cellular Component	cytoplasmic vesicle	GO:0031410	0	0.00162	4.15	0.0426	1.69	7	230	217	29570	+	Vitvi19g00421;Vitvi02g00857;Vitvi18g01157;Vitvi15g01114;Vitvi01g00251;Vitvi17g00642;Vitvi09g00387	2
Cellular Component	cytoplasm	GO:0005737	1	6.85e-05	1.75	0.00505	28.54	50	3889	217	29570	+	Vitvi04g01679;Vitvi03g00530;Vitvi04g01715;Vitvi03g00457;Vitvi03g00138;Vitvi08g00198;Vitvi19g00122;Vitvi11g01085;Vitvi05g01690;Vitvi12g01601;Vitvi07g01460;Vitvi18g01110;Vitvi18g01157;Vitvi18g00068;Vitvi13g00723;Vitvi18g01155;Vitvi18g02600;Vitvi10g01386;Vitvi08g00843;Vitvi19g01663;Vitvi15g01114;Vitvi17g00642;Vitvi19g00421;Vitvi18g00051;Vitvi03g00396;Vitvi12g02040;Vitvi08g00650;Vitvi14g00089;Vitvi01…	2
Cellular Component	intracellular vesicle	GO:0097708	1	0.00162	4.15	0.0458	1.69	7	230	217	29570	+	Vitvi19g00421;Vitvi02g00857;Vitvi18g01157;Vitvi15g01114;Vitvi01g00251;Vitvi17g00642;Vitvi09g00387	2
Cellular Component	vesicle	GO:0031982	2	0.00201	3.99	0.0494	1.75	7	239	217	29570	+	Vitvi19g00421;Vitvi02g00857;Vitvi18g01157;Vitvi15g01114;Vitvi01g00251;Vitvi17g00642;Vitvi09g00387	2

## Sheet: C4(green)
Ontology	GO Name	GO ID	GO Level	P value raw	Fold Enrichement	FDR	expected	number_in_list	number_in_reference	total_input	total_reference	over_under	mapped_id	group	notes
Biological Process	mRNA metabolic process	GO:0016071	0	9.5e-05	5.65	0.0436	1.42	8	230	182	29570	+	Vitvi09g00132;Vitvi18g02917;Vitvi16g01488;Vitvi13g00214;Vitvi16g00803;Vitvi14g01730;Vitvi19g00372;Vitvi14g01896	1
Biological Process	organic substance metabolic process	GO:0071704	4	0.000162	1.77	0.0556	24.23	43	3936	182	29570	+	Vitvi13g00213;Vitvi11g00093;Vitvi12g00320;Vitvi13g00214;Vitvi14g00441;Vitvi14g01730;Vitvi09g01017;Vitvi05g01584;Vitvi14g01896;Vitvi18g02917;Vitvi17g00710;Vitvi11g01039;Vitvi16g00803;Vitvi07g00394;Vitvi07g00472;Vitvi16g00527;Vitvi17g00591;Vitvi16g00523;Vitvi09g00132;Vitvi14g01746;Vitvi05g01659;Vitvi19g00658;Vitvi19g01703;Vitvi14g01365;Vitvi19g00372;Vitvi13g01417;Vitvi18g00247;Vitvi18g00720;Vitvi19…	1
Biological Process	primary metabolic process	GO:0044238	4	0.000224	1.8	0.0387	22.19	40	3605	182	29570	+	Vitvi13g00213;Vitvi11g00093;Vitvi12g00320;Vitvi13g00214;Vitvi14g00441;Vitvi14g01730;Vitvi09g01017;Vitvi05g01584;Vitvi14g01896;Vitvi18g02917;Vitvi17g00710;Vitvi11g01039;Vitvi16g00803;Vitvi07g00394;Vitvi07g00472;Vitvi16g00527;Vitvi17g00591;Vitvi16g00523;Vitvi09g00132;Vitvi14g01746;Vitvi05g01659;Vitvi19g00658;Vitvi19g01703;Vitvi14g01365;Vitvi19g00372;Vitvi13g01417;Vitvi18g00247;Vitvi18g00720;Vitvi19…	1
Biological Process	metabolic process	GO:0008152	5	0.000169	1.73	0.0389	25.97	45	4219	182	29570	+	Vitvi13g00213;Vitvi11g00093;Vitvi12g00320;Vitvi13g00214;Vitvi14g00441;Vitvi14g01730;Vitvi09g01017;Vitvi05g01584;Vitvi14g01896;Vitvi18g02917;Vitvi17g00710;Vitvi11g01039;Vitvi16g00803;Vitvi07g00394;Vitvi07g00472;Vitvi16g00527;Vitvi17g00591;Vitvi16g00523;Vitvi09g00132;Vitvi14g01746;Vitvi05g01659;Vitvi12g00050;Vitvi19g00658;Vitvi19g01703;Vitvi14g01365;Vitvi19g00372;Vitvi13g01417;Vitvi18g00247;Vitvi18…	1
Biological Process	nitrogen compound metabolic process	GO:0006807	5	0.000164	1.88	0.0452	19.71	37	3202	182	29570	+	Vitvi13g00213;Vitvi11g00093;Vitvi12g00320;Vitvi13g00214;Vitvi14g00441;Vitvi14g01730;Vitvi09g01017;Vitvi05g01584;Vitvi14g01896;Vitvi18g02917;Vitvi17g00710;Vitvi16g00803;Vitvi07g00394;Vitvi07g00472;Vitvi16g00527;Vitvi17g00591;Vitvi16g00523;Vitvi09g00132;Vitvi14g01746;Vitvi05g01659;Vitvi19g00658;Vitvi14g01365;Vitvi19g00372;Vitvi18g00247;Vitvi18g00720;Vitvi19g00197;Vitvi19g00010;Vitvi14g01820;Vitvi10…	1
Biological Process	cellular process	GO:0009987	6	0.000169	1.64	0.0333	31.62	52	5138	182	29570	+	Vitvi12g00044;Vitvi12g00320;Vitvi12g00122;Vitvi13g00214;Vitvi18g01924;Vitvi09g01017;Vitvi14g01513;Vitvi16g01016;Vitvi07g00656;Vitvi11g01039;Vitvi16g00803;Vitvi16g00527;Vitvi06g00720;Vitvi16g00523;Vitvi05g01659;Vitvi02g00451;Vitvi19g00658;Vitvi19g01703;Vitvi14g01365;Vitvi14g01760;Vitvi19g00372;Vitvi13g01857;Vitvi19g00010;Vitvi10g00573;Vitvi05g01693;Vitvi11g00093;Vitvi08g00851;Vitvi08g00850;Vitvi14…	1
Cellular Component	catalytic complex	GO:1902494	0	0.000936	2.92	0.0314	4.11	12	668	182	29570	+	Vitvi13g00213;Vitvi09g00132;Vitvi11g00093;Vitvi12g00111;Vitvi05g01626;Vitvi16g00527;Vitvi13g01417;Vitvi13g00317;Vitvi18g00247;Vitvi18g00720;Vitvi14g01479;Vitvi16g00523	1
Cellular Component	nucleus	GO:0005634	0	0.000266	2.09	0.0098	13.37	28	2172	182	29570	+	Vitvi13g00213;Vitvi11g00093;Vitvi02g00044;Vitvi05g01626;Vitvi05g00239;Vitvi13g01347;Vitvi13g00214;Vitvi14g00441;Vitvi05g01864;Vitvi11g01145;Vitvi13g00317;Vitvi14g01896;Vitvi18g02917;Vitvi16g00803;Vitvi07g00472;Vitvi16g00527;Vitvi16g00523;Vitvi09g00132;Vitvi03g01019;Vitvi19g00658;Vitvi05g00345;Vitvi05g01554;Vitvi04g00331;Vitvi19g00372;Vitvi18g00247;Vitvi16g01488;Vitvi17g00701;Vitvi17g00388	2
Cellular Component	intracellular membrane-bounded organelle	GO:0043231	1	3.29e-07	2.06	2.43e-05	24.81	51	4031	182	29570	+	Vitvi13g00213;Vitvi12g00044;Vitvi12g00122;Vitvi02g00044;Vitvi05g00239;Vitvi13g01347;Vitvi13g00214;Vitvi14g01479;Vitvi16g01016;Vitvi16g00803;Vitvi16g00527;Vitvi06g00720;Vitvi16g00523;Vitvi05g01659;Vitvi08g00684;Vitvi19g00658;Vitvi19g01703;Vitvi04g00331;Vitvi19g00372;Vitvi10g00249;Vitvi07g00429;Vitvi11g00093;Vitvi05g01626;Vitvi13g01765;Vitvi08g00771;Vitvi14g00441;Vitvi05g01864;Vitvi11g01145;Vitvi14…	2
Cellular Component	intracellular organelle	GO:0043229	2	7.97e-07	1.94	4.2e-05	27.88	54	4529	182	29570	+	Vitvi13g00213;Vitvi12g00044;Vitvi12g00122;Vitvi02g00044;Vitvi05g00239;Vitvi13g01347;Vitvi13g00214;Vitvi14g01479;Vitvi14g01513;Vitvi16g01016;Vitvi16g00803;Vitvi16g00527;Vitvi06g00720;Vitvi16g00523;Vitvi05g01659;Vitvi08g00684;Vitvi19g00658;Vitvi19g01703;Vitvi04g00331;Vitvi19g00372;Vitvi13g01857;Vitvi10g00249;Vitvi07g00429;Vitvi11g00093;Vitvi05g01626;Vitvi13g01765;Vitvi08g00771;Vitvi14g00441;Vitvi05…	2
Cellular Component	membrane-bounded organelle	GO:0043227	2	3.38e-07	2.05	2.08e-05	24.85	51	4037	182	29570	+	Vitvi13g00213;Vitvi12g00044;Vitvi12g00122;Vitvi02g00044;Vitvi05g00239;Vitvi13g01347;Vitvi13g00214;Vitvi14g01479;Vitvi16g01016;Vitvi16g00803;Vitvi16g00527;Vitvi06g00720;Vitvi16g00523;Vitvi05g01659;Vitvi08g00684;Vitvi19g00658;Vitvi19g01703;Vitvi04g00331;Vitvi19g00372;Vitvi10g00249;Vitvi07g00429;Vitvi11g00093;Vitvi05g01626;Vitvi13g01765;Vitvi08g00771;Vitvi14g00441;Vitvi05g01864;Vitvi11g01145;Vitvi14…	2
Cellular Component	intracellular anatomical structure	GO:0005622	3	6.28e-08	1.87	5.79e-06	36.33	68	5902	182	29570	+	Vitvi13g00213;Vitvi12g00044;Vitvi12g00122;Vitvi02g00044;Vitvi05g00239;Vitvi13g01347;Vitvi13g00214;Vitvi18g01924;Vitvi14g01479;Vitvi14g01513;Vitvi16g01016;Vitvi16g01897;Vitvi11g01039;Vitvi16g00803;Vitvi16g00527;Vitvi06g00720;Vitvi16g00523;Vitvi05g01659;Vitvi08g00684;Vitvi19g00658;Vitvi19g01703;Vitvi04g00331;Vitvi19g00372;Vitvi13g01857;Vitvi05g01693;Vitvi10g00249;Vitvi07g00429;Vitvi19g01676;Vitvi11…	2
Cellular Component	organelle	GO:0043226	3	8.13e-07	1.94	3.75e-05	27.9	54	4533	182	29570	+	Vitvi13g00213;Vitvi12g00044;Vitvi12g00122;Vitvi02g00044;Vitvi05g00239;Vitvi13g01347;Vitvi13g00214;Vitvi14g01479;Vitvi14g01513;Vitvi16g01016;Vitvi16g00803;Vitvi16g00527;Vitvi06g00720;Vitvi16g00523;Vitvi05g01659;Vitvi08g00684;Vitvi19g00658;Vitvi19g01703;Vitvi04g00331;Vitvi19g00372;Vitvi13g01857;Vitvi10g00249;Vitvi07g00429;Vitvi11g00093;Vitvi05g01626;Vitvi13g01765;Vitvi08g00771;Vitvi14g00441;Vitvi05…	2
Cellular Component	cellular anatomical entity	GO:0110165	4	7.4e-09	1.77	9.1e-07	47.52	84	7720	182	29570	+	Vitvi13g00213;Vitvi12g00044;Vitvi12g00122;Vitvi02g00044;Vitvi05g00239;Vitvi13g01347;Vitvi13g00214;Vitvi18g01924;Vitvi14g01479;Vitvi05g01682;Vitvi14g01513;Vitvi16g01016;Vitvi07g00656;Vitvi16g01897;Vitvi01g00468;Vitvi11g01039;Vitvi16g00803;Vitvi16g00527;Vitvi06g00720;Vitvi16g00523;Vitvi19g00256;Vitvi12g00111;Vitvi05g01659;Vitvi08g00684;Vitvi19g00658;Vitvi19g01703;Vitvi14g01365;Vitvi14g01760;Vitvi04…	2
Cellular Component	cytoplasm	GO:0005737	0	1.23e-05	1.92	0.000506	23.94	46	3889	182	29570	+	Vitvi13g00213;Vitvi19g01676;Vitvi12g00044;Vitvi12g00122;Vitvi02g00044;Vitvi13g01765;Vitvi13g01347;Vitvi08g00771;Vitvi14g00441;Vitvi11g01145;Vitvi08g00850;Vitvi14g01730;Vitvi13g00317;Vitvi18g01924;Vitvi14g01479;Vitvi14g01513;Vitvi16g01016;Vitvi16g01897;Vitvi18g02917;Vitvi17g00710;Vitvi11g01039;Vitvi16g00803;Vitvi07g00394;Vitvi07g00472;Vitvi06g00720;Vitvi05g01659;Vitvi12g00050;Vitvi03g01019;Vitvi08…	3

## Sheet: C5(yellow)
Ontology	GO Name	GO ID	GO Level	P value raw	Fold Enrichement	FDR	expected	number_in_list	number_in_reference	total_input	total_reference	over_under	mapped_id	group	notes

## Sheet: C6(magenta)
Ontology	GO Name	GO ID	GO Level	P value raw	Fold Enrichement	FDR	expected	number_in_list	number_in_reference	total_input	total_reference	over_under	mapped_id	group	notes
